# Supplementary material for: STUB1 is an intracellular checkpoint for interferon gamma sensing
Source: Sci Rep. 2022 Aug 18;12:14087. doi: 10.1038/s41598-022-18404-4 (PMC9388626; doi:10.1038/s41598-022-18404-4)
Supplement: Supplementary file 1 — Supplementary Information 1. [file 41598_2022_18404_MOESM1_ESM.xlsx]

## Sheet: Figure 1-source data 1
Fig. 1b
IFNg (ng/ml)	Parental				gControl				gStub1 #1				gStub1 #2
Nil	275	308	322	257	284	355	348	257	267	322	345	296	216	263	283	214
0.01	233	335	352	292	265	356	359	282	389	629	890	1203	247	453	667	878
0.03	267	388	531	461	248	354	436	352	1830	1489	2317	3040	1217	1021	1522	1932
0.1	359	694	1361	1514	279	595	1091	1093	1622	2825	4165	5343	1339	1853	2645	3676
0.3	872	1264	2363	2747	637	1106	1865	2043	3870	3946	5512	7772	2836	2453	3785	5123
1	2425	1858	3145	3870	1832	1542	2482	2914	6610	4959	6900	9888	4265	3176	4711	6426
Fig. 1c
IFNg (ng/ml)	Parental				gControl				gStub1 #1				gStub1 #2
Nil	1	1	1	1	1.03273	1.1526	1.08075	1	0.970909	1.04545	1.07143	1.15175	0.785455	0.853896	0.878882	0.832685
0.01	1	1	1	1	1.13734	1.06269	1.01989	0.965753	1.66953	1.87761	2.52841	4.11986	1.06009	1.35224	1.89489	3.00685
0.03	1	1	1	1	0.928839	0.912371	0.821092	0.763557	6.85393	3.83763	4.36347	6.59436	4.55805	2.63144	2.86629	4.19089
0.1	1	1	1	1	0.777159	0.857349	0.801616	0.721929	4.51811	4.07061	3.06025	3.52906	3.72981	2.67003	1.94342	2.42801
0.3	1	1	1	1	0.730505	0.875	0.789251	0.74372	4.43807	3.12184	2.33263	2.82927	3.25229	1.94066	1.60178	1.86494
1	1	1	1	1	0.755464	0.829925	0.789189	0.752972	2.72577	2.669	2.19396	2.55504	1.75876	1.70936	1.49793	1.66047
Fig. 1e
IFNg (ng/ml)	Parental	gControl	gStub1 #1	gStub1 #2		STAT1
Nil	12951	12080	22848	20213
0.01	20995	17037	156019	177310
0.03	42916	33696	430481	438986
0.1	285958	180442	714350	964565
0.3	520341	335951	1243340	1551048
1	989629	644602	1537016	1822998
IFNg (ng/ml)	Parental	gControl	gStub1 #1	gStub1 #2		PSMB8
Nil	197370	180122	173338	260618
0.01	185644	196492	171356	192027
0.03	159135	181152	202198	244096
0.1	152445	240080	232103	316800
0.3	193527	170741	334603	340231
1	240732	203382	529221	568663
IFNg (ng/ml)	Parental	gControl	gStub1 #1	gStub1 #2		PSMB9
Nil	2455	4289	17374	4318
0.01	4894	3939	214373	138380
0.03	21684	8603	947224	629260
0.1	285970	133660	2077116	1577914
0.3	801757	566190	3663399	3087281
1	1881475	1424986	4935730	3749932
IFNg (ng/ml)	Parental	gControl	gStub1 #1	gStub1 #2		PSMB10
Nil	17856.5	19232.5	18816.2	11984.2
0.01	21490.9	19589.1	83490.2	115941
0.03	38556.6	22012.7	557217	588438
0.1	257712	173714	2055449	1402158
0.3	795002	514259	3429074	2550721
1	1401388	1501659	4476630	3361882
