# Supplementary material for: STUB1 is an intracellular checkpoint for interferon gamma sensing
Source: Sci Rep. 2022 Aug 18;12:14087. doi: 10.1038/s41598-022-18404-4 (PMC9388626; doi:10.1038/s41598-022-18404-4)
Supplement: Supplementary file 2 — Supplementary Information 2. [file 41598_2022_18404_MOESM2_ESM.xlsx]

## Sheet: Figure 2-source data 1
Fig. 2b
IFNg (ng/ml)	Parental			gControl			gStub1 #1			gStub1 #2
Nil	2015	1857	1870	2413	2311	2105	4564	4378	4200	5257	4718	4530
0.01	1919	1876	1845	2406	2238	2086	4507	4382	3988	5380	5691	4861
0.03	2197	2172	1647	2324	2136	1961	4026	3680	3566	5119	4943	4368
0.1	1942	1691	1748	2216	2113	2079	4027	3862	3601	4517	4715	4649
0.3	2114	1774	1723	2337	2239	2007	3595	3609	3263	4051	4134	3868
1	1846	1757	1616	2188	2037	1820	3107	3061	2676	3662	3782	3113
Fig. 2c
IFNg (ng/ml)	Parental			gControl			gStub1 #1			gStub1 #2
Nil	1	1	1	1.19752	1.24448	1.12567	2.26501	2.35757	2.24599	2.60893	2.54066	2.42246
0.01	1	1	1	1.25378	1.19296	1.13062	2.34862	2.33582	2.16152	2.80354	3.03358	2.63469
0.03	1	1	1	1.05781	0.983425	1.19065	1.8325	1.69429	2.16515	2.33	2.27578	2.65209
0.1	1	1	1	1.14109	1.24956	1.18936	2.07364	2.28386	2.06007	2.32595	2.78829	2.65961
0.3	1	1	1	1.10549	1.26212	1.16483	1.70057	2.03439	1.89379	1.91627	2.33033	2.24492
1	1	1	1	1.18527	1.15936	1.12624	1.6831	1.74217	1.65594	1.98375	2.15253	1.92636
Fig. 2d
	gControl				gStub1 #1				gStub1 #2
IL1R1	1.01836	1.0886	1.02896	1.16411	0.957377	0.972527	1.04573	1.02454	0.92	1.07486	1.06784	1.22853
IL6R	0.940909	1.21429	1.27706	1.22642	0.93	1.16813	1.24026	1.09748	0.85	1.0956	1.10823	1.07233
GP130	0.989279	1.07459	1.0134	0.959884	1.08772	1.25669	1.41426	1.20407	0.995127	1.23045	1.38103	1.27384
IFNAR1	0.85002	0.880914	1.171	1.10544	0.74427	0.871291	1.3005	1.03152	0.749095	0.904972	1.23722	1.14785
Fig. 2g
Protein enriched in gStub1 #2	Log2(FC)	Q value	Protein enriched in gStub1 #1	Log2(FC)	Q value
TGTP1/TGTP2	7.935	3.2e-07	TGTP1/TGTP2	7.1	2.9e-07
GBP2	5.777	0.00066368	GBP2	4.916	0.00113585
IRGM1	5.467	7.459e-05	IRGM1	4.787	0.0001489
B2M	2.715	7.393e-05	B2M	2.591	0.00081091
ERAP1	2.685	7.5e-07	ERAP1	2.501	1.61e-06
STAT1	2.661	6.7e-07	STAT1	2.521	5e-07
IFI35	2.532	8.38e-06	IFI35	2.548	8.24e-06
BST2	2.485	6.9e-07	BST2	2.607	1.6e-07
PSME2	2.236	1.62e-06	PSME2	2.036	1.61e-06
PSME1	1.722	6.9e-07	PSME1	1.818	2.1e-07
H2-D1	1.641	7.393e-05	H2-D1	1.708	3.427e-05
STAT3	1.538	5.962e-05	STAT3	1.035	0.00043318
MOV10	1.429	0.0002374	MOV10	1.934	1.55e-05
Protein only enriched in gStub1 #2			Protein only enriched in gStub1 #1
Pdcl			Iah1
Ndrg1			Psph
Hgsnat			Aldh7a1
D10Bwg1379e			Dpp3
Telo2			Krt10
Ppic			Krt16
			Krt42
			Uba52
			Dhrs1
			Krt14
			Acsf2
			Asl
			Gm2a
			Env
			Mgarp
			Krt79
			L3hypdh
			Rif1
			Krt6a
			Pdlim1
			Creg1
			Nsdhl
			Esd
			Me1
			Chchd2
			Mvp
			Eci2
			Stx7
			Acly
			Lgals3
