# Supplementary material for: STUB1 is an intracellular checkpoint for interferon gamma sensing
Source: Sci Rep. 2022 Aug 18;12:14087. doi: 10.1038/s41598-022-18404-4 (PMC9388626; doi:10.1038/s41598-022-18404-4)
Supplement: Supplementary file 3 — Supplementary Information 3. [file 41598_2022_18404_MOESM3_ESM.xlsx]

## Sheet: Fig. 3b-raw data
Temperature (°C)	TIEEVD (n=1)		TIEEVD (n=2)		TIEEVD (n=3)		SIWWPD (n=1)		SIWWPD (n=2)		SIWWPD (n=3)		SIWWHR (n=1)		SIWWHR (n=2)		SIWWHR (n=3)		DMSO (n=1)		DMSO (n=2)		DMSO (n=3)
25	2559.21*	2559.03*	2601.69*	2602.5*	2489.77*	2493.91*	2485.39*	2466.62*	2509.96*	2492.71*	2463.46*	2407.2*	2602.8*	2577.95*	2511.63*	2578.94*	2494.73*	2572.2*	2460.31*	2447.99*	2541.38*	2529.35*	2517.36*	2526.79*
25.5	2555.98*	2558.1*	2600.26*	2601.74*	2488.46*	2492.35*	2482.71*	2463.41*	2507.53*	2489.95*	2460.66*	2405.67*	2600.73*	2576.35*	2510.01*	2577.03*	2492.24*	2569.88*	2458.72*	2446.36*	2538.64*	2526.67*	2514.56*	2523.86*
26	2552.75*	2557.17*	2598.84*	2600.98*	2487.15*	2490.79*	2480.02*	2460.21*	2505.09*	2487.2*	2457.87*	2404.15*	2598.67*	2574.74*	2508.39*	2575.12*	2489.75*	2567.56*	2457.12*	2444.72*	2535.9*	2524*	2511.75*	2520.94*
26.5	2549.52*	2556.24*	2597.42*	2600.22*	2485.84*	2489.23*	2477.34*	2457*	2502.65*	2484.45*	2455.07*	2402.63*	2596.6*	2573.14*	2506.77*	2573.2*	2487.26*	2565.23*	2455.53*	2443.08*	2533.15*	2521.32*	2508.95*	2518.02*
27	2546.29*	2555.31*	2595.99*	2599.46*	2484.53*	2487.67*	2474.65*	2453.8*	2500.22*	2481.69*	2452.28*	2401.11*	2594.54*	2571.53*	2505.15*	2571.29*	2484.78*	2562.91*	2453.93*	2441.44*	2530.41*	2518.65*	2506.15*	2515.09*
27.5	2543.07*	2554.38*	2594.57*	2598.7*	2483.22*	2486.11*	2471.97*	2450.6*	2497.78*	2478.94*	2449.48*	2399.59*	2592.47*	2569.93*	2503.53*	2569.38*	2482.29*	2560.59*	2452.34*	2439.8*	2527.66*	2515.97*	2503.34*	2512.17*
28	2539.84*	2553.46*	2593.15*	2597.94*	2481.91*	2484.55*	2469.28*	2447.39*	2495.34*	2476.18*	2446.68*	2398.07*	2590.41*	2568.32*	2501.91*	2567.47*	2479.8*	2558.26*	2450.74*	2438.16*	2524.92*	2513.3*	2500.54*	2509.25*
28.5	2536.81*	2552.21*	2591.17*	2597.23*	2480.35*	2482.72*	2466.04*	2444.14*	2492.61*	2473.21*	2444.17*	2396.44*	2587.57*	2566*	2500.24*	2565.58*	2477.57*	2555.92*	2448.73*	2436.26*	2522.05*	2510.81*	2497.79*	2506.49*
29	2533.65*	2550.85*	2589.12*	2596.25*	2478.7*	2480.76*	2462.84*	2440.9*	2489.4*	2470.43*	2441.9*	2394.55*	2584.26*	2562.98*	2498.28*	2563.49*	2475.32*	2553.33*	2446.26*	2434.05*	2519.21*	2508.2*	2495.35*	2503.91*
29.5	2530.31*	2549.14*	2586.84*	2595.04*	2477.07*	2478.77*	2459.38*	2437.41*	2486.2*	2468.05*	2440.02*	2392.73*	2580.59*	2559.59*	2496.39*	2561.34*	2472.97*	2550.82*	2443.62*	2431.66*	2516.41*	2505.58*	2493.13*	2501.39*
30	2526.85*	2546.62*	2584.31*	2593.29*	2475.58*	2476.55*	2455.97*	2433.31*	2482.8*	2465.64*	2438.22*	2390.65*	2576.4*	2555.71*	2494.52*	2559.3*	2471.15*	2548.39*	2440.92*	2429.3*	2513.43*	2503*	2491.06*	2499.04*
30.5	2523.4*	2543.84*	2581.37*	2591.01*	2473.89*	2474.51*	2451.68*	2429.39*	2479.33*	2463.28*	2436.37*	2388.55*	2571.49*	2551.05*	2492.69*	2557.58*	2469.17*	2545.77*	2438.24*	2426.94*	2510.59*	2500.43*	2488.95*	2496.85*
31	2520.21*	2540.84*	2578.64*	2588.52*	2472.01*	2472.49*	2447.77*	2425.56*	2476.17*	2460.93*	2434.5*	2386.36*	2566.68*	2546.28*	2490.76*	2555.74*	2467.28*	2543.24*	2435.74*	2424.75*	2508.13*	2497.87*	2487.06*	2494.94*
31.5	2517.15*	2537.7*	2575.98*	2585.88*	2469.98*	2470.4*	2444.02*	2421.82*	2473.57*	2458.36*	2432.35*	2384.37*	2561.92*	2541.73*	2489.19*	2554.08*	2465.38*	2541.19*	2433.74*	2423.05*	2505.8*	2495.29*	2485.32*	2493.22*
32	2514.19*	2535.02*	2573.41*	2583.17*	2467.85*	2468.32*	2440.28*	2418.32*	2470.96*	2455.51*	2429.79*	2381.98*	2557.26*	2537.17*	2487.76*	2552.87*	2463.63*	2539.35*	2431.94*	2421.51*	2503.8*	2492.86*	2483.36*	2491.55*
32.5	2511.26*	2533.13*	2571*	2580.44*	2465.75*	2466.14*	2436.52*	2415.22*	2468.5*	2452.68*	2427.22*	2379.73*	2552.85*	2532.87*	2486.49*	2551.7*	2461.68*	2537.61*	2430.22*	2420.2*	2502.08*	2490.79*	2481.43*	2489.74*
33	2508.46*	2531.5*	2569.07*	2577.88*	2463.72*	2463.96*	2433.4*	2412.28*	2466.18*	2449.69*	2424.59*	2377.39*	2548.68*	2529.18*	2485.24*	2550.43*	2459.9*	2536.22*	2428.68*	2418.9*	2500.4*	2488.77*	2479.51*	2487.96*
33.5	2505.62*	2529.94*	2567.27*	2575.31*	2461.92*	2461.76*	2430.04*	2409.42*	2463.83*	2446.76*	2421.85*	2375.22*	2544.54*	2525.83*	2483.86*	2549.41*	2457.97*	2534.74*	2427.35*	2417.6*	2498.42*	2486.62*	2477.2*	2485.87*
34	2502.75*	2528.64*	2565.59*	2573.03*	2460.01*	2459.52*	2426.68*	2406.62*	2461.09*	2443.98*	2419.12*	2373.01*	2540.3*	2522.45*	2482.17*	2548.33*	2456.09*	2533.13*	2425.89*	2416.1*	2496.35*	2484.72*	2474.8*	2483.73*
34.5	2499.77*	2527*	2564.07*	2571.11*	2458.22*	2457.2*	2423.5*	2404.01*	2458.28*	2441.23*	2416.76*	2371.12*	2535.91*	2519.2*	2480.33*	2546.94*	2454.21*	2531.21*	2424.68*	2414.67*	2494.12*	2482.7*	2472.61*	2481.76*
35	2497.03*	2524.66*	2562.52*	2569.62*	2456.24*	2455.34*	2420.55*	2401.5*	2455.3*	2438.63*	2414.5*	2369.33*	2531.79*	2516.04*	2478.16*	2545.36*	2452.53*	2529.44*	2423.71*	2413.27*	2491.93*	2480.41*	2470.6*	2480*
35.5	2494.16*	2522.04*	2560.64*	2568.09*	2454.36*	2453.36*	2417.64*	2398.86*	2452.25*	2436.35*	2412.28*	2367.49*	2527.84*	2512.76*	2475.96*	2543.77*	2450.76*	2527.35*	2422.97*	2412.14*	2489.64*	2478.05*	2468.61*	2478.05*
36	2490.94*	2519.34*	2558.68*	2566.89*	2452.38*	2451.47*	2415.11*	2396.4*	2448.94*	2434.36*	2410.14*	2365.5*	2524.01*	2509.29*	2473.91*	2542.2*	2449.21*	2525.34*	2422.31*	2411.19*	2487.68*	2475.85*	2466.86*	2476.42*
36.5	2487.68*	2516.19*	2556.67*	2565.5*	2450.56*	2449.82*	2412.62*	2393.96*	2445.6*	2432.26*	2408.26*	2363.46*	2520.49*	2505.93*	2472.08*	2540.65*	2447.75*	2523.24*	2422.02*	2410.46*	2485.68*	2473.53*	2465.07*	2474.65*
37	2484.44*	2512.85*	2554.52*	2563.82*	2448.32*	2448.12*	2410.36*	2391.51*	2442.25*	2430.11*	2406.15*	2361.44*	2517.4*	2502.42*	2470.21*	2539.06*	2446.31*	2521.37*	2421.76*	2409.91*	2483.71*	2471.32*	2463.13*	2472.49*
37.5	2480.92*	2509.8*	2552.42*	2561.96*	2446.05*	2446.17*	2407.97*	2389.1*	2438.98*	2427.97*	2403.85*	2359.35*	2513.98*	2498.99*	2468.3*	2537.67*	2444.58*	2519.21*	2421.57*	2409.63*	2481.81*	2469.16*	2460.87*	2470.06*
38	2477.52*	2506.82*	2550.51*	2560.22*	2443.48*	2444.16*	2405.58*	2386.78*	2435.83*	2425.6*	2401.6*	2357.57*	2510.76*	2495.9*	2466.34*	2536.4*	2443.13*	2517.24*	2421.42*	2409.35*	2480.08*	2467.07*	2458.62*	2467.95*
38.5	2474.37*	2503.81*	2548.54*	2558.16*	2440.85*	2442.29*	2403.1*	2384.33*	2432.96*	2423.04*	2399.18*	2356.03*	2507.73*	2493.08*	2464.44*	2535.09*	2441.55*	2515.32*	2421.36*	2409.07*	2478.15*	2465.19*	2456.44*	2465.56*
39	2471.25*	2500.98*	2546.58*	2555.93*	2438.2*	2440.32*	2400.83*	2382.06*	2430.37*	2420.73*	2396.59*	2354.71*	2505.11*	2490.44*	2462.39*	2533.93*	2440.12*	2513.43*	2421.21	2408.84*	2476.48*	2463.41*	2454.49*	2463.27*
39.5	2468.3*	2498.41*	2544.63*	2553.68*	2435.74*	2438.41*	2398.41*	2379.82*	2427.84*	2418.6*	2394.27*	2353.46*	2502.56*	2488.42*	2460.32*	2532.98*	2438.92*	2511.44*	2421.33	2408.77	2475.02*	2461.71*	2452.92*	2461.25*
40	2465.57*	2495.93*	2542.61*	2551.43*	2433.29*	2436.42*	2396.32*	2377.77*	2425.45*	2416.46*	2392.18*	2352.12*	2500.75*	2486.64*	2458.54*	2532.33*	2438.04*	2509.83*	2421.81	2408.82	2473.57*	2460.42*	2451.82*	2459.62*
40.5	2462.81*	2493.52*	2540.26*	2549.26*	2431.11*	2434.53*	2394.36*	2376.03*	2423.16*	2414.65*	2390.25*	2350.95*	2499.17*	2485.01*	2457.04*	2531.68*	2437.18*	2508.24*	2422.66	2409.39	2472.29*	2459.57*	2451.21*	2457.94*
41	2460.12*	2491.47*	2538.05*	2547.08*	2429.08*	2432.58*	2392.59*	2374.43*	2420.85*	2412.85*	2388.83*	2349.59*	2497.94*	2484.1*	2455.79*	2531.28*	2436.94*	2506.95*	2424.04	2410.39	2471.35*	2458.79*	2450.89	2456.67*
41.5	2457.69*	2489.59*	2535.67*	2544.96*	2427*	2430.65*	2390.85*	2372.79*	2418.48*	2410.83*	2387.65*	2348.22*	2496.86*	2483.66	2455.12*	2531.18	2436.91	2506.11*	2426.04	2411.9	2470.67*	2458.37	2451.1	2455.72*
42	2455.42*	2487.63*	2533.17*	2542.94*	2425.27*	2428.97*	2389.32*	2371.36*	2416.3*	2408.87*	2386.31*	2346.92*	2496.51*	2483.77	2454.94	2531.58	2437.34	2506.07	2428.67	2414.14	2470.09*	2458.39	2451.69	2455.5
42.5	2453.14*	2485.69*	2530.68*	2540.78*	2423.6*	2427.43*	2387.72*	2369.89*	2414.44*	2407.12*	2385.19*	2345.89*	2496.47	2484.62	2455.2	2531.94	2438.52	2506.66	2432.42	2417.23	2469.71*	2458.64	2452.93	2455.89
43	2451.09*	2483.73*	2528.53*	2538.43*	2421.94*	2426.24*	2386.42*	2368.18*	2412.53*	2405.08*	2384.28*	2344.65*	2497.43	2486.75	2456.05	2533.01	2440.88	2508.62	2437.66	2421.4	2469.69	2459.18	2454.9	2457.33
43.5	2449.4*	2481.47*	2526.37*	2536.04*	2420.09*	2424.9*	2385.21*	2366.78*	2410.69*	2403.25*	2383.28*	2343.84*	2499.47	2489.77	2457.71	2534.51	2444.38	2511.8	2444.94	2427.83	2470.11	2460.24	2458.49	2460.12
44	2447.77*	2479.14*	2524.34*	2533.81*	2418.3*	2423.58*	2384.3*	2365.76*	2409.12*	2401.61*	2382.67*	2343.19*	2503.2	2494.68	2460.47	2536.98	2449.67	2516.94	2455.05	2437.11	2471.2	2462.44	2463.62	2464.91
44.5	2446.13*	2476.95*	2522.43*	2531.48*	2416.41*	2422.08*	2383.78*	2364.89*	2407.71*	2400.07*	2382.57*	2342.65*	2508.97	2501.77	2464.99	2540.49	2457.39	2524.06	2469.2	2449.93	2473.6	2465.81	2471.01	2471.92
45	2444.71*	2474.71*	2520.54*	2529.28*	2414.52*	2420.56*	2383.6*	2364.17*	2406.07*	2398.55*	2382.57*	2342.31*	2517.98	2511.93	2471.81	2546.05	2467.96	2534.09	2488.03	2467.46	2477.9	2470.92	2480.92	2481.63
45.5	2443.36*	2472.58*	2518.6*	2526.93*	2412.7*	2418.68*	2383.47*	2364.03*	2404.77*	2397.52*	2382.64*	2342.26*	2530.49	2525.23	2481.4	2553.57	2481.73	2547.02	2512.67	2491.04	2484.4	2478.27	2493.83	2494.7
46	2441.94*	2471.03*	2516.49*	2524.64*	2411.15*	2416.96*	2383.7*	2364.07*	2403.8*	2396.49*	2382.85*	2342.22*	2547.19	2542.64	2494.02	2563.99	2499.13	2563.59	2543.52	2520.58	2493.43	2488.63	2509.48	2511
46.5	2440.6*	2469.82*	2514.61*	2522.39*	2409.87*	2415.5*	2384.02*	2364.2*	2403.09*	2395.81*	2382.69*	2342.43*	2567.74	2563.92	2509.75	2576.61	2520.32	2583.24	2580.81	2556.65	2505.21	2501.37	2528.11	2530.42
47	2439.6*	2468.97	2512.91*	2520.28*	2408.63*	2414.47*	2384.66*	2364.54*	2402.69*	2395.51*	2382.44*	2342.86*	2591.77	2588.58	2528.53	2591.45	2544.3	2605.82	2623.37	2598.72	2519.27	2516.81	2548.99	2552.16
47.5	2438.99	2469.07	2511.56*	2518.39*	2407.88*	2413.97	2385.67*	2365.22*	2402.81*	2395.36*	2382.44*	2343.49*	2618.09	2615.45	2549.45	2607.78	2570.51	2630.25	2669.27	2645.11	2535.02	2534.41	2571.4	2575.9
48	2439.04	2469.95	2510.46*	2517.16*	2407.76	2414.2	2387.09*	2366*	2402.93*	2395.41*	2382.53*	2344.38*	2645.39	2643.42	2571.2	2624.75	2597.65	2655.42	2716.37	2693.08	2551.5	2553.1	2594.3	2599.99
48.5	2439.88	2471.52	2510.01	2516.62	2408.38	2415.5	2388.65*	2366.98*	2403.4*	2395.79*	2383.12*	2345.6*	2671.86	2670.48	2592.8	2640.93	2624.48	2679.86	2762.6	2740.95	2568.23	2571.63	2616.59	2623.6
49	2442.07	2474.62	2510.18	2516.89	2410.04	2418.14	2390.71*	2368.43*	2403.82*	2396.55*	2384.58*	2346.89*	2696.42	2695.27	2612.9	2655.96	2649.58	2702.96	2805.47	2785.9	2583.61	2589.41	2637.08	2645.39
49.5	2445.61	2480	2511.52	2518.44	2413.25	2422.56	2392.74*	2370.13*	2404.29*	2397.57*	2386.57*	2348.71*	2717.9	2716.95	2630.37	2669.09	2672.46	2723.87	2843.73	2826.39	2597.65	2605.23	2655.62	2665.25
50	2451.26	2487.66	2514.45	2521.91	2418.55	2429.53	2394.95*	2372.29*	2404.87*	2399.23*	2388.92*	2350.84*	2735.89	2735.08	2645.13	2680.05	2692.44	2741.85	2877.28	2861.44	2609.76	2618.61	2672.03	2682.12
50.5	2459.58	2499.15	2519.72	2527.75	2426.42	2440	2397.34*	2374.76*	2406.03*	2401.06*	2391.85*	2353.29*	2750.42	2749.5	2657.26	2688.86	2709.57	2757.12	2905.83	2891.35	2620.04	2629.72	2686.12	2696.19
51	2471.46	2515.35	2528	2536.62	2437.85	2454.65	2400.07*	2377.47*	2407.17*	2403.38*	2394.93*	2355.99*	2761.94	2761.02	2666.79	2695.68	2723.73	2769.92	2929.66	2915.89	2628.05	2638.49	2698	2707.63
51.5	2487.01	2536.32	2539.41	2548.84	2453.44	2474.06	2402.76*	2380.17*	2408.98*	2405.46*	2397.84*	2359.15*	2771.01	2769.91	2674.53	2700.66	2735.52	2780.08	2949.71	2935.93	2634.94	2645.41	2708.14	2717.14
52	2506.82	2561.64	2553.94	2564.47	2473.27	2498.01	2405.63*	2382.99*	2410.87*	2407.55*	2400.94*	2362.23*	2777.99	2776.64	2680.48	2704.16	2745.07	2788.03	2966.33	2952.09	2640.09	2650.98	2716.3	2724.35
52.5	2530.22	2590.75	2570.94	2582.81	2496.73	2525.78	2408.19*	2385.37*	2412.84*	2409.28*	2404.16*	2365.35*	2783.3	2781.71	2684.71	2706.35	2752.81	2794.41	2980.08	2965.42	2643.89	2655.44	2722.76	2730.05
53	2556.1	2621.55	2589.42	2602.9	2522.73	2555.92	2410.56*	2387.39*	2414.41*	2410.91*	2407.2*	2368.15*	2787.03	2785.47	2687.83	2707.54	2758.9	2799.27	2991.39	2976.05	2646.64	2658.87	2727.71	2734.67
53.5	2582.59	2651.8	2607.9	2623.57	2549.46	2586.21	2412.62*	2388.73*	2416.11*	2412.34*	2410.03*	2370.6*	2789.5	2787.98	2689.75	2708	2764.06	2802.7	3000.53	2984.72	2648.62	2661.72	2731.81	2738.44
54	2608.39	2679.84	2625.43	2643.37	2574.87	2614.79	2414.45*	2389.69*	2417.23*	2413.88*	2412.73*	2372.62*	2790.84	2789.6	2690.36	2707.93*	2768.12	2805.47	3007.65	2991.93	2649.68	2663.68	2734.89	2741.21
54.5	2631.55	2704.33	2640.87	2661.16	2598.02	2640.36	2415.78*	2390.08*	2418.26*	2415.38*	2414.79*	2374.22*	2791.69	2790.4	2690.31*	2707.32*	2771.5	2807.28	3013.41	2997.62	2650.19	2665.09	2737.44	2743.51
55	2651.45	2724.67	2653.74	2676.11	2617.8	2661.93	2417.27*	2390.54*	2419.39*	2416.69*	2416.04*	2375.39*	2792	2790.31*	2689.85*	2706.1*	2774.13	2807.87	3017.73	3001.81	2650.42	2665.82	2739.26	2745.01
55.5	2667.6	2740.88	2664.4	2688.15	2634.02	2679.21	2418.73*	2391.06*	2420.56*	2418*	2417*	2376.63*	2791.98*	2789.82*	2688.91*	2704.37*	2776.31	2807.5*	3021.05	3005.18	2650.17*	2666.28	2740.76	2745.87
56	2680.29	2753.47	2672.5	2696.95	2646.93	2692.89	2420.25*	2391.99*	2421.63*	2419.23*	2417.69*	2378.13*	2791.96*	2788.92*	2687.93*	2702.43*	2777.49	2806.27*	3023.71	3007.7	2649.58*	2666.3	2741.55	2745.96
56.5	2689.67	2762.82	2678.51	2703.32	2657.25	2703.51	2421.99*	2392.92*	2422.8*	2420.32*	2418.25*	2379.51*	2791.72*	2787.73*	2686.85*	2700.21*	2778.24	2803.81*	3025.95	3009.04	2648.53*	2666.02*	2742.15	2745.25*
57	2696.9	2769.67	2682.71	2707.74	2665.15	2711.7	2424.47*	2394.12*	2424.04*	2421.11*	2419.06*	2381.21*	2790.99*	2786.52*	2685.69*	2697.63*	2778.33	2800.75*	3027.51	3010.05	2647.29*	2665.24*	2742.24	2743.97*
57.5	2701.73	2774.45	2685.58	2710.57	2671.11	2717.88	2427.07*	2395.08*	2425.04*	2422.2*	2420.3*	2383.24*	2789.65*	2785.5*	2684.22*	2695.07*	2777.94*	2797.96*	3028.61	3010.58	2645.65*	2664.34*	2742.19*	2742.49*
58	2704.82	2777.48	2686.52	2712.21	2675.52	2722.83	2429.55*	2396.05*	2426.2*	2423.1*	2421.54	2385.29	2788.43*	2783.98*	2682.24*	2692.38*	2776.99*	2794.99*	3029.08	3010.35*	2644.04*	2662.95*	2741.79*	2740.56*
58.5	2706.71	2779.4	2686.91	2713.19	2678.65	2726.68	2431.98*	2396.98*	2427.2*	2423.83*	2422.88	2387.09	2786.87*	2782.52*	2679.91*	2689.32*	2776.07*	2792.41*	3029.12	3009.55*	2642.45*	2661.45*	2741.43*	2738.3*
59	2707.84	2780.47	2686.43*	2713.61	2680.81	2729.36	2434.39	2398.18	2428.29*	2424.61*	2424.5	2389.34	2785.18*	2781.13*	2677.41*	2686.23*	2774.6*	2790.12*	3028.57*	3008.73*	2641.02*	2660.03*	2740.72*	2736.18*
59.5	2707.93	2780.9	2685.72*	2713.46*	2681.99	2731.22	2436.28	2399.68	2429.51	2425.67	2426.06	2391.31	2783.62*	2779.63*	2674.64*	2683.31*	2772.95*	2788*	3027.86*	3007.41*	2639.6*	2658.45*	2739.88*	2734.01*
60	2707.62*	2780.76*	2684.64*	2713.17*	2682.63	2732.55	2438.32	2401.94	2430.92	2426.71	2427.72	2393.41	2782.36*	2778.16*	2671.95*	2680.23*	2771.12*	2785.36*	3026.92*	3005.9*	2638.48*	2656.88*	2738.72*	2731.8*
60.5	2706.92*	2780.34*	2683.86*	2712.61*	2683	2733.17	2440.8	2404.69	2432.3	2428.22	2429.65	2395.79	2780.77*	2777.11*	2669.41*	2677.38*	2769.24*	2782.93*	3025.85*	3004.17*	2637.25*	2655.37*	2737.7*	2729.75*
61	2705.89*	2779.54*	2682.42*	2711.8*	2683.07	2733.3	2443.73	2408.3	2434.04	2430.03	2432.16	2398.65	2779.05*	2776.02*	2667.02*	2674.73*	2767.07*	2780.08*	3024.37*	3002.5*	2635.63*	2653.48*	2736.11*	2727.99*
61.5	2704.48*	2778.6*	2680.78*	2710.73*	2682.67*	2733.41	2447.06	2412.63	2436.09	2432.35	2435.03	2401.8	2777.25*	2774.75*	2664.75*	2671.91*	2765.03*	2777.2*	3022.58*	3000.56*	2633.84*	2651.32*	2734.41*	2726.13*
62	2702.7*	2777.25*	2678.74*	2709.38*	2682.18*	2733.2*	2451.35	2417.87	2438.5	2434.81	2438.68	2406.28	2775.42*	2773.47*	2662.55*	2669.04*	2762.78*	2774.06*	3020.19*	2998.32*	2632.08*	2649.27*	2732.68*	2724.29*
62.5	2700.63*	2775.74*	2676.46*	2707.92*	2681.53*	2732.68*	2456.43	2423.95	2441.35	2438.07	2443.35	2411.68	2773.44*	2771.67*	2660.43*	2666.24*	2760.58*	2771.08*	3017.44*	2996.12*	2629.86*	2647.07*	2730.94*	2722.39*
63	2698.39*	2773.9*	2673.64*	2706.13*	2680.4*	2731.84*	2462.76	2431.39	2445.03	2441.91	2449.36	2418.27	2771.27*	2769.67*	2658.58*	2663.27*	2758.06*	2767.81*	3014.39*	2993.69*	2627.52*	2644.73*	2728.59*	2720.27*
63.5	2695.78*	2771.63*	2670.99*	2704.16*	2679.13*	2730.52*	2470.59	2440.32	2449.72	2446.85	2456.75	2426.54	2769.05*	2767.58*	2656.65*	2660.29*	2755.12*	2764.56*	3010.96*	2990.97*	2625.5*	2642.51*	2726.53*	2717.84*
64	2692.93*	2768.69*	2668.31*	2701.85*	2677.67*	2728.62*	2480.4	2451.56	2455.51	2453.13	2465.79	2436.76	2766.69*	2765.31*	2654.67*	2657.43*	2751.78*	2761.14*	3007.27*	2988.04*	2623.41*	2640.28*	2724.29*	2715.39*
64.5	2690.24*	2765.76*	2665.34*	2699.47*	2676.1*	2726.56*	2492.45	2465.13	2462.89	2461.53	2476.88	2448.5	2763.8*	2762.94*	2652.44*	2654.45*	2748.59*	2757.87*	3003.31*	2985.14*	2621.13*	2638.08*	2721.83*	2712.81*
65	2687.48*	2762.45*	2662.16*	2696.5*	2674.2*	2724.33*	2506.71	2481.34	2472.13	2471.38	2490.23	2462.61	2760.93*	2761.04*	2649.95*	2651.54*	2745.01*	2754.36*	2998.92*	2981.48*	2618.82*	2635.76*	2719.26*	2709.97*
65.5	2684.54*	2759.14*	2659.09*	2693.31*	2672.26*	2722*	2523.13	2499.97	2483.19	2482.97	2505.79	2479.33	2757.94*	2758.96*	2647.07*	2648.72*	2741.54*	2751.04*	2994.28*	2977.9*	2616.44*	2633.49*	2716.74*	2706.89*
66	2681.59*	2756.02*	2655.8*	2689.91*	2669.99*	2719.44*	2541.39	2520.46	2495.64	2496.1	2522.99	2497.68	2754.6*	2756.77*	2644.02*	2645.78*	2738.27*	2747.63*	2989.81*	2973.99*	2613.5*	2631.21*	2713.87*	2703.68*
66.5	2678.61*	2753.34*	2652.24*	2686.3*	2667.52*	2716.82*	2560.69	2541.64	2509.23	2509.83	2541.52	2517.22	2751.28*	2754.75*	2640.79*	2642.85*	2735.12*	2744.21*	2985.49*	2969.8*	2610.39*	2628.99*	2710.83*	2700.33*
67	2675.36*	2750.53*	2648.76*	2682.39*	2664.64*	2713.72*	2579.94	2562.84	2522.74	2523.33	2560.24	2537.23	2748.11*	2752.54*	2637.71*	2639.96*	2731.32*	2740.79*	2981.33*	2964.98*	2607.21*	2626.44*	2707.68*	2696.92*
67.5	2672.23*	2747.96*	2645.26*	2678.58*	2661.68*	2710.27*	2598.58	2583.32	2535.56	2536.59	2578.12	2556.4	2744.68*	2749.85*	2634.59*	2636.83*	2727.42*	2737.54*	2977.7*	2960.32*	2604*	2623.86*	2704.48*	2693.79*
68	2669.16*	2745.16*	2641.68*	2674.87*	2658.49*	2706.57*	2615.48	2601.88	2546.93	2548.8	2594.21	2573.46	2741.21*	2747.12*	2631.3*	2633.32*	2723.24*	2733.8*	2973.96*	2955.14*	2600.66*	2621.09*	2701.21*	2690.85*
68.5	2666.09*	2742.11*	2637.92*	2670.91*	2655.17*	2702.92*	2630.1	2618.12	2556.53	2559.2	2608.32	2588.49	2738.01*	2744.22*	2627.92*	2629.85*	2718.98*	2730*	2970.06*	2949.59*	2597.66*	2618.17*	2698.02*	2688.37*
69	2662.76*	2738.6*	2634.41*	2666.95*	2652.1*	2698.98*	2642.26	2631.7	2564.29	2567.91	2619.88	2600.9	2734.65*	2741.04*	2624.5*	2626.17*	2714.41*	2726.17*	2966.09*	2943.65*	2594.65*	2615.1*	2694.99*	2685.8*
69.5	2659.48*	2735.03*	2630.81*	2662.91*	2648.95*	2695.02*	2652	2642.48	2570.45	2575.08	2629.04	2611.05	2731.19*	2737.57*	2620.95*	2622.41*	2710.29*	2721.91*	2962.3*	2937.59*	2591.67*	2612.08*	2692.08*	2683.06*
70	2655.72*	2731.32*	2627.04*	2658.73*	2645.63*	2691.06*	2659.34	2650.25	2574.96	2580.29	2635.88	2618.85	2727.63*	2734.12*	2617.38*	2618.79*	2706.18*	2717.44*	2957.98*	2931.03*	2588.94*	2608.97*	2689.03*	2680.08*
70.5	2651.67*	2727.77*	2622.98*	2654.32*	2642.42*	2686.98*	2664.98	2655.84	2578.2	2583.96	2640.71	2624.78	2724.16*	2730.77*	2613.97*	2615.53*	2702.02*	2713.24*	2953.81*	2924.02*	2586.46*	2605.91*	2686.02*	2677.21*
71	2647.39*	2724.16*	2618.91*	2650.02*	2639.1*	2682.79*	2668.92	2659.49	2580.45	2586.56	2643.58	2628.93	2720.47*	2727.3*	2610.61*	2612.23*	2697.76*	2708.79*	2949.7*	2916.94*	2583.99*	2602.83*	2682.66*	2673.69*
71.5	2643.22*	2720.96*	2614.57*	2645.74*	2635.63*	2678.61*	2671.46	2661.63	2581.51	2588.17	2645.18	2631.79	2716.62*	2723.58*	2607.11*	2609.07*	2693.62*	2704.22*	2945.2*	2909.72*	2581.67*	2599.63*	2679.02*	2670.14*
72	2638.66*	2717.31*	2610.13*	2641.44*	2632.32*	2674.44*	2672.85	2662.61	2581.65	2588.85	2645.58	2633.24	2712.54*	2720.06*	2603.34*	2605.89*	2689*	2699.76*	2940.29*	2902.6*	2579.16*	2596.39*	2675.08*	2666.62*
72.5	2634.12*	2713.23*	2605.82*	2637.1*	2628.94*	2670.08*	2673.29	2662.83	2581.28*	2588.8*	2645.14*	2634.01	2708.34*	2716.6*	2599.51*	2602.69*	2684.48*	2695.25*	2935.5*	2895.45*	2576.31*	2593.27*	2671.04*	2662.82*
73	2629.63*	2708.7*	2601.52*	2632.84*	2625.35*	2665.37*	2672.49*	2662.13*	2580.3*	2588.02*	2644.1*	2633.92*	2703.88*	2712.73*	2595.53*	2599.31*	2679.95*	2690.23*	2930.52*	2888.66*	2572.82*	2589.96*	2666.82*	2658.49*
73.5	2624.94*	2703.91*	2597.25*	2628.35*	2621.51*	2660.32*	2670.98*	2660.4*	2578.7*	2586.56*	2642.81*	2633.09*	2699.19*	2708.94*	2591.26*	2595.67*	2675.2*	2685.29*	2925.13*	2881.67*	2568.92*	2586.52*	2662.68*	2654.35*
74	2620.02*	2698.4*	2592.86*	2623.57*	2617.09*	2655.31*	2668.79*	2658.17*	2576.76*	2584.55*	2641.03*	2631.73*	2694.47*	2705.32*	2587.14*	2591.81*	2670.04*	2680.16*	2919.53*	2874.8*	2564.92*	2582.97*	2658.36*	2650.17*
74.5	2615.14*	2693.3*	2588.22*	2618.84*	2612.35*	2650.15*	2666.09*	2655.48*	2574.89*	2582.18*	2639.01*	2630.06*	2689.73*	2701.66*	2583.25*	2588.01*	2665.08*	2674.97*	2913.69*	2867.55*	2560.89*	2579.28*	2654.02*	2646.04*
75	2610.3*	2688.43*	2583.31*	2613.98*	2607.44*	2644.97*	2662.99*	2652.21*	2572.81*	2579.77*	2636.72*	2627.74*	2684.79*	2697.5*	2579.14*	2583.86*	2659.52*	2669.76*	2907.38*	2860.11*	2556.82*	2575.24*	2649.29*	2641.82*
75.5	2605.32*	2683.63*	2578.47*	2608.9*	2602.26*	2639.96*	2659.97*	2648.75*	2570.64*	2577.39*	2634.04*	2625.13*	2679.77*	2693.13*	2574.96*	2579.55*	2653.64*	2664.92*	2900.49*	2852.06*	2553.1*	2571.15*	2644.41*	2637.82*
76	2600.5*	2678.87*	2573.51*	2603.85*	2597.27*	2635.27*	2656.52*	2645.52*	2568.45*	2574.86*	2631.06*	2622.55*	2674.6*	2688.29*	2570.75*	2575.43*	2647.75*	2660.18*	2893.18*	2843.94*	2549.8*	2567.17*	2639.27*	2633.56*
76.5	2595.46*	2674.37*	2568.46*	2598.84*	2592.53*	2630.16*	2652.97*	2642.09*	2566.44*	2572.25*	2627.92*	2619.61*	2669.2*	2683.36*	2566.22*	2571.34*	2642.29*	2655.48*	2885.96*	2835.35*	2546.04*	2563.04*	2634.32*	2629.29*
77	2590.2*	2669.33*	2563.7*	2593.86*	2587.73*	2624.9*	2649.3*	2638.51*	2564.03*	2569.31*	2624.48*	2616.43*	2663.54*	2678.1*	2561.5*	2566.97*	2636.73*	2650.75*	2878.48*	2826.78*	2542.15*	2558.68*	2629.25*	2624.52*
77.5	2584.72*	2663.95*	2559.12*	2588.7*	2582.96*	2619.33*	2645.55*	2634.95*	2561.36*	2566.24*	2620.75*	2613.5*	2657.86*	2673.15*	2557*	2562.95*	2631.61*	2645.59*	2870.74*	2818.4*	2538.15*	2554.26*	2624.4*	2619.94*
78	2579.25*	2658.51*	2554.36*	2583.42*	2578.18*	2613.65*	2641.42*	2631.26*	2558.72*	2562.85*	2616.98*	2610.75*	2651.87*	2668.28*	2552.35*	2558.95*	2626.68*	2640.11*	2863.08*	2810.21*	2533.95*	2549.72*	2619.55*	2615.23*
78.5	2573.59*	2652.89*	2549.43*	2578.15*	2573.25*	2607.49*	2637.87*	2627.56*	2556.08*	2559.75*	2613.02*	2607.86*	2645.96*	2663.68*	2547.72*	2554.81*	2621.81*	2634.53*	2855.45*	2801.96*	2529.26*	2544.98*	2614.85*	2610.41*
79	2568.17*	2647.06*	2544.72*	2572.86*	2568.31*	2601.39*	2634.46*	2623.59*	2553.09*	2556.71*	2608.77*	2605.14*	2640.08*	2658.79*	2543.22*	2550.55*	2616.58*	2628.95*	2847.42*	2793.75*	2524.74*	2540.23*	2609.97*	2605.07*
79.5	2562.94*	2641.18*	2539.8*	2567.03*	2563.17*	2595.4*	2631.15*	2619.65*	2549.98*	2553.88*	2604.43*	2602.31*	2634.32*	2653.95*	2538.67*	2546.38*	2611.24*	2623.03*	2839.34*	2785.24*	2520.23*	2535.66*	2604.85*	2599.9*
80	2557.67*	2635.32*	2534.55*	2561.34*	2557.91*	2589.64*	2627.61*	2615.61*	2546.9*	2550.77*	2600.24*	2599*	2628.57*	2648.67*	2533.7*	2541.93*	2605.73*	2617.46*	2831.25*	2776.35*	2515.64*	2531.05*	2599.61*	2594.54*
80.5	2552.31*	2629.25*	2529.3*	2555.78*	2552.92*	2584.06*	2623.94*	2611.62*	2543.55*	2547.75*	2596.06*	2595.21*	2623.01*	2643.5*	2528.73*	2537.44*	2600.19*	2612.09*	2823.24*	2767.29*	2511.12*	2526.32*	2594.25*	2588.85*
81	2546.98*	2623.4*	2524.05*	2550.23*	2547.58*	2578.67*	2619.51*	2607.26*	2540.17*	2544.23*	2591.93*	2591.14*	2617.36*	2638.13*	2523.66*	2532.95*	2594.53*	2606.26*	2815.42*	2758.52*	2506.7*	2521.38*	2588.67*	2583.26*
81.5	2541.26*	2617.58*	2518.56*	2544.62*	2542.06*	2573.34*	2614.44*	2603.12*	2536.82*	2540.5*	2587.9*	2586.75*	2611.58*	2632.86*	2518.32*	2528.71*	2588.99*	2600.28*	2807.53*	2749.97*	2502.32*	2516.58*	2582.83*	2578.09*
82	2535.39*	2611.73*	2513.14*	2539.47*	2536.89*	2567.72*	2608.88*	2598.8*	2533.68*	2536.75*	2584.09*	2582.19*	2605.6*	2627.45*	2512.77*	2524.4*	2583.45*	2594.66*	2799.64*	2741.71*	2497.97*	2511.62*	2577.19*	2572.91*
82.5	2529.45*	2605.8*	2507.88*	2534.39*	2531.88*	2561.88*	2603.08*	2594.42*	2530.25*	2533.12*	2580.13*	2577.58*	2599.4*	2622.25*	2507.26*	2520.05*	2577.76*	2588.71*	2791.72*	2733.72*	2493.8*	2506.69*	2571.58*	2567.88*
83	2523.31*	2599.85*	2502.82*	2529.28*	2526.34*	2555.7*	2597.4*	2589.67*	2526.53*	2529.16*	2575.97*	2573.08*	2593.08*	2616.89*	2501.73*	2515.68*	2571.93*	2582.49*	2783.55*	2725.96*	2489.51*	2501.8*	2565.88*	2563.14*
83.5	2516.99*	2593.34*	2497.91*	2523.9*	2521.35*	2549.45*	2591.72*	2584.65*	2522.29*	2525.3*	2571.56*	2568.45*	2586.62*	2611.52*	2496.06*	2511.29*	2566.02*	2576.67*	2774.86*	2717.75*	2484.96*	2497.24*	2560.28*	2558.17*
84	2511.21*	2586.58*	2493.03*	2518.56*	2516.53*	2543.17*	2586.29*	2579.28*	2517.73*	2521.3*	2567.05*	2563.73*	2580.15*	2605.99*	2490.4*	2506.48*	2560.02*	2570.62*	2765.96*	2709.34*	2480.29*	2492.28*	2554.96*	2552.88*
84.5	2505.49*	2580.1*	2488.21*	2513.04*	2511.52*	2537.11*	2580.79*	2573.54*	2512.86*	2517.1*	2561.98*	2559.13*	2573.7*	2600.4*	2484.82*	2501.6*	2553.94*	2564.31*	2756.86*	2700.72*	2475.18*	2487.4*	2549.56*	2547.49*
85	2499.85*	2573.72*	2483.71*	2507.28*	2506.47*	2531.28*	2575.62*	2567.56*	2507.96*	2512.78*	2556.67*	2554.57*	2567.26*	2594.62*	2479.13*	2496.98*	2548.01*	2558.22*	2747.65*	2691.94*	2469.97*	2482.43*	2544.1*	2541.85*
85.5	2494.32*	2567.5*	2478.97*	2501.46*	2501.92*	2525.52*	2570.36*	2561.57*	2503.34*	2508.7*	2551.21*	2549.93*	2560.87*	2588.91*	2473.41*	2492.48*	2542.08*	2552.26*	2738.24*	2683.29*	2464.78*	2477.65*	2538.8*	2536.17*
86	2488.86*	2561.73*	2474.27*	2495.93*	2496.94*	2520.01*	2565.28*	2555.89*	2499*	2504.43*	2545.62*	2545.17*	2554.37*	2583.19*	2467.76*	2487.92*	2536.14*	2546.19*	2728.91*	2674.82*	2459.9*	2472.78*	2533.31*	2530.73*
86.5	2483.01*	2556.06*	2469.63*	2490.21*	2491.73*	2514.47*	2560.36*	2550.29*	2494.78*	2500.26*	2539.94*	2540.42*	2548.07*	2577.72*	2462.28*	2483.54*	2530.09*	2540.44*	2719.78*	2666.49*	2455.16*	2468.18*	2527.71*	2525.4*
87	2477.28*	2550.16*	2464.72*	2484.57*	2486.4*	2508.9*	2555.71*	2544.79*	2490.23*	2495.84*	2534.48*	2535.42*	2541.79*	2572.36*	2456.59*	2479.12*	2524.02*	2534.62*	2710.57*	2658.17*	2451.05*	2463.54*	2522.13*	2520.14*
87.5	2471.64*	2543.93*	2459.52*	2479.12*	2480.98*	2503.33*	2550.97*	2539.27*	2485.81*	2491.24*	2529.09*	2530.21*	2535.83*	2567.1*	2450.93*	2474.26*	2517.8*	2528.69*	2701.54*	2649.89*	2446.96*	2458.98*	2516.64*	2514.85*
88	2466.07*	2537.33*	2454.48*	2473.85*	2475.41*	2497.78*	2546.06*	2533.72*	2481.13*	2486.28*	2523.75*	2524.9*	2529.67*	2561.73*	2445.22*	2468.95*	2511.7*	2522.52*	2692.67*	2641.18*	2442.73*	2454.36*	2511.09*	2509.43*
88.5	2460.73*	2530.49*	2449.51*	2468.81*	2469.96*	2491.9*	2540.98*	2527.77*	2476.12*	2481.28*	2518.67*	2519.73*	2523.67*	2556.28*	2439.48*	2463.73*	2505.61*	2516.21*	2683.87*	2632.34*	2438.43*	2449.59*	2505.7*	2503.79*
89	2455.25*	2523.75*	2444.6*	2464.12*	2464.67*	2486*	2535.59*	2521.57*	2470.85*	2476.13*	2513.45*	2514.39*	2517.38*	2550.41*	2433.52*	2458.16*	2499.64*	2509.7*	2675.14*	2623.2*	2433.88*	2444.83*	2500.33*	2498.29*
89.5	2449.54*	2516.93*	2440.2*	2459.46*	2459.58*	2480*	2530.15*	2515.4*	2465.93*	2471.03*	2508.12*	2508.99*	2511.17*	2544.42*	2427.9*	2452.77*	2493.94*	2503.53*	2666.62*	2614.35*	2429*	2440.22*	2494.92*	2492.76*
90	2443.72*	2510.41*	2435.71*	2454.78*	2454.45*	2473.81*	2524.66*	2509.06*	2460.68*	2465.97*	2502.82*	2503.77*	2504.55*	2538.53*	2422.44*	2447.73*	2488.33*	2497.38*	2657.83*	2605.48*	2424.24*	2435.92*	2489.48*	2487.28*
90.5	2437.72*	2504.11*	2431.08*	2449.88*	2449.26*	2467.81*	2519.16*	2502.69*	2455.43*	2461*	2497.62*	2498.43*	2497.96*	2532.59*	2417.18*	2443.14*	2482.68*	2491.38*	2649.16*	2596.83*	2419.59*	2431.56*	2483.98*	2481.97*
91	2431.51*	2497.74*	2426.24*	2444.56*	2444.34*	2461.83*	2513.58*	2496.55*	2450.6*	2455.91*	2492.11*	2493.08*	2491.42*	2526.65*	2411.99*	2438.31*	2477.17*	2485.48*	2640.43*	2588.35*	2414.75*	2427.29*	2478.77*	2476.76*
91.5	2425.65*	2491.29*	2421.36*	2439.22*	2439.37*	2455.84*	2508.08*	2490.43*	2445.88*	2450.75*	2486.81*	2487.91*	2484.99*	2520.76*	2407.22*	2434.05*	2471.69*	2479.88*	2631.87*	2580.27*	2410.36*	2423.09*	2473.7*	2471.5*
92	2419.72*	2484.9*	2416.11*	2433.94*	2434.29*	2449.9*	2502.19*	2484.28*	2441*	2445.6*	2481.61*	2482.89*	2478.56*	2514.96*	2402.38*	2429.59*	2465.9*	2474.11*	2623.32*	2571.98*	2406.05*	2418.72*	2468.75*	2466.29*
92.5	2413.72*	2478.34*	2411.05*	2428.94*	2429.18*	2444.1*	2495.9*	2478.08*	2436.14*	2440.5*	2476.28*	2477.65*	2472.34*	2508.8*	2397.65*	2424.83*	2460.01*	2468.34*	2615.03*	2563.8*	2401.68*	2414.19*	2463.96*	2461.07*
93	2407.86*	2471.81*	2406.32*	2424.33*	2424.21*	2438.1*	2489.5*	2471.93*	2431.18*	2435.5*	2470.68*	2472.38*	2466.53*	2502.68*	2392.96*	2420.03*	2453.93*	2462.85*	2606.79*	2555.69*	2397.49*	2409.66*	2459.52*	2455.7*
93.5	2401.78*	2465.27*	2401.68*	2420.15*	2418.89*	2432.38*	2482.68*	2465.51*	2425.79*	2430.76*	2465.18*	2466.96*	2460.64*	2496.69*	2388.33*	2415.53*	2447.62*	2457.42*	2598.83*	2547.69*	2393.65*	2405.3*	2454.87*	2450.49*
94	2395.62*	2458.82*	2397.25*	2416.43*	2414.24*	2426.76*	2475.64*	2459.56*	2420.31*	2426.46*	2459.31*	2461.39*	2455.11*	2490.87*	2383.9*	2411.39*	2440.97*	2451.93*	2590.83*	2539.73*	2389.51*	2400.8*	2450.31*	2445.54*
94.5	2389.52*	2452.38*	2393.07*	2412.81*	2409.49*	2421.16*	2468.58*	2453.44*	2414.72*	2422.19*	2453.3*	2455.63*	2449.67*	2485.03*	2379.46*	2407.3*	2434.33*	2446.62*	2582.91*	2531.88*	2385.59*	2396.41*	2445.86*	2440.46*
95	2383.6*	2446.17*	2388.94*	2410.01*	2406.34*	2415.76*	2461.54*	2448.47*	2409.09*	2418.76*	2446.98*	2450.01*	2444.61*	2479.55*	2375.78*	2404.82*	2427.28*	2441.25*	2575.08*	2524.37*	2381.23*	2391.86*	2441.27*	2436.38*

## Sheet: Fig. 3b-normalized data
Temperature (°C)	TIEEVD (n=1)		TIEEVD (n=2)		TIEEVD (n=3)		SIWWPD (n=1)		SIWWPD (n=2)		SIWWPD (n=3)		SIWWHR (n=1)		SIWWHR (n=2)		SIWWHR (n=3)		DMSO (n=1)		DMSO (n=2)		DMSO (n=3)
25
25.5
26
26.5
27
27.5
28
28.5
29
29.5
30
30.5
31
31.5
32
32.5
33
33.5
34
34.5
35
35.5
36
36.5
37
37.5
38
38.5
39																			0
39.5																			0.000197398	0
40																			0.000986988	8.30827e-05
40.5																			0.00238522	0.00103023
41																			0.00465529	0.00269188			0
41.5														0		0	0		0.00794526	0.00520098		0	0.000720783
42														0.00035861	0	0.00226219	0.00125945	0	0.0122716	0.00892308		9.61862e-05	0.00274584	0
42.5													0	0.00312969	0.00110441	0.00429816	0.0047156	0.00195494	0.0184402	0.0140576		0.00129851	0.00700189	0.0013427
43													0.0032484	0.0100737	0.00471498	0.0103495	0.0116279	0.0084493	0.0270599	0.0209867	0	0.00389554	0.0137635	0.00630035
43.5													0.0101513	0.0199191	0.0117662	0.0188327	0.0218792	0.0189861	0.0390354	0.0316711	0.00232391	0.00899341	0.0260855	0.0159058
44													0.0227726	0.0359262	0.0234899	0.0328017	0.0373733	0.0360172	0.0556661	0.0470913	0.008355	0.0195739	0.0436932	0.0323969
44.5													0.0422969	0.0590402	0.0426897	0.0526524	0.0599848	0.059609	0.0789426	0.0683937	0.0216345	0.0357813	0.0690578	0.056531
45													0.0727845	0.0921627	0.0716592	0.0840968	0.0909437	0.0928429	0.109918	0.0975225	0.0454269	0.0603569	0.103072	0.0899608
45.5													0.115115	0.135522	0.112395	0.126626	0.131275	0.135686	0.15045	0.136704	0.0813921	0.0957053	0.147383	0.134958
46													0.171624	0.19228	0.166001	0.185556	0.182239	0.19059	0.201198	0.18579	0.131356	0.14553	0.201098	0.191076
46.5													0.24116	0.261655	0.232818	0.256928	0.244303	0.255699	0.262539	0.245725	0.196536	0.2068	0.265042	0.257936
47		0											0.322471	0.342049	0.31259	0.340855	0.314539	0.330517	0.332549	0.315631	0.274332	0.281056	0.336708	0.332782
47.5	0	0.000320585				0							0.411532	0.429647	0.401453	0.433209	0.391307	0.411465	0.408054	0.392715	0.361478	0.3657	0.413626	0.414515
48	0.000185915	0.00314173			0	0.00072001							0.503908	0.520832	0.493841	0.529182	0.470798	0.494864	0.485532	0.472425	0.452664	0.455586	0.492226	0.497452
48.5	0.00330929	0.00817491	0	0	0.00225201	0.00478963							0.593476	0.60905	0.585592	0.620688	0.549382	0.575845	0.56158	0.551968	0.545233	0.544703	0.568732	0.578737
49	0.0114524	0.018113	0.000960995	0.00137063	0.00828157	0.0130541							0.676581	0.689868	0.670971	0.705689	0.622898	0.652386	0.6321	0.62666	0.630333	0.630212	0.63906	0.653756
49.5	0.0246152	0.0353605	0.0085359	0.00923905	0.0199412	0.0268908							0.749264	0.760546	0.745179	0.779946	0.689913	0.72167	0.695037	0.69394	0.708017	0.706295	0.702694	0.72213
50	0.0456236	0.0599173	0.0250989	0.0268542	0.0391922	0.0487102							0.810138	0.819652	0.807875	0.84193	0.748433	0.781246	0.750226	0.752181	0.775024	0.770644	0.759018	0.780211
50.5	0.0765598	0.0967525	0.0548898	0.0565003	0.0677781	0.0814864							0.859304	0.866662	0.8594	0.891754	0.798606	0.831842	0.79719	0.801881	0.831904	0.824075	0.807379	0.828651
51	0.120733	0.148687	0.101696	0.101528	0.109295	0.127348							0.898284	0.904219	0.899881	0.930325	0.84008	0.874254	0.83639	0.842658	0.876224	0.866253	0.848155	0.868037
51.5	0.178553	0.215914	0.166196	0.163562	0.165922	0.18811							0.928975	0.933201	0.932758	0.958489	0.874612	0.907919	0.869372	0.875958	0.914347	0.899533	0.882959	0.900778
52	0.252212	0.297086	0.248332	0.242906	0.23795	0.263085							0.952594	0.955141	0.958032	0.978283	0.902583	0.934261	0.896712	0.90281	0.942843	0.926321	0.910966	0.925601
52.5	0.339221	0.390408	0.344432	0.336007	0.323163	0.350019							0.970561	0.97167	0.976	0.990668	0.925253	0.955401	0.91933	0.92496	0.963869	0.947771	0.933139	0.945225
53	0.43545	0.489148	0.448898	0.437992	0.417602	0.444371							0.983183	0.983928	0.989253	0.997398	0.943091	0.971504	0.937935	0.942623	0.979085	0.964267	0.950129	0.961131
53.5	0.533948	0.586125	0.553363	0.542921	0.514693	0.539194							0.991541	0.992111	0.997409	1	0.958204	0.982869	0.95297	0.95703	0.99004	0.977973	0.964201	0.97411
54	0.62988	0.676017	0.652459	0.643434	0.606988	0.628663							0.996075	0.997392	1		0.970095	0.992048	0.964682	0.96901	0.995905	0.9874	0.974773	0.983647
54.5	0.715996	0.754528	0.73974	0.733743	0.691076	0.708709							0.998951	1			0.979995	0.998045	0.974157	0.978465	0.998727	0.994181	0.983525	0.991565
55	0.78999	0.819735	0.812493	0.809635	0.762922	0.776233							1				0.987698	1	0.981264	0.985427	1	0.997692	0.989772	0.996729
55.5	0.850041	0.871702	0.872753	0.870755	0.821837	0.830328											0.994084		0.986725	0.991027		0.999904	0.99492	0.99969
56	0.897226	0.912064	0.918542	0.915427	0.86873	0.873153											0.99754		0.991101	0.995214		1	0.997632	1
56.5	0.932104	0.942038	0.952516	0.947764	0.906215	0.906399											0.999736		0.994785	0.997441			0.999691
57	0.958987	0.963998	0.976258	0.970202	0.93491	0.932037											1		0.997352	0.999119			1
57.5	0.976947	0.979322	0.992482	0.984568	0.956558	0.951384													0.999161	1
58	0.988436	0.989036	0.997795	0.992893	0.972576	0.96688					0	0							0.999934
58.5	0.995464	0.995191	1	0.997868	0.983945	0.978932					0.00598107	0.00723705							1
59	0.999665	0.998621		1	0.991791	0.987322	0	0			0.0132119	0.0162834
59.5	1	1			0.996077	0.993144	0.00791126	0.00566786	0	0	0.020175	0.0242039
60					0.998402	0.997308	0.0164504	0.0142074	0.00926778	0.00637333	0.0275844	0.0326472
60.5					0.999746	0.999249	0.0268313	0.0245985	0.0183384	0.0156269	0.0361989	0.0422161
61					1	0.999656	0.0390959	0.0382392	0.0297752	0.026719	0.0474022	0.053715
61.5						1	0.0530347	0.0546004	0.0432496	0.0409364	0.0602125	0.0663799
62							0.070992	0.0744002	0.0590903	0.0560118	0.0765042	0.0843921
62.5							0.0922562	0.0973739	0.0778231	0.0759897	0.0973487	0.106103
63							0.118753	0.125486	0.102011	0.099522	0.124174	0.132599
63.5							0.151528	0.159229	0.132838	0.129795	0.157159	0.165849
64							0.192591	0.2017	0.170895	0.16828	0.197509	0.20694
64.5							0.243031	0.252976	0.219403	0.219757	0.247009	0.254141
65							0.302721	0.314226	0.280137	0.28012	0.306597	0.310872
65.5							0.371452	0.384621	0.352833	0.351146	0.376049	0.378096
66							0.447886	0.462044	0.434665	0.431609	0.452821	0.451874
66.5							0.528673	0.542074	0.523991	0.515749	0.535529	0.530436
67							0.609251	0.62218	0.612791	0.59848	0.619086	0.610888
67.5							0.687275	0.699565	0.697055	0.67974	0.698893	0.687962
68							0.758016	0.769696	0.771789	0.754566	0.770711	0.756554
68.5							0.819213	0.83106	0.834889	0.818299	0.83369	0.816983
69							0.870113	0.882373	0.885895	0.871675	0.885288	0.866878
69.5							0.910883	0.923106	0.926384	0.915615	0.926174	0.907687
70							0.941607	0.952466	0.956027	0.947543	0.956704	0.939048
70.5							0.965216	0.973588	0.977324	0.970033	0.978263	0.96289
71							0.981708	0.98738	0.992113	0.985966	0.991073	0.979575
71.5							0.99234	0.995466	0.99908	0.995833	0.998215	0.991074
72							0.998158	0.999169	1	1	1	0.996904
72.5							1	1				1
73
73.5
74
74.5
75
75.5
76
76.5
77
77.5
78
78.5
79
79.5
80
80.5
81
81.5
82
82.5
83
83.5
84
84.5
85
85.5
86
86.5
87
87.5
88
88.5
89
89.5
90
90.5
91
91.5
92
92.5
93
93.5
94
94.5
95

## Sheet: Fig. 3c-source data
Concentration (uM)	TIEEVD						SIWWHR						SIWWPD
0.005081	56.594	55.636	54.441	54.5	53.729	54.516	56.371	58.389	57.324	55.814	57.23	55.815	58.383	57.39	57.732	58.928	55.862	59.216
0.015242	57.692	54.654	55.203	56.844	55.923	56.692	57.155	57.568	58.008	57.657	57.773	56.718	57.382	56.133	56.719	57.423	56.93	57.252
0.045725	56.005	55.432	54.59	56.381	55.376	56.291	55.573	58.421	58.005	56.593	59.636	56.953	56.828	55.546	55.24	56.559	55.325	56.812
0.137174	54.904	54.3	56.185	55.368	55.162	55.569	56.97	57.958	57.323	56.686	58.552	57.616	52.136	51.745	51.238	53.463	53.545	53.686
0.411523	51.33	50.644	51.427	53.165	51.402	52.786	54.385	59.672	55.667	57.382	60.592	58.778	40.105	36.53	37.073	42.539	41.142	42.074
1.23457	48.304	43.152	44.319	46.236	45.619	47.246	56.543	58.589	57.122	56.439	59.187	57.952	28.326	24.229	27.484	27.038	24.643	28.086
3.7037	37.881	39.051	37.125	40.496	39.983	40.264	56.451	60.363	58.923	54.917	58.381	59.511	30.267	25.66	28.173	27.807	25.662	28.217
11.1111	32.09	31.757	30.98	32.881	31.72	31.984	55.913	59.432	58.79	56.702	60.156	57.59	28.899	24.936	28.225	27.708	25.859	29.047
33.3333	27.877	29.423	29.513	29.927	29.26	26.277	58.56	60.205	59.905	57.624	60.464	57.119	28.439	27.402	27.413	27.118	25.035	27.858
100	26.319	26.63	27.081	23.521	27.288	27.83	56.248	61.262	59.06	55.918	58.474	54.622	29.684	27.836	29.42	29.509	27.763	29.137

## Sheet: Fig. 3f and 3g-source data
Fig. 3f
	mCherry2-SIWWHR					mCherry2-SIWWPD
B16-	1.07594	0.986206	0.937859	0.925684	1.07432	1.34308	1.3611	1.44141	1.49601	1.4839
B16+	1.09324	0.985824	0.920934	1.01567	0.984334	1.34144	1.40743	1.22559	1.46005	1.40888
A375-	0.960612	1.04052	0.998867	0.999608	1.00039	1.23689	1.24625	1.34486	1.34587	1.25186
A375+	1.02037	1.02372	0.955915	0.991488	1.00851	1.33677	1.24051	1.11161	1.26875	1.23713
A549-	1.00761	1.0002	0.992196	0.905692	1.09431	1.47051	1.48533	1.6258	1.56824	1.21124
A549+	1.07234	0.890044	1.03762	0.969397	1.0306	1.32869	1.34443	1.39597	1.53405	1.52077
Fig. 3g
	mCherry2-SIWWHR					mCherry2-SIWWPD
B16-	1.00291	0.994186	1.00291	0.929032	1.07097	1.0814	1.06395	1.0843	1.12258	1.1871
B16+	0.974957	1.00057	1.02447	0.982294	1.01771	2.74217	2.85316	2.84462	2.37721	2.41878
A375-	0.994066	1.02748	0.978451	0.999336	1.00066	1.03154	1.19144	1.23111	1.18333	1.20425
A375+	0.984951	0.987545	1.0275	1.04335	0.956653	1.76155	1.83939	1.72522	1.61205	1.64921
A549-	0.984976	1.02267	0.992359	1.00092	0.999084	1.03393	1.13146	1.07279	1.22482	1.28617
A549+	1.0507	0.922814	1.02649	1.00074	0.999265	1.51638	1.76303	1.63315	2.33566	2.21434
