# Supplementary material for: STUB1 is an intracellular checkpoint for interferon gamma sensing
Source: Sci Rep. 2022 Aug 18;12:14087. doi: 10.1038/s41598-022-18404-4 (PMC9388626; doi:10.1038/s41598-022-18404-4)
Supplement: Supplementary file 4 — Supplementary Information 4. [file 41598_2022_18404_MOESM4_ESM.xlsx]

## Sheet: Figure 5-source data 1
Fig. 5c											Fig. 5d
	DU145											DU145
IFNg (ng/ml)	Parental		control sgRNA		PTPN2 sgRNA		STUB1 sgRNA					Parental			control sgRNA			PTPN2 sgRNA			STUB1 sgRNA
0.001524	45811	42927	46690	42056	60530	57454	53298	55745			Mock	-0.0179559	0.00787261	0.00991633	0.0444232	0.0301287	-0.0530819	-0.0772126	-0.0410076	-0.0394922	-0.0371693	-0.0624997	-0.0959546
0.004572	45702	48593	45060	46394	66117	61528	66769	60290			TNFα	-0.069944	0.017567	0.049734	0.00638925	-0.00420023	-0.044499	-0.069572	-0.0344816	0.0203654	0.0584395	0.0309502	-0.0226599
0.013717	49779	49481	53871	53302	80819	83066	73498	78218			IFNγ	-0.0330671	-0.0268349	0.0580925	0.00118643	0.0625806	0.0715637	-0.0291169	0.0365314	0.0370768	-0.317949	-0.26846	-0.379813
0.041152	89730	86193	81565	77482	123510	125710	137200	123930			IFNγ + TNFα	-0.0149735	0.014148	0.00067837	0.111394	0.0592351	0.037675	-0.539125	-0.578876	-0.518838	-0.595304	-0.536719	-0.569081
0.123457	123110	120790	121590	124220	192100	194840	212470	158300
0.37037	151560	171910	166830	164810	313140	281050	245010	231250
1.11111	218220	222900	242390	223400	433560	467970	334670	299720				PC3
3.33333	249630	251080	261340	260560	507460	530840	343260	342240				Parental			control sgRNA			PTPN2 sgRNA			STUB1 sgRNA
10	244380	288630	273600	298830	584530	642230	340780	380990			Mock	-0.0517462	0.00528811	0.0448276	0.0388328	0.0235153	-0.0533194	0.0141574	0.0821403	0.0399063	0.0541553	0.0492991	-0.00865642
30	258790	295870	264100	305330	614470	600070	343970	337420			TNFα	-0.0391603	0.0058273	0.0324274	0.0078563	-0.00545929	-0.00061676	-0.0791607	-0.0240336	-0.0134776	0.0063912	-0.0293793	-0.0766503
											IFNγ	-0.0392789	-0.0195197	0.0569965	0.0418704	0.06387	-0.0388557	-0.808866	-0.802961	-0.851905	-0.572317	-0.533163	-0.600396
											IFNγ + TNFα	-0.0360264	-0.0704801	0.100764	0.0606496	0.0324541	-0.0576678	-1.59318	-1.37774	-1.52085	-0.61969	-0.663567	-0.748218
	PC3
IFNg (ng/ml)	Parental		control sgRNA		PTPN2 sgRNA		STUB1 sgRNA
0.001524	58876	63135	57850	60004	91939	89514	105940	101280				MCF7
0.004572	78478	87315	73766	70943	104540	102720	121630	119970				Parental			control sgRNA			PTPN2 sgRNA			STUB1 sgRNA
0.013717	96950	86182	85842	96960	128810	132920	173680	159330			Mock	-0.0456578	0.0530927	-0.00916784	-0.00300678	-0.0181678	-0.182422	0.148545	0.141914	0.13619	-0.111164	-0.0288858	-0.007047
0.041152	107160	117530	117090	110210	170430	176230	212490	188010			TNFα	-0.0744943	0.0130972	0.0582547	-0.260511	-0.437078	-0.416077	-0.37415	-0.363013	-0.42024	-1.16821	-1.05269	-0.927073
0.123457	175110	160980	151920	152150	260530	229210	313520	294740			IFNγ	-0.0100708	-0.000765395	0.0107607	-0.0578879	-0.29234	-0.324732	-1.12693	-0.924086	-1.22785	-3.13705	-3.19855	-3.17651
0.37037	224750	261290	235980	229110	393740	386250	351120	367710			IFNγ + TNFα	-0.154311	0.283093	-0.176841	-0.476672	-0.33026	-0.537127	-2.17989	-2.37149	-2.61407	-2.8115	-2.7951	-3.20955
1.11111	325900	289310	268600	269810	526550	529630	403370	387040
3.33333	298640	294290	326730	276020	570740	586970	384650	400780
10	309300	313170	318140	292370	600960	592230	385850	393730
30	318750	321590	307590	296950	650700	608050	401040	390590
	MCF7
IFNg (ng/ml)	Parental		control sgRNA		PTPN2 sgRNA		STUB1 sgRNA
0.001524	54489	54415	54207	53300	63269	59862	57904	60082
0.004572	54437	53411	56243	54636	65657	63287	61276	62942
0.013717	61121	60870	65303	61385	75966	69331	69491	71666
0.041152	71082	73218	79911	74416	93265	90241	104670	90634
0.123457	93452	103120	103460	85610	132490	124070	147900	132330
0.37037	123600	132080	136740	133780	187420	191630	188370	188010
1.11111	176320	173990	176520	169440	253330	245170	240430	247720
3.33333	226030	231330	211970	210930	296550	274300	317290	307160
10	240140	261360	230990	239260	309510	322450	328990	335070
30	250510	262590	239800	255370	343920	344000	333780	347680
