# Supplementary material for: STUB1 is an intracellular checkpoint for interferon gamma sensing
Source: Sci Rep. 2022 Aug 18;12:14087. doi: 10.1038/s41598-022-18404-4 (PMC9388626; doi:10.1038/s41598-022-18404-4)
Supplement: Supplementary file 5 — Supplementary Information 5. [file 41598_2022_18404_MOESM5_ESM.xlsx]

## Sheet: Figure 6-source data 1
Fig. 6b												Fig. 6e
													control IgG treated									anti-PD-1 IgG treated
	gControl			gStub1 #1			gStub1 #2						control sgRNA			Stub1 sgRNA1			Stub1 sgRNA2			control sgRNA			Stub1 sgRNA1			Stub1 sgRNA2
Days	Mean	s.e.m.	N	Mean	s.e.m.	N	Mean	s.e.m.	N			Days	Mean	s.e.m.	N	Mean	s.e.m.	N	Mean	s.e.m.	N	Mean	s.e.m.	N	Mean	s.e.m.	N	Mean	s.e.m.	N
5	46.06	4	15	50.28	5	15	34.59	4	15			0	110.2	5	10	116.7	6.1	10	113.9	9.2	10	110.2	5	10	116.5	6.9	10	114	7.7	10
8	226.6	21	15	251.2	25	15	192.8	20	15			3	236.4	12.1	10	226.4	11.8	10	225.4	9.9	10	225.3	6.1	10	298.1	21	10	233.2	16	10
10	380.8	41	15	457.3	54	15	332.1	51	15			7	610.2	40.4	10	638.3	47.9	10	633.3	44.3	10	536.2	35.9	10	668.8	68.8	10	516.3	48.6	10
12	501	72	15	680.5	82	15	429.5	75	15			10	1309.6	127.8	10	1636.7	109.1	10	1783.5	105.1	10	1283.2	104.5	10	1284.8	139.7	10	1114.4	118.5	10
14	579.9	90	15	866	113	15	562.7	109	15
16	584.2	112	15	944.8	138	15	622.5	137	15
Fig. 6c												Fig. 6f
Identifier	Days	gControl	gStub1 #1	gStub1 #2								Identifier	Days	control sgRNA	Stub1 sgRNA1	Stub1 sgRNA2
810	20	1										2	11	1
812	19	1										3	13	1
813	44	1										5	12	1
814	70	0										7	11	1
816	26	1										11	10	1
817	45	1										13	16	0
823	36	1										14	12	1
840	24	1										18	12	1
843	36	1										19	12	1
846	22	1										20	16	0
850	19	1										21	16		0
854	54	1										22	11		1
855	28	1										23	14		1
858	28	1										24	11		1
860	26	1										27	14		1
807	24		1									31	12		1
815	16		1									33	11		1
820	19		1									35	12		1
822	22		1									36	12		1
825	17		1									40	10		1
826	22		1									42	16			0
827	34		1									43	16			1
828	19		1									44	16			1
831	28		1									48	12			1
834	26		1									50	11			1
842	24		1									51	11			1
847	20		1									55	11			1
848	19		1									56	13			1
853	30		1									57	16			0
856	24		1									58	13			1
802	26			1
803	17			1
804	36			1
806	32			1
808	19			1
819	19			1
821	26			1
824	70			0
833	70			0
836	22			1
838	24			1
844	70			0
845	70			0
849	28			1
859	22			1
