# Supplementary material for: STUB1 is an intracellular checkpoint for interferon gamma sensing
Source: Sci Rep. 2022 Aug 18;12:14087. doi: 10.1038/s41598-022-18404-4 (PMC9388626; doi:10.1038/s41598-022-18404-4)
Supplement: Supplementary file 7 — Supplementary Information 7. [file 41598_2022_18404_MOESM7_ESM.xlsx]

## Sheet: Sheet1
Supplementary Table S1. Summary of genetic screens that have uncovered STUB1 as a regulator of immune pathway.
Reference	PMID	Cell line	Cell type	Format	Experimental setup	Method	# Targeted gene	# Unique gRNA per gene	Rank order	Screening outcome
Manguso et al. Nature 2017	28723893	Cas9-expressing B16-F10	mouse melanoma	in vivo	- implant lentivirus-transduced cells to syngeneic mouse model - screen for genes depleted in tumour mouse model treated with GVAX + anti-PD1 relative to Tcra-/- mouse	Loss-of-function CRISPR screen	2368	4	#12 out of 2,368	Loss of Stub1 sensitized tumour to immunotherapy in mouse model
Manguso et al. Nature 2017	28723893	Cas9-expressing B16-F10	mouse melanoma	in vivo	- implant lentivirus-transduced cells to syngeneic mouse model - screen for genes depleted in tumour mouse model treated with GVAX only relative to Tcra-/- mouse	Loss-of-function CRISPR screen	2368	4	#11 out of 2,368	Loss of Stub1 sensitized tumour to immunotherapy in mouse model
Pan et al. Science 2018	29301958	Cas9-expressing B16-F10	mouse melanoma	in vitro	-genome-wide screen with Brie library followed by validation screen -screen for genes depleted in tumour cells by 1 day co-culture with OT-I T cells relative to control T cells	Loss-of-function CRISPR screen	19,674 (genome-wide screen); 1,878 (validation screen)	4 for genome-wide screen; 6 for validation screen	#17 out of 1,878	Loss of Stub1 sensitized tumour cells to killing by cytotoxic OT-I CD8+ T cells
Pan et al. Science 2018	29301958	Cas9-expressing B16-F10	mouse melanoma	in vitro	-genome-wide screen with Brie library followed by validation screen -screen for genes depleted in tumour cells by 3 days co-culture with Pmel-1 T cells relative to control T cells	Loss-of-function CRISPR screen	19,674 (genome-wide screen); 1,878 (validation screen)	4 for genome-wide screen; 6 for validation screen	#149 out of 1,878	Loss of Stub1 sensitized tumour cells to killing by cytotoxic Pmel-1 CD8+ T cells
Mezzadra et al. Science 2017	28813410	mutagenized HAP1 cell	human chronic myeloid leukemia	in vitro	-mutagenesis of haploid HAP1 cells with gene-trap retrovirus -mutagenized cells are treated with IFNg and selected for 1-5% of cells with the highest and lowest PD-L1	Insertional mutation	NA	NA	https://phenosaurus.nki.nl/simpleplot	Identification of STUB1 as negative regulator of PD-L1 in the haploid genetic screen. Deletion of STUB1 sensitized A375 cells to increased expression of PD-L1 in response to IFNg.
Lawson et al. Nature 2020	32968282	Cas9 and HA-expressing Renca	mouse kidney renal adenocarcinoma	in vitro	-genome-wide screen with mTKO library -screen for genes depleted in tumour cells by co-culture with preactivated CL4 T cells. Control group is no T cell treatment. End time point (2-3 rounds of T cell treatment)	Loss-of-function CRISPR screen	19069	5	#39 out of 19,069	Loss of Stub1 sensitized Renca–HA to killing by cytotoxic CL4 CD8+ T cells
Lawson et al. Nature 2020	32968282	Cas9 and HA-expressing CT26	mouse colon carcinoma	in vitro	-genome-wide screen with mTKO library -screen for genes depleted in tumour cells by co-culture with preactivated CL4 T cells. Control group is no T cell treatment. End time point (2-3 rounds of T cell treatment)	Loss-of-function CRISPR screen	19069	5	#25 out of 19,069	Loss of Stub1 sensitized CT26–HA to killing by cytotoxic CL4 CD8+ T cells
