# Supplementary material for: STUB1 is an intracellular checkpoint for interferon gamma sensing
Source: Sci Rep. 2022 Aug 18;12:14087. doi: 10.1038/s41598-022-18404-4 (PMC9388626; doi:10.1038/s41598-022-18404-4)
Supplement: Supplementary file 8 — Supplementary Information 8. [file 41598_2022_18404_MOESM8_ESM.xlsx]

## Sheet: Sheet1
Supplementary Table S2. Details of single clone isolated from Stub1-knockout B16-F10 cells.
Name	clone #	Target gene	gRNA sequence	PAM	Indel % (by Synthego ICE)	Indel	Comment	Forward sequencing primer	Reverse sequencing primer
gStub1 #1	1D10	Stub1	GCATTGCTAAGAAGAAGCGC	TGG	0.93	-12 -15	complete knock-out as assessed by Western blot and ICE analysis	GGTCCTCACCTTTCTTTTCTCG	GTGAAGGCGCACTTCTTCCTG
gStub1 #2	1A12	Stub1	ACTTGCGGCCCACGAAGAGC	CGG	1	-8	complete knock-out as assessed by Western blot and ICE analysis	GTACACTGCCACAAGTGGGT	GGAACTGGCTCAATCCACGA
	1H7	Stub1	GCATTGCTAAGAAGAAGCGC	TGG	0.93	-1 -9 -17	complete knock-out as assessed by Western blot and ICE analysis	GGTCCTCACCTTTCTTTTCTCG	GTGAAGGCGCACTTCTTCCTG
	1D8	Stub1	GCATTGCTAAGAAGAAGCGC	TGG	0.95	+1 -9 -18	complete knock-out as assessed by Western blot and ICE analysis	GGTCCTCACCTTTCTTTTCTCG	GTGAAGGCGCACTTCTTCCTG
	2E9	Stub1	GCATTGCTAAGAAGAAGCGC	TGG	0.91	-6 -9 -11	complete knock-out as assessed by Western blot and ICE analysis	GGTCCTCACCTTTCTTTTCTCG	GTGAAGGCGCACTTCTTCCTG
	2B11	Stub1	GCATTGCTAAGAAGAAGCGC	TGG	0.93	-9 -12	complete knock-out as assessed by Western blot and ICE analysis	GGTCCTCACCTTTCTTTTCTCG	GTGAAGGCGCACTTCTTCCTG
	1E6	Stub1	ACTTGCGGCCCACGAAGAGC	CGG	0.36	multiple	complete knock-out as assessed by Western blot. ICE analysis is inconclusive	GTACACTGCCACAAGTGGGT	GGAACTGGCTCAATCCACGA
	1G6	Stub1	ACTTGCGGCCCACGAAGAGC	CGG	0.41	multiple	complete knock-out as assessed by Western blot. ICE analysis is inconclusive	GTACACTGCCACAAGTGGGT	GGAACTGGCTCAATCCACGA
	2H3	Stub1	ACTTGCGGCCCACGAAGAGC	CGG	0.52	-2 -17	complete knock-out as assessed by Western blot. ICE analysis is inconclusive	GTACACTGCCACAAGTGGGT	GGAACTGGCTCAATCCACGA
