# Supplementary material for: STUB1 is an intracellular checkpoint for interferon gamma sensing
Source: Sci Rep. 2022 Aug 18;12:14087. doi: 10.1038/s41598-022-18404-4 (PMC9388626; doi:10.1038/s41598-022-18404-4)
Supplement: Supplementary file 9 — Supplementary Information 9. [file 41598_2022_18404_MOESM9_ESM.xlsx]

## Sheet: Normalized count data
Supplementary Table S3. Normalized count and fold change of NanoString gene expression data.
							Untreated			IFNg (6 h)			IFNg (24 h)
Probe Name	Accession #	Class Name	Avg Count	Min Count	Max Count	%CV	gControl	gStub1 #1	gStub1 #2	gControl	gStub1 #1	gStub1 #2	gControl	gStub1 #1	gStub1 #2
4930578C19Rik	NM_175228.4	Endogenous	42.88	29.22	58.88	22.12	52.21	40.95	47.24	58.88	30.44	41.46	29.22	40.46	45.09
A2m	NM_175628.3	Endogenous	179.58	140.64	216.65	12.24	192.46	180.38	188.96	178.76	181.62	216.65	140.64	153.17	183.59
Acvr1c	NM_001033369.3	Endogenous	26.17	20.09	34.36	17.3	24.57	31.2	28.75	24.18	26.38	23.84	20.09	22.16	34.36
Adam12	NM_007400.2	Endogenous	216.77	103.08	368.53	50.46	368.53	118.95	197.17	360.67	112.63	210.43	332.41	103.08	147.09
Adgre1	NM_010130.1	Endogenous	44.88	34.7	57.83	15.52	43	41.93	51.35	57.83	48.7	40.43	34.7	46.24	39.72
Adm	NM_009627.1	Endogenous	162.87	103.49	261.05	36.99	261.05	121.88	143.77	220.82	103.49	103.66	237.44	131.98	141.72
Adora2a	NM_009630.2	Endogenous	43.12	35.51	55.28	14.5	55.28	44.85	46.21	48.37	35.51	42.5	39.27	38.53	37.58
Akt1	NM_009652.3	Endogenous	7060.13	6508.97	7741.32	6.54	7666.55	6965.4	7059.17	7473.05	6508.97	6748.37	7741.32	6780.9	6597.43
Aldoa	NM_001177307.1	Endogenous	51650.4	45034.1	61166.5	11.28	61166.5	46637.2	51419.8	56440.6	45034.1	45386.2	57561.8	48103.1	53104.8
Aldoc	NM_009657.3	Endogenous	884.11	756.73	980.22	8.07	900.86	854.1	814.36	910.6	876.66	756.73	976.23	887.23	980.22
Angpt1	NM_009640.3	Endogenous	173.12	153.53	207.32	9.52	178.13	173.55	170.47	171.4	185.68	207.32	155.25	162.8	153.53
Angpt2	NM_007426.3	Endogenous	582.78	323.28	1025.81	43.63	346.01	808.28	407.69	544.68	1025.81	548.37	323.28	855.44	385.43
Angptl4	NM_020581.2	Endogenous	30.56	24.38	35.94	14.61	34.81	24.38	35.94	31.55	34.5	32.14	31.05	26.01	24.69
Anln	NM_028390.3	Endogenous	2206.49	1585.65	2920.61	21.47	2372.95	1664.33	2920.61	2146.12	1675.18	2527.27	2348.79	1585.65	2617.5
Apc	NM_007462.3	Endogenous	144.88	121.82	161.23	7.12	121.82	145.28	161.23	147.21	143.07	142.02	147.03	150.28	146.01
Aph1b	NM_177583.4	Endogenous	254.4	223.22	285.07	8.6	257.97	226.2	280.35	253.41	223.22	285.07	237.44	263.95	261.96
Api5	NM_007466.2	Endogenous	5624.04	5397.12	5943.81	3.46	5425.65	5560.43	5784.74	5492.01	5943.81	5713.83	5812.61	5486.18	5397.12
Aplnr	NM_011784.3	Endogenous	35.38	24.65	40.8	16.22	37.88	39.98	24.65	34.7	38.56	38.35	36.53	26.97	40.8
Apoe	NM_001305844.1	Endogenous	19867.4	17964	23882.8	12.08	17964	22392.8	17974.5	18927.1	23882.8	18587.6	18043.3	22715.4	18319.3
Apol6	NM_001163621.1	Endogenous	24.87	20.09	32.47	15.38	24.57	24.38	22.59	24.18	32.47	20.73	20.09	27.94	26.84
Aqp9	NM_001271843.1	Endogenous	35.79	23.4	51.83	27.33	51.19	23.4	34.92	31.55	26.38	51.83	34.7	32.75	35.43
Areg	NM_009704.3	Endogenous	32.82	25.35	44.57	23.1	28.66	25.35	40.05	38.91	38.56	44.57	25.57	27.94	25.77
Arg1	NM_007482.3	Endogenous	63.45	49.76	76.76	12.29	66.54	54.6	63.67	76.76	60.88	49.76	64.84	67.43	66.56
Arg2	NM_009705.3	Endogenous	386.51	315.06	466.48	11.33	417.67	368.55	423.1	373.28	386.58	466.48	315.06	366.07	361.81
Arid1a	NM_001080819.1	Endogenous	500.61	431.93	593.57	10.98	459.64	431.93	593.57	446.89	472.83	549.41	487.66	509.6	553.99
Arnt2	NM_007488.2	Endogenous	49.36	41.42	68.42	18.67	44.02	46.8	49.29	44.16	60.88	68.42	42.01	41.42	47.24
Atf3	NM_007498.3	Endogenous	197.39	167.19	238.52	13.56	238.52	172.58	219.76	167.19	175.53	189.7	197.25	183.03	232.98
Atm	NM_007499.1	Endogenous	238.59	170.63	300.62	17.84	232.38	170.63	223.87	226.07	259.75	300.62	230.13	203.26	300.62
Axin1	NM_001159598.1	Endogenous	797.76	636.48	894.92	12.47	882.44	887.25	707.56	788.63	894.92	636.48	798.15	893.01	691.42
Axl	NM_009465.3	Endogenous	134.19	106.8	173.4	17.65	136.15	143.33	106.8	129.34	167.42	120.25	108.67	173.4	122.39
B2m	NM_009735.3	Endogenous	15008.7	5650.87	40583.1	92.73	5650.87	7596.23	5846.35	6449.93	13825.6	10238.7	7258.23	37629.7	40583.1
Bad	NM_007522.3	Endogenous	765.86	695.03	868.79	7.59	803.61	784.88	868.79	700.3	695.03	744.29	722.35	754.29	819.18
Bambi	NM_026505.2	Endogenous	41.84	35.1	54.26	13.78	54.26	35.1	38	41.01	36.53	39.39	43.83	43.35	45.09
Batf3	NM_030060.2	Endogenous	77.91	62.91	95.2	15.12	95.2	72.15	86.26	73.61	62.91	93.3	64.84	71.29	81.6
Bax	NM_007527.3	Endogenous	2157.94	1984.97	2320.48	4.98	1984.97	2199.6	2222.29	2032.56	2250.49	2191.41	2320.48	2098.14	2121.49
Bbc3	NM_133234.2	Endogenous	223	179.9	248.79	9.51	213.95	215.48	223.87	245	240.47	248.79	179.9	211.93	227.61
Bbs1	NM_001033128.3	Endogenous	39.26	25.24	54.91	21.72	37.88	40.95	46.21	25.24	37.54	43.54	33.79	54.91	33.28
Bcat1	NM_001024468.3	Endogenous	5050.04	3668.97	7072.85	25.57	6772.85	4188.6	5011.45	6130.28	3668.97	3876.95	7072.85	4098.98	4629.48
Bcl2	NM_009741.3	Endogenous	225.57	162.55	387.6	30.4	175.05	238.88	189.98	236.59	387.6	227.02	162.55	241.8	170.71
Bcl2l1	NM_009743.5	Endogenous	999.22	775.34	1319.04	16.82	938.74	1039.35	775.34	1165.07	1319.04	930.88	928.74	1061.59	834.21
Bcl6b	NM_007528.2	Endogenous	231.88	202.73	252.93	7.57	248.76	240.83	235.17	239.74	204.96	252.93	202.73	233.13	228.68
Bid	NM_007544.3	Endogenous	652.1	358.8	881.12	25.3	619.34	358.8	452.88	793.89	745.77	881.12	747.01	637.73	632.37
Birc3	NM_007464.3	Endogenous	111.35	85.84	135.8	14.61	101.35	110.18	133.5	97.79	108.57	135.8	85.84	108.86	120.25
Birc5	NM_001012273.1	Endogenous	10301.2	8733.07	11539.4	10.39	10807.3	9175.73	11449.3	9959.86	8733.07	10960.1	11539.4	9136.25	10949.9
Blk	NM_007549.2	Endogenous	32.04	21.47	43	20.73	43	27.3	31.84	39.96	33.48	34.21	30.14	26.97	21.47
Blm	NM_001042527.2	Endogenous	592.21	527.91	699.72	11.42	562.02	532.35	626.43	549.94	533.7	699.72	606.37	527.91	691.42
Bmp2	NM_007553.2	Endogenous	195.74	169.63	234.28	9.83	188.36	187.2	209.5	206.1	176.55	234.28	195.43	194.59	169.63
Bnip3	NM_009760.4	Endogenous	6601.36	3578.4	10413.4	33.91	9771.29	5701.8	6234.54	6467.81	4314.28	3578.4	10413.4	6207.72	6723.05
Bnip3l	NM_009761.3	Endogenous	2291.5	1986.16	2725.03	11.33	2594.08	2067.98	2393.79	2191.34	2016.11	1986.16	2725.03	2230.11	2418.88
Brca1	NM_009764.3	Endogenous	761.87	692.03	827.5	6.33	692.03	760.5	776.36	762.34	715.33	794.05	709.57	827.5	819.18
Brca2	NM_009765.3	Endogenous	657.44	587.2	794.85	13.18	605.01	594.75	794.85	611.98	605.74	778.5	587.2	599.19	739.73
Brd3	NM_001113573.1	Endogenous	501.79	444.29	579.47	7.13	444.29	508.95	505.25	492.1	485	579.47	491.31	492.26	517.49
Brd4	NM_001286630.1	Endogenous	3312.83	2815.45	3640.43	8.15	3508.25	3330.6	2977.09	3446.83	3430.52	2815.45	3483	3640.43	3183.3
Brip1	NM_178309.2	Endogenous	970.49	868.73	1154.79	10.74	900.86	868.73	1036.18	964.23	891.88	1154.79	929.65	883.38	1104.76
Btla	NM_001037719.2	Endogenous	44.37	33.72	56.82	21.47	51.19	53.63	33.89	37.85	56.82	53.9	42.92	33.72	35.43
C1qa	NM_007572.2	Endogenous	58.46	47.32	65.95	10.31	54.26	58.5	55.45	47.32	65.95	64.27	62.1	54.91	63.34
C1qb	NM_009777.2	Endogenous	256.57	215.52	292.78	9.31	292.78	259.35	276.25	248.16	268.88	266.41	215.52	227.35	254.45
C2	NM_013484.2	Endogenous	1821.68	1071.1	3143.35	38.91	1514.06	2390.7	1071.1	1436.36	2582.28	1191.07	1540.59	3143.35	1525.62
C5ar1	NM_007577.3	Endogenous	48.64	34.7	55.28	13.47	55.28	49.73	50.32	53.63	54.79	44.57	34.7	44.31	50.46
C7	XM_356827.7	Endogenous	35.03	28.99	47.69	15.76	34.81	35.1	30.81	36.8	47.69	37.32	31.05	32.75	28.99
Casp1	NM_009807.2	Endogenous	181.88	159.97	200.84	8.34	189.39	199.88	192.04	200.84	173.5	186.59	168.03	166.66	159.97
Casp3	NM_009810.3	Endogenous	2782.12	2358.04	3144.48	9.24	2792.67	2820.68	3144.48	2557.26	2358.04	2758.44	2970.69	2567.28	3069.5
Casp8	NM_009812.2	Endogenous	1980.74	1711.9	2381.36	11.11	1850.86	2154.75	1711.9	1930.56	2210.92	1828.59	1943.32	2381.36	1814.43
Casp9	NM_015733.4	Endogenous	448.56	393.68	510.39	7.79	459.64	459.23	510.39	406.93	393.68	456.11	441.08	435.43	474.54
Cblc	NM_023224.5	Endogenous	213.04	168.94	258.12	13.12	230.33	221.33	230.03	197.68	183.65	258.12	168.94	197.48	229.76
Ccl1	NM_011329.2	Endogenous	58.31	43.88	73.71	16.44	73.71	43.88	61.62	56.78	53.78	68.42	46.57	57.8	62.27
Ccl11	NM_011330.3	Endogenous	31.04	20.23	46.07	25.07	46.07	26.33	35.94	29.44	35.51	34.21	23.74	20.23	27.91
Ccl12	NM_011331.2	Endogenous	36.36	21	46.21	20.21	38.9	36.08	46.21	31.55	37.54	37.32	21	44.31	34.36
Ccl17	NM_011332.2	Endogenous	40.2	30.83	51.75	17.23	49.14	36.08	33.89	36.8	51.75	43.54	41.09	30.83	38.65
Ccl19	NM_011888.2	Endogenous	208.43	189.04	229.31	7.35	229.31	194.03	225.93	197.68	197.86	207.32	189.04	226.38	208.28
Ccl2	NM_011333.3	Endogenous	29.99	21.45	37.58	20.35	33.78	21.45	27.73	29.44	25.37	34.21	22.83	37.57	37.58
Ccl20	NM_016960.1	Endogenous	31.01	26.38	37.32	11.05	34.81	28.28	29.78	29.44	26.38	37.32	31.96	28.9	32.21
Ccl21a	NM_011124.4	Endogenous	225.05	168.94	274.7	13.61	257.97	222.3	231.06	217.66	233.37	274.7	168.94	200.37	219.02
Ccl22	NM_009137.2	Endogenous	102.72	80.1	119.87	14.47	119.77	113.1	80.1	119.87	97.41	115.06	86.76	91.52	100.92
Ccl24	NM_019577.4	Endogenous	37.24	26.38	44.16	17.1	43	39	33.89	44.16	26.38	33.17	31.05	40.46	44.02
Ccl25	NM_009138.3	Endogenous	249.35	196.84	320.4	16.45	231.36	232.05	320.4	216.61	196.84	278.85	268.49	212.9	286.66
Ccl26	NM_001013412.2	Endogenous	46.11	35.1	54.79	12.73	45.04	35.1	46.21	49.42	54.79	46.65	39.27	49.13	49.39
Ccl27a	NM_001048179.1	Endogenous	122.6	103.05	146.16	11.52	118.75	118.95	134.53	103.05	135.96	146.16	106.85	124.27	114.88
Ccl28	NM_020279.3	Endogenous	33.89	22.55	46.07	21.03	46.07	33.15	42.1	35.75	28.41	32.14	29.22	35.64	22.55
Ccl3	NM_011337.1	Endogenous	48	31.14	61.62	21.78	60.4	44.85	61.62	38.91	50.73	38.35	51.14	54.91	31.14
Ccl4	NM_013652.2	Endogenous	372.55	317.8	410.5	8.84	387.99	392.93	384.07	400.62	362.23	410.5	317.8	374.74	322.09
Ccl5	NM_013653.3	Endogenous	191.93	137.9	229.09	16.92	190.41	215.48	209.5	141.95	216.12	229.09	137.9	184	202.92
Ccl6	NM_009139.2	Endogenous	115.59	93.15	147.2	13.52	107.49	108.23	122.21	118.82	127.85	147.2	93.15	106.93	108.44
Ccl7	NM_013654.3	Endogenous	31.64	24.69	38.9	16.23	38.9	32.18	29.78	27.34	27.4	36.28	38.36	29.86	24.69
Ccl8	NM_021443.2	Endogenous	142.08	119.87	156.09	8.36	143.32	137.48	156.09	119.87	153.21	155.49	133.33	143.54	136.35
Ccl9	NM_011338.2	Endogenous	133.41	107.76	169.94	16.03	169.94	119.93	133.5	115.67	164.37	132.69	107.76	119.45	137.42
Ccna1	NM_007628.3	Endogenous	56.5	46.21	70.45	14.94	63.47	60.45	46.21	70.45	63.92	53.9	46.57	52.02	51.53
Ccnb1	NM_172301.3	Endogenous	77.95	61.43	84.12	8.99	77.8	61.43	77.02	84.12	82.19	76.71	75.8	83.81	82.67
Ccnd1	NM_007631.1	Endogenous	4500.91	2483.13	7325.76	36.46	4596.45	4762.88	2483.13	5911.56	7325.76	2642.33	4870.17	5231.86	2684.07
Ccnd2	NM_009829.3	Endogenous	10075.3	6632.27	13461.8	24.3	13461.8	10124.4	8255.55	12563.4	10345.4	6632.27	12785.9	8993.67	7515.38
Ccnd3	NM_007632.2	Endogenous	2082.96	1249.12	3257.48	37.27	1803.77	3257.48	1488.03	1662.43	2764.92	1249.12	1839.21	3201.15	1480.53
Ccne1	NM_007633.2	Endogenous	1725.71	1423.55	2018.2	11.48	1833.46	1599.98	1745.79	1949.49	1423.55	1704.2	2018.2	1487.39	1769.34
Ccno	NM_001081062.1	Endogenous	43.77	32.88	54.94	15.06	50.16	47.78	44.16	44.16	38.56	54.94	32.88	40.46	40.8
Ccr2	NM_009915.2	Endogenous	256.72	230.1	303.73	10.65	275.38	230.1	290.62	235.54	260.76	303.73	231.96	240.83	241.57
Ccr4	NM_009916.2	Endogenous	34.88	25.57	46.67	21.84	27.64	26.33	34.92	34.7	46.67	36.28	25.57	45.28	36.5
Ccr5	NM_009917.5	Endogenous	54.45	46.57	62.62	9.57	51.19	49.73	50.32	55.73	57.83	58.05	46.57	62.62	57.98
Ccr9	NM_009913.6	Endogenous	17.35	8.59	23.13	24.42	14.33	18.53	18.48	23.13	15.22	17.62	21	19.27	8.59
Cd14	NM_009841.3	Endogenous	54.19	41.09	67.38	16.36	66.54	51.68	59.56	46.27	54.79	67.38	41.09	51.06	49.39
Cd163	NM_053094.2	Endogenous	227.5	195.83	261.23	9.76	213.95	234	249.55	245	195.83	261.23	199.99	222.53	225.46
Cd19	NM_009844.2	Endogenous	39.79	33.65	44.57	9.1	43	40.95	35.94	33.65	36.53	44.57	40.18	41.42	41.87
Cd1d1	NM_007639.3	Endogenous	35.09	21.47	44.31	22.07	29.69	41.93	29.78	41.01	42.62	32.14	32.88	44.31	21.47
Cd2	NM_013486.2	Endogenous	74.51	62.27	97.25	16.51	97.25	92.63	65.72	70.45	75.08	70.49	72.14	64.54	62.27
Cd200r1	NM_021325.3	Endogenous	76.95	55.87	91.22	16.08	88.04	78.98	88.32	76.76	81.17	91.22	60.27	55.87	71.93
Cd209e	NM_130905.2	Endogenous	60.98	46.57	75.99	16.23	69.61	64.35	75.99	65.19	65.95	57.01	46.57	47.2	56.9
Cd244	NM_018729.2	Endogenous	195.63	169.65	227.61	11.82	217.03	169.65	196.14	203.99	222.21	177.26	176.25	170.51	227.61
Cd247	NM_001113391.2	Endogenous	58.09	42.01	74.08	18.78	71.66	54.6	48.27	58.88	60.88	64.27	42.01	48.17	74.08
Cd27	NM_001042564.1	Endogenous	32.08	23.13	37.32	13.85	28.66	31.2	36.97	23.13	35.51	37.32	32.88	30.83	32.21
Cd274	NM_021893.2	Endogenous	204.93	104.33	433.25	62.75	107.49	104.33	106.8	139.85	433.25	398.06	113.24	205.19	236.2
Cd276	NM_133983.4	Endogenous	300.43	246.71	334.75	9.74	334.75	311.03	281.38	309.14	298.31	246.71	270.31	323.68	328.53
Cd28	NM_007642.4	Endogenous	274.69	222.82	312.23	9.93	312.23	259.35	290.62	254.46	280.04	287.14	222.82	264.92	300.62
Cd300a	NM_170758.3	Endogenous	27.29	17.88	38.9	23.68	38.9	23.4	29.78	17.88	30.44	33.17	26.48	24.08	21.47
Cd36	NM_007643.3	Endogenous	50.49	41.42	58.5	11.21	56.3	58.5	49.29	50.47	53.78	53.9	45.66	41.42	45.09
Cd38	NM_007646.4	Endogenous	155.22	94.48	223.97	32.17	217.03	150.15	94.48	223.97	156.26	111.95	205.47	136.79	100.92
Cd3d	NM_013487.3	Endogenous	64.89	48.4	76.1	14.82	72.68	57.53	65.72	55.73	75.08	70.49	48.4	76.1	62.27
Cd3e	NM_007648.4	Endogenous	26.51	12.79	40.95	32.11	40.95	29.25	28.75	17.88	32.47	31.1	12.79	25.05	20.4
Cd3g	NM_009850.2	Endogenous	60.25	48.31	87.26	20.33	65.52	52.65	54.43	55.73	87.26	66.34	48.4	63.58	48.31
Cd4	NM_013488.2	Endogenous	23.01	17.55	31.1	19.08	19.45	17.55	19.51	23.13	25.37	31.1	21.92	21.19	27.91
Cd40	NM_011611.2	Endogenous	33.94	22.43	41.46	19.81	39.92	22.43	26.7	30.49	38.56	41.46	31.05	40.46	34.36
Cd40lg	NM_011616.2	Endogenous	58.4	42.06	76.78	16.22	76.78	58.5	56.48	42.06	59.86	53.9	57.53	53.95	66.56
Cd44	NM_009851.2	Endogenous	287.62	239.74	357.16	16.66	294.83	351	254.68	239.74	357.16	244.64	262.09	334.28	250.15
Cd47	NM_010581.3	Endogenous	945.15	751.85	1086.51	15.04	1053.4	780	972.51	1024.17	751.85	1002.41	1081.25	754.29	1086.51
Cd48	NM_007649.4	Endogenous	49.68	35.62	59.56	17.34	50.16	51.68	59.56	52.58	57.83	55.98	35.62	47.2	36.5
Cd5	NM_007650.3	Endogenous	21.72	15.41	39.39	33.33	17.4	19.5	18.48	16.82	22.32	39.39	24.66	15.41	21.47
Cd6	NM_001037801.2	Endogenous	32.75	25.57	48.11	21.79	48.11	34.13	36.97	35.75	28.41	32.14	25.57	27.94	25.77
Cd68	NM_009853.1	Endogenous	122.47	97.79	147.23	13.72	121.82	147.23	106.8	97.79	139.01	121.28	109.59	140.65	118.1
Cd69	NM_001033122.3	Endogenous	30.49	21.03	40.05	19.38	34.81	26.33	40.05	21.03	27.4	36.28	26.48	29.86	32.21
Cd7	NM_009854.1	Endogenous	34.72	20.23	50.32	26.28	34.81	39	50.32	34.7	44.64	30.06	26.48	20.23	32.21
Cd70	NM_011617.1	Endogenous	45.27	35.43	53.95	14.36	51.19	38.03	50.32	43.11	42.62	50.79	42.01	53.95	35.43
Cd74	NM_001042605.1	Endogenous	39.11	28.28	44.16	16.26	43	28.28	35.94	44.16	42.62	43.54	29.22	43.35	41.87
Cd79a	NM_007655.3	Endogenous	35.28	26.84	44.85	17.99	35.83	44.85	38	27.34	30.44	35.24	35.62	43.35	26.84
Cd79b	NM_008339.2	Endogenous	22.36	17.88	32.76	21.55	32.76	25.35	21.57	17.88	18.26	18.66	19.18	25.05	22.55
Cd80	NM_009855.2	Endogenous	82.69	72.14	100.32	12.66	100.32	79.95	86.26	73.61	98.42	80.86	72.14	73.21	79.45
Cd84	NM_013489.2	Endogenous	66.05	41.09	84.82	20.54	83.94	67.28	59.56	55.73	70.01	68.42	41.09	63.58	84.82
Cd86	NM_019388.3	Endogenous	196.6	157.07	251.9	13.9	200.65	197.93	192.04	200.84	212.06	251.9	157.07	192.67	164.26
Cd8a	NM_001081110.2	Endogenous	44.12	33.17	58.35	19.22	58.35	37.05	57.51	43.11	41.6	33.17	42.92	40.46	42.95
Cd8b1	NM_009858.2	Endogenous	69.66	53.88	86.25	14.25	72.68	72.15	72.91	56.78	86.25	71.53	53.88	64.54	76.23
Cd96	NM_032465.2	Endogenous	28.89	21.47	34.81	12.69	34.81	28.28	30.81	26.29	29.42	27.99	31.05	29.86	21.47
Cdc20	NM_023223.2	Endogenous	1256.14	1096.83	1459.28	11.19	1403.5	1131	1459.28	1149.3	1096.83	1377.66	1290.37	1098.2	1299.09
Cdc25c	NM_009860.2	Endogenous	476.41	369.33	597.68	16.31	533.35	424.13	597.68	393.26	369.33	506.91	489.48	423.87	549.7
Cdh1	NM_009864.2	Endogenous	66.79	44.75	77.8	14.62	77.8	76.05	63.67	72.55	64.94	63.23	44.75	69.36	68.71
Cdh11	NM_009866.5	Endogenous	60.34	50.09	77.11	16.55	72.68	51.68	50.32	64.14	77.11	54.94	56.62	50.09	65.49
Cdh2	NM_007664.5	Endogenous	1417.68	1185.6	1814.6	14.95	1291.92	1185.6	1814.6	1453.18	1221.64	1582.91	1388.09	1231.14	1590.04
Cdh5	NM_009868.4	Endogenous	73.98	65.72	79.85	7.09	79.85	76.05	65.72	68.35	75.08	79.82	72.14	78.99	69.79
Cdk2	NM_016756.4	Endogenous	3614.4	3129.08	4137.51	10.82	3620.85	4062.83	3129.08	3569.86	4090.05	3328.58	3289.4	4137.51	3301.4
Cdk6	NM_009873.2	Endogenous	319.48	239.74	387.6	17.08	263.09	354.9	326.57	239.74	387.6	262.26	304.1	369.92	367.18
Cdkn1a	NM_007669.4	Endogenous	3374.03	1835.85	5309.65	40.64	3696.61	5152.88	2106.25	2498.38	5309.65	1835.85	3515.88	4378.35	1872.4
Cdkn1c	NM_009876.3	Endogenous	183.24	139.72	201.89	10.1	183.24	196.95	193.06	201.89	180.61	193.85	139.72	185.92	173.93
Cdkn2a	NM_001040654.1	Endogenous	36.25	25.24	46.65	18.79	38.9	39	38	25.24	35.51	46.65	29.22	30.83	42.95
Cdkn2b	NM_007670.4	Endogenous	29.7	18.66	40.05	19.47	32.76	28.28	40.05	28.39	27.4	18.66	33.79	27.94	30.06
Ceacam3	NM_054059.1	Endogenous	30.96	22.83	41.46	18.23	32.76	30.23	34.92	32.6	29.42	41.46	22.83	30.83	23.62
Cebpb	NM_009883.4	Endogenous	568.27	496.31	667.64	8.42	606.03	532.35	561.73	496.31	667.64	561.85	572.59	568.37	547.55
Cenpf	NM_001081363.2	Endogenous	1207.08	1048.13	1351.7	9.16	1242.78	1048.13	1330.91	1112.49	1092.78	1311.32	1211.84	1161.78	1351.7
Cep55	NM_028760.1	Endogenous	681.38	645.43	727.07	4.01	715.57	684.45	727.07	657.19	668.65	665.51	698.61	645.43	669.94
Ces3a	NM_001164681.1	Endogenous	112.17	97.79	134.76	10.09	115.68	115.05	106.8	97.79	121.76	134.76	111.41	102.11	104.14
Chd9	NM_177224.2	Endogenous	481.02	423.98	529.9	8.68	436.1	525.53	529.9	437.43	469.78	423.98	486.74	526.94	492.79
Chuk	NM_001162410.1	Endogenous	1168.52	1073.63	1247	5.75	1093.32	1234.35	1106.01	1222.9	1247	1165.16	1146.08	1228.25	1073.63
Clec14a	NM_025809.5	Endogenous	59.42	47.78	77.75	16.91	67.56	47.78	54.43	53.63	65.95	77.75	64.84	49.13	53.68
Clec4e	NM_019948.2	Endogenous	209.61	168.94	263.3	12.5	206.79	205.73	229.01	187.17	202.93	263.3	168.94	210.01	212.58
Clec5a	NM_001038604.1	Endogenous	158.18	122.34	195.83	13.45	170.96	171.6	164.31	136.7	195.83	153.42	150.68	122.34	157.82
Clec7a	NM_020008.2	Endogenous	186.43	146.11	228.06	13.47	218.05	176.48	192.04	180.86	193.8	228.06	146.11	168.58	173.93
Cmklr1	NM_008153.3	Endogenous	87.61	72.04	110.92	15.29	101.35	78	89.34	95.69	72.04	110.92	74.88	76.1	90.18
Cmtm4	NM_153582.5	Endogenous	1646.91	1020.03	2683.74	34.7	1396.34	2242.5	1259.02	1447.92	2683.74	1020.03	1496.76	2145.34	1130.53
Cmtm6	NM_026036.3	Endogenous	561.49	459.23	745.33	18.33	499.57	459.23	684.97	503.67	516.46	745.33	499.53	495.15	649.54
Cntfr	NM_001146080.1	Endogenous	414.61	227.28	630.22	39.74	407.44	248.63	623.35	397.47	227.28	591.91	364.37	240.83	630.22
Col11a1	NM_007729.2	Endogenous	203.69	175.33	232.38	10.41	232.38	192.08	225.93	202.94	186.7	228.06	182.64	175.33	207.21
Col11a2	NM_009926.2	Endogenous	50.35	40.43	60.99	11.68	51.19	49.73	51.35	60.99	50.73	40.43	53.88	43.35	51.53
Col17a1	NM_007732.2	Endogenous	76.27	62.04	97.44	15.07	81.9	66.3	71.89	62.04	75.08	97.44	71.23	70.32	90.18
Col4a5	NM_001163155.1	Endogenous	263.19	223.97	332.73	12.65	267.19	291.53	332.73	223.97	240.47	255.01	239.26	243.72	274.85
Col5a1	NM_015734.2	Endogenous	57.08	37.54	82.15	30.97	49.14	40.95	82.15	60.99	37.54	75.67	48.4	40.46	78.37
Col6a3	XM_897036.2	Endogenous	186.16	150.68	233.24	15.01	206.79	174.53	203.33	202.94	153.21	233.24	150.68	162.8	187.88
Comp	NM_016685.2	Endogenous	176.43	131.5	219.76	15	206.79	178.43	183.82	181.91	163.36	219.76	131.5	166.66	155.68
Cpa3	NM_007753.2	Endogenous	26.15	19.18	31.2	17.47	27.64	31.2	20.54	24.18	30.44	31.1	19.18	23.12	27.91
Crabp2	NM_007759.2	Endogenous	204.03	74.07	346.01	51.45	346.01	84.83	226.95	281.8	74.07	201.1	334.24	88.63	198.62
Csf1	NM_001113529.1	Endogenous	257.8	129.68	451.52	45.09	158.67	129.68	145.83	280.75	451.52	398.06	170.77	320.79	264.11
Csf1r	NM_001037859.1	Endogenous	44.77	32.47	54.68	14.28	47.09	42.9	44.16	54.68	32.47	46.65	41.09	42.39	51.53
Csf2	NM_009969.4	Endogenous	21.73	9.75	28.31	28.21	23.55	9.75	17.46	19.98	26.38	24.88	28.31	17.34	27.91
Csf2rb	NM_007780.4	Endogenous	37.36	30.14	48.75	17.87	46.07	48.75	36.97	39.96	31.45	31.1	30.14	38.53	33.28
Csf3	NM_009971.1	Endogenous	17.12	11.87	24.69	23.96	21.5	17.55	12.32	17.88	15.22	17.62	11.87	15.41	24.69
Csf3r	NM_001252651.1	Endogenous	27.81	12.62	39.72	28.5	32.76	21.45	24.65	12.62	30.44	33.17	24.66	30.83	39.72
Ctla4	NM_009843.3	Endogenous	22.77	18.26	33.17	21.11	27.64	20.48	19.51	18.93	22.32	33.17	18.26	23.12	21.47
Ctnnb1	NM_007614.3	Endogenous	33600.2	25016.8	41955.5	18.89	35064	25993.5	41955.5	34565.1	25930.3	38767.4	36809.9	25016.8	38299.5
Ctss	NM_021281.3	Endogenous	134.36	102.28	162.75	13.9	134.11	137.48	139.66	130.39	158.29	162.75	102.28	126.2	118.1
Ctsw	NM_009985.5	Endogenous	111.21	76.05	127.85	15.4	125.92	76.05	124.26	120.92	127.85	117.14	105.93	94.41	108.44
Cx3cl1	NM_009142.3	Endogenous	144.82	110.5	203.18	17.8	154.58	143.33	129.39	143	154.23	203.18	110.5	131.01	134.2
Cx3cr1	NM_009987.3	Endogenous	83.05	66.24	99.3	11.91	99.3	93.6	86.26	66.24	85.23	79.82	82.19	73.21	81.6
Cxcl1	NM_008176.1	Endogenous	32.81	25.77	44.57	16.94	29.69	32.18	38	31.55	32.47	44.57	28.31	32.75	25.77
Cxcl10	NM_021274.1	Endogenous	384.54	133.5	909.11	65.95	241.6	241.8	133.5	343.84	703.15	909.11	258.44	372.81	256.6
Cxcl11	NM_019494.1	Endogenous	237.36	189.04	296.47	12.23	234.43	232.05	245.44	214.51	252.65	296.47	189.04	240.83	230.83
Cxcl12	NM_013655.4	Endogenous	233.52	198.17	272.14	10.29	243.64	220.35	272.14	230.28	221.19	268.48	198.17	227.35	220.09
Cxcl13	NM_018866.2	Endogenous	147.76	123.28	171.04	12.5	158.67	146.25	165.34	165.09	131.9	171.04	123.28	123.31	144.94
Cxcl14	NM_019568.2	Endogenous	43.07	24.18	52.76	22.53	36.85	44.85	50.32	24.18	52.76	50.79	50.23	44.31	33.28
Cxcl15	NM_011339.2	Endogenous	35.81	23.34	44.02	18.56	44.02	28.28	38	34.7	23.34	38.35	34.7	43.35	37.58
Cxcl16	NM_023158.6	Endogenous	159.6	136.07	181.62	9.39	167.89	160.88	157.12	139.85	181.62	168.97	136.07	152.21	171.78
Cxcl2	NM_009140.2	Endogenous	52.78	37.85	66.56	17.33	57.33	54.6	59.56	37.85	53.78	57.01	41.09	47.2	66.56
Cxcl3	NM_203320.2	Endogenous	162.85	126.02	185.29	11.72	185.29	184.28	179.71	157.73	158.29	153.42	126.02	169.55	151.38
Cxcl5	NM_009141.2	Endogenous	29.78	20.09	42.1	28.99	39.92	38.03	42.1	30.49	21.31	30.06	20.09	20.23	25.77
Cxcl9	NM_008599.2	Endogenous	18.56	11.7	23.62	23.94	15.36	11.7	19.51	13.67	16.23	22.81	21	23.12	23.62
Cxcr2	NM_009909.3	Endogenous	126.81	102.11	158.6	14.88	124.89	112.13	134.53	136.7	146.11	158.6	105.93	102.11	120.25
Cxcr3	NM_009910.2	Endogenous	314.86	249.31	375.42	15.51	346.01	354.9	255.71	340.69	375.42	319.28	249.31	339.09	253.38
Cxcr4	NM_009911.3	Endogenous	76.98	54.91	90.3	14.96	83.94	70.2	84.21	86.22	90.3	74.64	65.75	54.91	82.67
Cxcr5	NM_007551.2	Endogenous	32.59	23.62	43	19.8	43	32.18	23.62	36.8	37.54	26.95	37.44	28.9	26.84
Cxcr6	NM_030712.4	Endogenous	213.82	181.73	246.71	10.41	209.86	208.65	236.2	225.02	191.77	246.71	181.73	193.63	230.83
Cybb	NM_007807.5	Endogenous	41.57	30.06	60.12	21.07	40.95	41.93	46.21	34.7	42.62	60.12	43.83	33.72	30.06
Dab2	NM_023118.5	Endogenous	645.99	363.46	1000.44	39.06	405.39	967.2	540.17	490	1000.44	600.2	363.46	939.25	507.83
Ddb2	NM_028119.5	Endogenous	67.2	46.27	81.9	16.73	81.9	65.33	79.07	46.27	65.95	64.27	64.84	58.76	78.37
Deptor	NM_001037937.3	Endogenous	590.48	319.8	999.3	35.39	405.39	319.8	635.67	646.68	647.35	999.3	422.82	483.59	753.69
Dkk1	NM_010051.3	Endogenous	65.17	55.58	79.82	12.45	75.75	55.58	63.67	60.99	69	79.82	62.1	61.65	57.98
Dll1	NM_007865.3	Endogenous	56.13	42.06	69.45	16.61	55.28	52.65	48.27	42.06	67.98	69.45	48.4	58.76	62.27
Dll4	NM_019454.3	Endogenous	37.81	31.45	44.85	12.67	35.83	44.85	35.94	41.01	31.45	43.54	32.88	40.46	34.36
Dnmt1	NM_010066.3	Endogenous	1059.89	798.53	1255.94	16.5	1015.52	798.53	1255.94	1125.11	879.7	1220.1	1162.52	864.11	1217.49
Dpp4	NM_001159543.1	Endogenous	95.13	73.97	119.21	13.79	90.09	102.38	96.53	102	92.33	119.21	73.97	80.92	98.77
Dsc3	NM_007882.3	Endogenous	59.6	41.09	77.75	19.56	58.35	65.33	60.59	71.5	62.91	77.75	41.09	46.24	52.61
Dtx3l	NM_001013371.2	Endogenous	542.34	227.98	1046.1	52.49	283.57	336.38	227.98	385.9	1046.1	811.67	387.2	787.04	615.19
Dtx4	NM_172442.3	Endogenous	188.16	140.64	225.98	12.82	178.13	193.05	210.52	198.73	179.59	225.98	140.64	190.74	176.07
Dusp1	NM_013642.3	Endogenous	463.91	399.1	609.8	14.08	436.1	499.2	451.85	435.32	609.8	399.1	424.64	504.79	414.42
Dusp2	NM_010090.2	Endogenous	236.46	179.18	295.44	17.29	221.12	197.93	269.06	275.49	255.69	295.44	192.69	179.18	241.57
Dusp5	NM_001085390.1	Endogenous	85.5	71.23	96.74	10.28	76.78	94.58	83.18	96.74	88.27	77.75	71.23	88.63	92.33
E2f3	NM_010093.3	Endogenous	353.68	311.41	400.27	8.37	400.27	378.3	379.97	339.64	370.35	337.94	311.41	341.02	324.24
Edn1	NM_010104.3	Endogenous	56.09	44.16	71.53	14.36	61.42	61.43	44.16	56.78	54.79	71.53	49.31	54.91	50.46
Egf	NM_010113.4	Endogenous	34.43	24.08	47.68	23.07	45.04	37.05	32.86	25.24	32.47	47.68	31.05	24.08	34.36
Egfr	NM_207655.2	Endogenous	38.16	24.66	50.46	20.71	37.88	43.88	40.05	32.6	36.53	45.61	24.66	31.79	50.46
Egr1	NM_007913.5	Endogenous	258.57	216.43	283.09	8.88	225.22	257.4	265.98	260.77	283.09	278.85	216.43	267.81	271.63
Eif2ak2	NM_011163.4	Endogenous	605.6	402.56	949.71	29.07	483.19	516.75	402.56	528.91	949.71	722.52	473.05	773.56	600.16
Eif2b4	NM_010122.2	Endogenous	549.06	488.05	631.29	9.28	524.14	506.03	624.38	505.77	488.05	543.19	556.15	562.59	631.29
Eif4ebp1	NM_007918.3	Endogenous	6983.55	4937.4	8681.02	18.35	8510.08	6472.05	7750.29	7613.95	5562.3	4937.4	8681.02	6301.16	7023.66
Elob	NM_026305.2	Endogenous	8470.38	7649.19	9149.4	6.75	8730.18	9149.4	7940.28	8400.47	8937.02	7649.19	8761.38	8958.99	7706.49
Eno1	NM_023119.2	Endogenous	102770	86701.7	118929	10.69	118929	95201	111541	106142	86701.7	97761.2	113694	90428	104529
Entpd1	NM_009848.3	Endogenous	19.91	13.49	25.59	21.02	25.59	16.58	23.62	23.13	22.32	16.59	16.44	13.49	21.47
Eomes	NM_010136.2	Endogenous	63.21	49.14	69	11.37	49.14	64.35	67.78	52.58	69	65.31	66.66	66.47	67.64
Epcam	NM_008532.2	Endogenous	83.69	66.47	95.55	11.12	93.16	82.88	77.02	84.12	82.19	93.3	78.54	66.47	95.55
Epm2aip1	NM_175266.4	Endogenous	358.67	276.55	434.34	14.94	328.61	359.78	403.59	276.55	393.68	434.34	289.49	345.84	396.17
Erbb2	NM_001003817.1	Endogenous	61.42	46.24	74.97	15.34	73.71	57.53	74.97	60.99	50.73	65.31	62.1	46.24	61.2
Ero1l	NM_015774.3	Endogenous	3778.43	2027.62	6995.23	47.99	6345.96	2652	2685.44	4816.95	2685.77	2027.62	6995.23	2810.04	2986.83
Esr1	NM_007956.5	Endogenous	74	53.78	86.76	13.67	82.92	66.3	73.94	73.61	53.78	80.86	86.76	68.4	79.45
Exo1	NM_012012.4	Endogenous	759.95	663.74	859.55	8.35	751.4	737.1	859.55	800.2	689.96	818.93	724.18	663.74	794.48
Ezh2	NM_007971.2	Endogenous	3360.55	2722.38	3958.79	14.68	3757.01	2756.33	3428.94	3882.16	2775.06	3558.7	3958.79	2722.38	3405.54
F2rl1	NM_007974.4	Endogenous	26.86	15.6	40.05	24.98	27.64	15.6	40.05	25.24	26.38	32.14	24.66	22.16	27.91
Fadd	NM_010175.5	Endogenous	582.35	510.9	710.08	11.38	574.3	510.9	663.4	599.36	546.9	710.08	539.71	522.13	574.39
Fam124b	NM_173425.3	Endogenous	40.29	31.55	51.35	14.29	36.85	38.03	51.35	31.55	38.56	44.57	41.09	36.61	44.02
Fanca	NM_016925.3	Endogenous	511.99	464.77	562.88	6.19	500.59	511.88	552.49	464.77	524.57	562.88	505.01	476.85	508.9
Fap	NM_007986.2	Endogenous	24.08	17.62	29.44	16.5	28.66	22.43	22.59	29.44	25.37	17.62	25.57	19.27	25.77
Fas	NM_007987.2	Endogenous	34.74	25.24	42.5	18.81	41.97	29.25	29.78	25.24	41.6	42.5	29.22	36.61	36.5
Fasl	NM_001205243.1	Endogenous	30.89	21.03	40.43	21.78	26.62	38.03	21.57	21.03	34.5	40.43	31.96	32.75	31.14
Fbp1	NM_019395.3	Endogenous	178.37	144.29	213.54	12.14	186.31	193.05	186.9	191.37	171.48	213.54	144.29	154.13	164.26
Fcer1a	NM_010184.1	Endogenous	67.27	50.7	85	18.92	82.92	50.7	58.54	65.19	79.14	85	52.05	67.43	64.42
Fcgr1	NM_010186.5	Endogenous	50.7	40.46	62.45	15.67	62.45	52.65	61.62	43.11	42.62	53.9	51.14	40.46	48.31
Fcgr2b	NM_001077189.1	Endogenous	469.67	418.25	540.81	9.7	505.71	445.58	449.8	418.5	540.81	491.36	418.25	437.35	519.64
Fcgr3	NM_010188.5	Endogenous	16.68	2.74	26.62	45.3	26.62	24.38	22.59	19.98	11.16	14.51	2.74	16.38	11.81
Fcgr4	NM_144559.1	Endogenous	63.64	35.43	83.2	19.79	61.42	63.38	69.83	67.3	83.2	66.34	59.36	66.47	35.43
Fcgrt	NM_010189.3	Endogenous	296.59	256.6	321.35	8.31	320.42	309.08	309.11	313.35	274.97	321.35	264.83	299.6	256.6
Fcnb	NM_010190.1	Endogenous	32.36	25.57	39.39	14.11	28.66	35.1	29.78	32.6	30.44	39.39	25.57	38.53	31.14
Fcrlb	NM_001029984.2	Endogenous	28.56	20.48	35.75	17.47	32.76	20.48	26.7	35.75	29.42	29.03	25.57	33.72	23.62
Fgf13	NM_010200.2	Endogenous	46.47	37.58	53.9	11.77	50.16	52.65	48.27	39.96	46.67	53.9	44.75	44.31	37.58
Fgf18	NM_008005.2	Endogenous	248.02	209.13	279.89	8.9	270.26	239.85	227.98	254.46	235.4	279.89	209.13	254.32	260.89
Fgf9	NM_013518.4	Endogenous	252.8	212.58	294.4	11.39	283.57	241.8	276.25	259.72	257.72	294.4	223.74	225.42	212.58
Fgfr1	NM_010206.2	Endogenous	129.92	106.85	159.64	13.96	123.87	134.55	122.21	145.11	109.58	159.64	106.85	148.35	119.17
Flnb	NM_134080.1	Endogenous	479.85	375.39	627.05	18.28	453.5	550.88	446.72	375.39	627.05	413.61	432.86	592.45	426.23
Flt1	NM_010228.3	Endogenous	202.56	177.15	233.24	8.46	201.67	196.95	224.9	199.79	204.96	233.24	192.69	191.7	177.15
Fosl1	NM_010235.2	Endogenous	81.77	71.66	99.52	11	71.66	74.1	73.94	78.86	86.25	99.52	88.58	85.74	77.3
Foxp3	NM_054039.2	Endogenous	88.16	78.78	99.54	7.45	87.02	95.55	80.1	88.33	87.26	78.78	99.54	86.7	90.18
Fpr1	NM_013521.2	Endogenous	194.68	167.12	230.13	9.68	212.93	192.08	196.14	185.06	181.62	230.13	167.12	183.03	203.99
Fpr3	NM_008042.2	Endogenous	23.73	17.25	29.03	17.3	19.45	20.48	27.73	24.18	17.25	29.03	26.48	22.16	26.84
Fstl3	NM_031380.2	Endogenous	63.67	50.79	77.62	14.81	64.49	65.33	52.37	62.04	57.83	50.79	77.62	77.07	65.49
Fut4	NM_010242.3	Endogenous	223.72	180.82	286.11	14.87	227.26	222.3	259.82	220.82	217.13	286.11	180.82	216.75	182.52
Fyn	NM_008054.2	Endogenous	709.21	588.6	905.76	14.73	703.29	627.9	905.76	678.22	604.73	814.78	687.65	588.6	771.94
Fzd8	NM_008058.2	Endogenous	265.89	231.9	323.42	11.54	281.52	239.85	294.73	259.72	251.63	323.42	234.7	275.51	231.9
Fzd9	NM_010246.1	Endogenous	169.36	143	220.09	16.29	155.6	151.13	191.01	143	145.09	197.99	148.85	171.47	220.09
Gas1	NM_008086.1	Endogenous	34.46	26.29	49.39	20.27	38.9	26.33	32.86	26.29	36.53	33.17	31.96	34.68	49.39
Gata3	NM_008091.3	Endogenous	56.45	48.17	65.52	13.03	65.52	48.75	63.67	55.73	59.86	65.31	48.4	48.17	52.61
Gbp2	NM_010260.1	Endogenous	2595.05	77.03	11281.5	146.74	88.04	77.03	83.18	378.54	5652.6	11281.5	121.46	2090.43	3582.69
Gbp2b	NM_010259.2	Endogenous	22.42	15.77	30.81	23.38	20.47	19.5	30.81	15.77	25.37	20.73	23.74	16.38	28.99
Gbp3	NM_018734.3	Endogenous	160.26	22.52	450.93	102.79	22.52	23.4	27.73	54.68	264.82	450.93	22.83	243.72	331.75
Ghr	NM_001048147.1	Endogenous	175.49	152.53	206.15	12.29	152.53	193.05	158.15	156.67	202.93	184.52	170.77	206.15	154.6
Gimap4	NM_001243199.1	Endogenous	282.82	260.89	314.4	6.84	268.21	302.25	302.95	314.4	267.87	279.89	265.75	283.22	260.89
Gimap6	NM_153175.3	Endogenous	55.99	42.01	70.86	18.2	54.26	64.35	57.51	50.47	51.75	68.42	42.01	44.31	70.86
Gli1	NM_010296.2	Endogenous	53.08	38.36	70.64	18.48	70.64	60.45	48.27	43.11	55.81	53.9	38.36	48.17	59.05
Gls	NM_001081081.2	Endogenous	435.38	243.6	682.81	41.05	682.81	465.08	593.57	517.34	248.59	243.6	623.73	249.5	294.17
Glud1	NM_008133.4	Endogenous	2154.6	2059.22	2211.81	2.66	2168.21	2190.83	2185.32	2063.05	2176.42	2134.39	2211.81	2202.18	2059.22
Glul	NM_008131.3	Endogenous	3246.7	3011.75	3623.1	7.23	3011.75	3623.1	3058.22	3276.49	3300.65	3210.4	3079.36	3614.42	3045.88
Gm5150	NM_001081687.1	Endogenous	63.56	51.83	73.05	10.48	64.49	71.18	56.48	60.99	73.05	51.83	64.84	62.62	66.56
Gmip	NM_198101.1	Endogenous	138.46	109.59	165.34	15.19	154.58	163.8	138.64	110.41	126.83	129.58	109.59	147.39	165.34
Gng4	NM_010317.2	Endogenous	69.03	55.87	77.11	12.22	76.78	67.28	59.56	74.66	77.11	75.67	60.27	55.87	74.08
Got1	NM_010324.2	Endogenous	7516.65	6531.72	8605.23	9.59	7921.45	6935.18	6794.22	7185.99	8605.23	6531.72	8420.75	7744.23	7511.09
Got2	NM_010325.2	Endogenous	14898	13805.2	16167.6	5.68	15522.5	15071.5	15688.5	13805.2	13973.7	13902.1	16167.6	14859.4	15092
Gpc4	NM_008150.2	Endogenous	320.12	265.75	365.93	11.06	342.94	347.1	348.13	333.33	305.41	365.93	265.75	297.67	274.85
Gpr160	NM_001134386.1	Endogenous	265.53	238.44	301.66	8.88	270.26	286.65	260.84	291.27	238.44	301.66	242	239.87	258.74
Gpsm3	NM_134116.5	Endogenous	584.16	355.32	758.14	26.28	642.89	700.05	355.32	657.19	648.36	381.47	693.13	758.14	420.86
Gzma	NM_010370.2	Endogenous	39.06	24.38	46.65	16.02	38.9	24.38	42.1	39.96	36.53	46.65	43.83	39.5	39.72
Gzmb	NM_013542.2	Endogenous	43.62	35.75	53.23	12.83	53.23	41.93	51.35	35.75	44.64	43.54	42.92	39.5	39.72
Gzme	NM_010373.3	Endogenous	174.34	154.13	206.79	9.5	206.79	161.85	181.77	170.34	166.4	188.66	159.81	154.13	179.3
H2-Aa	NM_010378.2	Endogenous	275.01	238.35	326.53	8.49	274.35	270.08	283.43	277.6	273.95	326.53	238.35	259.14	271.63
H2-Ab1	NM_207105.3	Endogenous	176.84	145.11	216.65	13.25	192.46	186.23	167.39	145.11	163.36	216.65	146.11	191.7	182.52
H2-D1	NM_010380.3	Endogenous	2035.4	939.65	4560.42	68.41	1325.7	1403.03	939.65	1411.12	1697.51	1148.57	1469.36	4560.42	4363.22
H2-DMa	NM_010386.4	Endogenous	35	25.24	46.17	22.06	32.76	34.13	38	25.24	27.4	41.46	26.48	43.35	46.17
H2-DMb1	NM_010387.2	Endogenous	73.97	23.74	179.18	85.49	30.71	161.85	35.94	24.18	126.83	42.5	23.74	179.18	40.8
H2-DMb2	NM_010388.4	Endogenous	27.63	19.27	36.28	21.1	21.5	26.33	26.7	31.55	35.51	36.28	24.66	19.27	26.84
H2-Eb1	NM_010382.2	Endogenous	66.57	53.63	81.9	15.2	81.9	58.5	57.51	53.63	71.03	78.78	62.1	61.65	74.08
H2-K1	NM_001001892.2	Endogenous	660.79	217.71	1514.36	75.27	481.14	355.88	217.71	526.8	526.6	231.17	593.59	1514.36	1499.86
H2-M3	NM_013819.2	Endogenous	52.07	42.9	59.86	12.09	51.19	42.9	46.21	58.88	59.86	52.87	45.66	52.02	59.05
H2-Ob	NM_010389.3	Endogenous	164.93	143.54	186.31	9.25	186.31	150.15	150.96	161.93	174.52	185.55	167.12	143.54	164.26
H2-Pa	ENSMUST00000182803.1	Endogenous	23.6	9.13	35.24	32.06	21.5	19.5	22.59	19.98	30.44	35.24	9.13	25.05	28.99
H2-Q1	NM_010390.3	Endogenous	22.47	9.63	31.1	25.97	20.47	24.38	24.65	21.03	26.38	31.1	21	9.63	23.62
H2-Q10	NM_010391.4	Endogenous	274.17	244.69	337.94	10.85	272.31	253.5	302.95	277.6	258.74	337.94	249.31	244.69	270.55
H2-Q2	NM_010392.2	Endogenous	208.67	163.47	251.9	11.52	203.72	195	206.41	215.56	198.87	251.9	163.47	218.68	224.39
H2-T23	NM_010398.3	Endogenous	254.43	222.14	358.36	16.67	222.14	228.15	234.14	229.23	267.87	268.48	235.61	358.36	245.86
H2afx	NM_010436.2	Endogenous	2549.71	2143.95	2839.29	11.28	2578.72	2279.55	2831.27	2838.01	2143.95	2839.29	2735.99	2173.28	2527.32
Havcr2	NM_134250.2	Endogenous	80.96	73.05	91.26	8.02	76.78	82.88	73.94	75.71	73.05	87.08	81.28	86.7	91.26
Hc	NM_010406.2	Endogenous	29.32	21.47	36.08	17.08	32.76	36.08	32.86	29.44	27.4	34.21	25.57	24.08	21.47
Hck	NM_010407.3	Endogenous	46.26	40.18	54.75	11.09	49.14	44.85	42.1	52.58	45.66	46.65	40.18	40.46	54.75
Hdac11	NM_144919.2	Endogenous	182.7	159.18	240.83	15.71	170.96	217.43	159.18	170.34	192.78	162.75	168.94	240.83	161.04
Hdac3	NM_010411.2	Endogenous	530.72	447.46	587.41	8.65	567.13	538.2	587.41	525.75	447.46	519.34	566.19	472.03	552.92
Hdac4	XM_006529302.1	Endogenous	416.44	325.31	530.66	18.44	405.39	513.83	340.94	452.15	530.66	329.64	397.25	452.77	325.31
Hdac5	NM_010412.3	Endogenous	616.48	544.22	705.16	8.28	608.08	667.88	573.03	642.47	638.21	544.22	586.28	705.16	582.98
Hdc	NM_008230.6	Endogenous	30.34	20.09	36.08	17.92	34.81	36.08	30.81	25.24	32.47	33.17	20.09	34.68	25.77
Hells	NM_008234.3	Endogenous	1055.17	962.37	1126.23	5.66	1091.27	974.03	1106.01	1071.48	1068.42	1004.48	1092.2	962.37	1126.23
Herc6	NM_025992.2	Endogenous	798.33	429.98	1338.27	33.59	694.07	429.98	578.17	814.92	1039	1338.27	679.43	715.76	895.4
Hes1	NM_008235.2	Endogenous	360.4	305.38	420.87	11.98	374.68	320.78	400.51	403.78	343.97	420.87	308.67	305.38	365.03
Hey1	NM_010423.2	Endogenous	65.76	51.52	78.37	15.96	75.75	61.43	74.97	51.52	60.88	75.67	60.27	52.98	78.37
Hif1a	NM_010431.2	Endogenous	783.83	604.87	1051.18	18.83	709.43	902.85	604.87	759.19	1051.18	688.31	722.35	943.1	673.16
Hk1	NM_001146100.1	Endogenous	679.91	439.53	1013.47	32.66	1013.47	625.95	508.33	879.06	532.69	439.53	994.49	614.61	511.05
Hk2	NM_013820.3	Endogenous	286.68	201.1	411.53	25.56	411.53	248.63	252.63	343.84	224.24	201.1	378.98	247.58	271.63
Hmga1	NM_001166545.1	Endogenous	2428.07	1580.84	2973.66	24.61	2957.49	2817.75	1731.42	2973.66	2819.71	1580.84	2747.86	2595.22	1628.69
Hmgb1	NM_010439.3	Endogenous	8790.83	8211.45	9520.73	5.75	8983.04	8211.45	9520.73	8471.98	8250.1	9096.31	9271.87	8216.26	9095.76
Hnf1a	NM_009327.1	Endogenous	34.97	30.81	40.95	8.13	40.95	35.1	30.81	34.7	34.5	34.21	35.62	36.61	32.21
Hras	NM_001130443.1	Endogenous	60.09	40.8	71.18	16.15	64.49	71.18	60.59	58.88	71.03	59.09	50.23	64.54	40.8
Hsd11b1	NM_001044751.1	Endogenous	32.27	19.98	48.72	31.39	29.69	29.25	43.13	19.98	27.4	48.72	30.14	20.23	41.87
Icam1	NM_010493.2	Endogenous	35.61	25.05	53.23	23.53	53.23	33.15	41.08	29.44	35.51	27.99	37.44	25.05	37.58
Icam2	NM_010494.1	Endogenous	43.61	21.57	64.27	30.18	40.95	40.95	21.57	31.55	55.81	64.27	36.53	47.2	53.68
Icam5	NM_008319.2	Endogenous	37.71	30.06	44.57	13.34	33.78	40.95	42.1	33.65	38.56	44.57	42.01	33.72	30.06
Icos	NM_017480.1	Endogenous	190.78	156.16	226.24	12.84	226.24	180.38	212.58	172.45	206.99	214.58	156.16	170.51	177.15
Icosl	NM_015790.3	Endogenous	39.32	29.78	51.53	18.39	40.95	35.1	29.78	31.55	36.53	48.72	40.18	39.5	51.53
Id4	NM_031166.2	Endogenous	29.54	22.59	43.54	25.38	36.85	25.35	22.59	23.13	35.51	43.54	22.83	26.01	30.06
Ido1	NM_008324.2	Endogenous	224.05	191.77	266.41	9.76	241.6	225.23	231.06	229.23	191.77	266.41	205.47	210.97	214.73
Ier3	NM_133662.2	Endogenous	1046.46	461.29	1923.55	47.97	1923.55	955.5	812.31	1033.63	656.48	461.29	1836.47	903.61	835.28
Ifi203	NM_001045481.1	Endogenous	36.28	27.91	45.66	18.21	43	33.15	30.81	28.39	36.53	42.5	45.66	38.53	27.91
Ifi27	NM_026790.2	Endogenous	2082.83	1125.05	3873.56	53.18	1125.05	1704.3	1146.06	1238.67	2590.4	1846.21	1368	3873.56	3853.25
Ifi35	NM_027320.4	Endogenous	990.19	330.66	1810.1	67.73	330.66	381.23	355.32	589.89	1698.52	1592.24	494.96	1810.1	1658.75
Ifih1	NM_027835.3	Endogenous	354.56	92.42	698.08	68.1	122.84	161.85	92.42	232.38	698.08	636.48	185.38	574.15	487.43
Ifit1	NM_008331.2	Endogenous	88.7	63.01	118.17	24.64	69.61	64.35	81.13	77.81	105.52	118.17	63.01	105.97	112.73
Ifit2	NM_008332.2	Endogenous	1161.52	978.66	1416.02	11.27	978.66	1181.7	1220	1033.63	1205.4	1416.02	1045.63	1219.58	1153.07
Ifit3	NM_010501.1	Endogenous	385.5	225.02	818.93	51.83	232.38	227.18	305	225.02	504.28	818.93	242.92	401.71	512.12
Ifitm1	NM_001112715.1	Endogenous	20.41	15.52	23.62	12.74	23.55	18.53	23.62	21.03	21.31	20.73	15.52	21.19	18.25
Ifitm2	NM_030694.1	Endogenous	5132.64	3930.01	6881.08	24.97	3930.01	6832.8	4437.4	4234.41	6761.61	4461.6	4154.21	6881.08	4500.64
Ifna1	NM_010502.2	Endogenous	176.02	145.46	204.75	12.65	168.91	204.75	189.98	192.43	166.4	204.21	155.25	145.46	156.75
Ifnar1	NM_010508.1	Endogenous	2161.45	2098.2	2227.33	2.31	2098.6	2098.2	2152.46	2159.79	2218.02	2143.72	2227.33	2219.52	2135.44
Ifng	NM_008337.1	Endogenous	12.06	6.22	17.18	30.56	15.36	12.68	15.4	12.62	11.16	6.22	7.31	10.6	17.18
Ifngr1	NM_010511.2	Endogenous	393.38	365.29	435.42	6.78	366.49	399.75	435.42	421.65	377.45	387.69	365.29	367.99	418.71
Ifngr2	NM_008338.3	Endogenous	1621.76	1413.94	1981.2	12.41	1611.32	1981.2	1521.92	1519.43	1763.46	1413.94	1497.67	1861.16	1425.78
Igf2r	NM_010515.2	Endogenous	1215.94	1085.15	1386.37	7.85	1183.41	1197.3	1386.37	1085.15	1117.13	1259.49	1187.18	1199.35	1328.08
Ihh	NM_010544.2	Endogenous	162.24	133.13	194.88	13.43	173.01	167.7	177.66	180.86	152.2	194.88	133.33	147.39	133.13
Ikbkb	NM_010546.2	Endogenous	636.57	586.74	745.33	7.96	596.82	603.53	643.89	586.74	650.39	745.33	589.94	642.54	669.94
Ikbkg	NM_001161423.1	Endogenous	935.93	796.44	1084.66	10.31	796.44	1004.25	935.54	817.02	1084.66	1005.52	851.12	979.71	949.09
Ikzf1	NM_009578.2	Endogenous	36.23	22.83	42.95	17.15	40.95	39.98	40.05	34.7	37.54	36.28	22.83	30.83	42.95
Ikzf2	NM_011770.4	Endogenous	102.73	89.38	123.31	10.8	117.73	97.5	93.45	89.38	96.39	100.55	103.19	123.31	103.07
Ikzf3	NM_011771.1	Endogenous	36.95	22.08	48.72	22.27	39.92	33.15	45.19	22.08	34.5	48.72	39.27	28.9	40.8
Il10	NM_010548.1	Endogenous	20.41	10.15	31.84	39.84	29.69	28.28	31.84	22.08	10.15	19.7	12.79	17.34	11.81
Il10ra	NM_008348.2	Endogenous	51.38	33.79	75.75	21.97	75.75	50.7	50.32	50.47	48.7	59.09	33.79	45.28	48.31
Il11	NM_008350.2	Endogenous	225.67	195.4	253.97	7.47	228.29	211.58	231.06	238.69	226.27	253.97	214.61	231.2	195.4
Il11ra1	NM_010549.3	Endogenous	28.47	19.98	41.08	20.24	27.64	27.3	41.08	19.98	29.42	27.99	31.96	25.05	25.77
Il12rb2	NM_008354.3	Endogenous	36.12	27.34	50.79	21.24	44.02	31.2	40.05	27.34	33.48	50.79	35.62	34.68	27.91
Il15	NM_008357.2	Endogenous	53.53	40.18	67.28	19.72	61.42	67.28	46.21	43.11	66.97	49.76	40.18	60.69	46.17
Il16	NM_010551.3	Endogenous	40.92	35.51	48.31	10.23	38.9	40.95	45.19	42.06	35.51	39.39	35.62	42.39	48.31
Il17a	NM_010552.3	Endogenous	33.69	26.48	44.16	17.15	40.95	35.1	30.81	44.16	29.42	30.06	26.48	30.83	35.43
Il18	NM_008360.1	Endogenous	225.25	154.33	280.92	18.44	224.19	189.15	261.87	220.82	197.86	280.92	154.33	225.42	272.7
Il18bp	NM_010531.1	Endogenous	294.14	210.04	434.34	27.69	234.43	218.4	249.55	236.59	351.07	434.34	210.04	375.7	337.12
Il18r1	NM_001161842.1	Endogenous	64.8	52.97	80.52	15.01	75.75	61.43	54.43	59.94	73.05	66.34	52.97	58.76	80.52
Il1a	NM_010554.4	Endogenous	31.96	19.98	42.5	25.29	36.85	39.98	34.92	19.98	23.34	42.5	32.88	34.68	22.55
Il1b	NM_008361.3	Endogenous	186.1	163.36	211.35	9.53	177.1	181.35	184.85	211.35	163.36	201.1	164.38	182.07	209.36
Il1r2	NM_010555.4	Endogenous	326.37	284.01	376.72	8.73	376.72	312.98	329.65	308.09	312.51	356.6	284.01	312.12	344.63
Il1rn	NM_001039701.3	Endogenous	112.85	82.19	171.98	22.07	171.98	106.28	99.61	107.25	82.19	114.03	122.37	99.22	112.73
Il2	NM_008366.3	Endogenous	45.34	35.62	55.28	15.99	55.28	50.7	43.13	39.96	38.56	52.87	35.62	40.46	51.53
Il21r	NM_021887.1	Endogenous	24.89	16.44	30.81	19.42	27.64	28.28	30.81	22.08	30.44	20.73	16.44	25.05	22.55
Il22ra1	NM_178257.1	Endogenous	195.66	160.73	241.53	12.78	213.95	184.28	201.28	178.76	192.78	241.53	160.73	214.82	172.85
Il23r	NM_144548.1	Endogenous	42	34.13	50.46	13.15	48.11	34.13	46.21	42.06	38.56	40.43	35.62	42.39	50.46
Il24	NM_053095.2	Endogenous	63.71	51.06	72.15	11.14	69.61	72.15	67.78	53.63	62.91	65.31	67.58	51.06	63.34
Il2ra	NM_008367.2	Endogenous	27.26	14.72	49.14	35.34	49.14	25.35	22.59	14.72	30.44	19.7	28.31	25.05	30.06
Il2rb	NM_008368.3	Endogenous	67.23	56.84	83.2	12.39	67.56	68.25	60.59	75.71	83.2	60.12	63.01	56.84	69.79
Il2rg	NM_013563.3	Endogenous	52.63	44.64	66.56	13.01	47.09	56.55	58.54	48.37	44.64	48.72	51.14	52.02	66.56
Il33	NM_133775.1	Endogenous	173.51	142.79	199.62	11.13	199.62	158.93	180.74	193.48	165.39	192.81	169.86	157.99	142.79
Il34	NM_001135100.2	Endogenous	29.26	19.27	36.97	20.17	27.64	29.25	36.97	35.75	24.35	31.1	24.66	19.27	34.36
Il4	NM_021283.1	Endogenous	47.84	34.21	54.75	12.62	48.11	44.85	53.4	47.32	47.69	34.21	52.05	48.17	54.75
Il6	NM_031168.1	Endogenous	31.17	23.55	42.62	19.32	23.55	32.18	32.86	24.18	42.62	25.92	31.05	32.75	35.43
Il6ra	NM_010559.2	Endogenous	66.33	49.42	84.22	17.29	78.83	57.53	78.05	49.42	84.22	63.23	63.93	61.65	60.12
Il7r	NM_008372.3	Endogenous	261.88	226.27	309.11	11.99	300.97	239.85	309.11	260.77	226.27	290.25	229.22	261.06	239.42
Inhba	NM_008380.2	Endogenous	54.35	47.2	64.35	9.7	57.33	64.35	51.35	54.68	48.7	51.83	55.71	47.2	57.98
Irf1	NM_008390.2	Endogenous	2280.21	264.23	5792.63	95	295.85	264.23	372.78	1486.83	5792.63	5391.44	840.16	3149.13	2928.85
Irf2	NM_008391.4	Endogenous	899.02	742.44	1132.35	14.26	859.91	914.55	796.9	799.14	1132.35	1071.86	742.44	896.86	877.15
Irf3	NM_016849.4	Endogenous	861.96	753.4	1001.46	10.42	792.35	960.38	852.36	862.23	1001.46	775.39	753.4	952.74	807.37
Irf4	NM_013674.1	Endogenous	56.92	48.7	70.64	13.09	70.64	50.7	61.62	50.47	48.7	63.23	55.71	51.06	60.12
Irf5	NM_001252382.1	Endogenous	68.53	57.53	91.11	14.95	91.11	62.4	75.99	63.09	62.91	73.6	57.53	63.58	66.56
Irf7	NM_016850.2	Endogenous	63.4	34.7	104.04	38.3	53.23	58.5	45.19	34.7	100.45	68.42	43.83	104.04	62.27
Irf8	NM_008320.3	Endogenous	40.97	16.38	170.01	122.24	20.47	20.48	18.48	22.08	26.38	170.01	16.44	16.38	57.98
Irf9	NM_008394.2	Endogenous	513.91	74.97	932.46	73.71	77.8	146.25	74.97	486.85	932.46	901.86	275.79	885.3	843.87
Isg15	NM_015783.3	Endogenous	396.55	236.48	655.07	40.93	236.48	260.33	270.08	318.61	549.94	500.69	242	655.07	535.74
Itga1	NM_001033228.3	Endogenous	114.89	105.93	133.72	7.86	108.51	117	106.8	114.61	123.79	133.72	105.93	109.82	113.8
Itga2	NM_008396.2	Endogenous	35.26	23.13	42.95	17.7	36.85	31.2	38	23.13	34.5	30.06	40.18	40.46	42.95
Itga4	NM_010576.3	Endogenous	1300.97	896.86	1731.15	20.06	1115.84	1153.43	1529.11	1573.05	1214.53	1731.15	1224.62	896.86	1270.1
Itga6	NM_008397.4	Endogenous	787.09	357.16	1224.11	44.64	768.8	387.08	1224.11	774.96	357.16	1185.89	843.81	391.11	1150.93
Itgae	NM_008399.1	Endogenous	27.01	21.19	35.51	19.68	29.69	34.13	21.57	22.08	35.51	25.92	28.31	21.19	24.69
Itgal	NM_008400.2	Endogenous	34.8	25.05	43.13	16.35	35.83	34.13	43.13	30.49	40.59	33.17	31.05	25.05	39.72
Itgam	NM_001082960.1	Endogenous	255.73	225.46	277.81	7.5	266.16	271.05	263.92	240.79	269.9	277.81	229.22	257.21	225.46
Itgav	NM_008402.3	Endogenous	3311.39	2157.2	4931.19	32.26	3044.51	4420.65	2444.11	2845.37	4931.19	2157.2	3097.62	4620.14	2241.73
Itgax	NM_021334.2	Endogenous	32.12	25.57	39.57	16.61	37.88	26.33	30.81	34.7	39.57	37.32	25.57	27.94	28.99
Itgb2	NM_008404.4	Endogenous	42.78	32.18	53.63	15.06	47.09	32.18	43.13	53.63	42.62	45.61	34.7	45.28	40.8
Itgb3	NM_016780.2	Endogenous	359.31	208.28	534.65	35.26	349.08	436.8	211.55	424.81	501.24	209.4	357.98	534.65	208.28
Itgb8	NM_177290.3	Endogenous	30.39	14.61	42.5	28.08	36.85	23.4	35.94	31.55	24.35	42.5	14.61	28.9	35.43
Itpk1	NM_172584.3	Endogenous	681.76	461.66	931.48	24.23	918.27	516.75	654.16	668.76	461.66	610.57	931.48	591.49	782.67
Jag1	NM_013822.5	Endogenous	180.4	140.65	269.9	22.07	184.27	208.65	167.39	174.55	269.9	147.2	181.73	140.65	149.23
Jag2	NM_010588.2	Endogenous	89.82	73.21	109.51	16.47	107.49	85.8	73.94	104.1	74.07	95.37	84.93	73.21	109.51
Jak1	NM_146145.2	Endogenous	1197.44	932.6	1529.01	15.6	932.6	1035.45	1285.73	1273.37	1174.96	1529.01	1049.28	1122.28	1374.24
Jak2	NM_008413.3	Endogenous	400.56	332.73	445.75	8.6	398.22	376.35	332.73	429.01	424.12	445.75	377.16	419.05	402.61
Jak3	NM_010589.6	Endogenous	96.65	80.1	122.39	12.8	91.11	85.8	80.1	89.38	98.42	96.41	103.19	103.08	122.39
Jup	NM_010593.2	Endogenous	34.89	25.59	46.67	20.03	25.59	44.85	33.89	30.49	46.67	31.1	33.79	37.57	30.06
Kat2b	NM_020005.3	Endogenous	1508.61	1224.11	1736.06	11.56	1365.63	1330.88	1224.11	1515.22	1736.06	1569.44	1568.9	1733.04	1534.21
Kdr	NM_010612.2	Endogenous	58.66	42.1	71.29	16.69	67.56	54.6	42.1	51.52	61.89	67.38	49.31	71.29	62.27
Kif2c	NM_134471.4	Endogenous	597.84	525.59	671.62	6.94	616.27	585	671.62	568.86	525.59	625.08	614.59	571.26	602.3
Kir3dl1	NM_177749.3	Endogenous	52.34	37.44	61.42	13.31	61.42	56.55	52.37	51.52	53.78	47.68	37.44	58.76	51.53
Kir3dl2	NM_177748.2	Endogenous	201.81	178.22	233.24	9.84	199.62	227.18	215.66	187.17	195.83	233.24	178.99	200.37	178.22
Kit	NM_001122733.1	Endogenous	101.75	32.88	252.93	85.45	47.09	41.93	175.61	42.06	50.73	252.93	32.88	57.8	214.73
Klra1	NM_016659.3	Endogenous	53.21	43.11	64.94	14.84	51.19	58.5	43.13	43.11	64.94	49.76	48.4	59.73	60.12
Klrb1	NM_001099918.1	Endogenous	19.82	13.67	25.35	21.35	20.47	25.35	14.38	13.67	17.25	19.7	24.66	19.27	23.62
Klrd1	NM_010654.2	Endogenous	24.19	19.28	29.03	13.47	26.62	24.38	21.57	24.18	19.28	29.03	25.57	20.23	26.84
Klrg1	NM_016970.1	Endogenous	211.23	178.99	257.08	10.84	210.88	214.5	214.63	227.13	211.05	257.08	178.99	184.96	201.84
Klrk1	NM_001083322.1	Endogenous	101.62	80.52	128.99	15.91	128.99	120.9	91.4	85.17	105.52	105.73	91.32	105	80.52
Kras	NM_021284.5	Endogenous	631	518.31	723.76	10.47	723.76	684.45	565.84	672.96	609.8	518.31	684.91	625.2	593.72
Lag3	NM_008479.2	Endogenous	268.99	241.09	315.13	8.34	256.95	263.25	278.3	272.34	273.95	315.13	241.09	241.8	278.07
Lair1	NM_001113474.1	Endogenous	55.94	50.46	63.92	8.31	59.38	52.65	61.62	52.58	63.92	55.98	53.88	52.98	50.46
Lama1	NM_008480.2	Endogenous	42.29	32.86	52.21	14.35	52.21	41.93	32.86	50.47	36.53	40.43	42.01	43.35	40.8
Lamb3	NM_008484.2	Endogenous	24.4	17.62	34.92	23.26	26.62	23.4	34.92	27.34	23.34	17.62	19.18	28.9	18.25
Lamc2	NM_008485.3	Endogenous	24.25	19.18	30.23	17.42	28.66	30.23	22.59	25.24	23.34	19.7	19.18	28.9	20.4
Lck	NM_001162433.1	Endogenous	278.17	234.98	350.38	12.57	267.19	234.98	281.38	279.7	266.85	350.38	242.92	268.77	311.35
Ldha	NM_010699.2	Endogenous	67224.9	53654.6	81126.4	13.93	78135.5	61251.5	71507.7	67572.9	53654.6	58254.7	81126.4	60845.1	72675.9
Ldhb	NM_008492.2	Endogenous	4916.23	3508.95	6464.65	23.22	6357.23	4875.98	3910.58	6045.1	4650.13	3508.95	6464.65	4781.02	3652.48
Lgals9	NM_010708.1	Endogenous	543.19	349.08	906.14	31.91	349.08	415.35	526.82	462.66	522.54	570.14	417.34	718.65	906.14
Lif	NM_008501.2	Endogenous	65.64	42.1	92.33	28.17	78.83	78.98	42.1	49.42	92.33	57.01	53.88	86.7	51.53
Lilra5	NM_001081239.2	Endogenous	39.92	34.7	46.07	8.48	46.07	39	40.05	34.7	37.54	43.54	41.09	37.57	39.72
Lilrb4a	NM_013532.3	Endogenous	221.1	170.77	245.68	10.18	236.48	237.9	226.95	227.13	226.27	245.68	170.77	206.15	212.58
Loxl2	NM_033325.2	Endogenous	212.53	115.06	286.64	27.62	286.64	224.25	147.88	226.07	230.33	115.06	272.14	250.47	159.97
Ltb	NM_008518.2	Endogenous	155.37	128.76	188.66	13.77	141.27	164.78	185.88	148.26	162.34	188.66	128.76	137.76	140.65
Ly6c1	NM_010741.3	Endogenous	78.85	65.75	98.28	14.48	98.28	87.75	77.02	66.24	90.3	70.49	65.75	72.25	81.6
Ly6g	XM_909927.2	Endogenous	68.39	50.7	95.2	19.48	95.2	50.7	57.51	75.71	70.01	77.75	60.27	60.69	67.64
Ly9	NM_008534.2	Endogenous	36.7	30.06	48.7	16.44	32.76	33.15	41.08	33.65	48.7	42.5	34.7	33.72	30.06
Ly96	NM_016923.2	Endogenous	1019.64	846.2	1347.45	15.93	924.41	1085.18	846.2	1065.17	1347.45	920.52	930.57	1170.45	886.82
Lyz1	NM_013590.3	Endogenous	83.97	60.12	96.23	13.93	96.23	95.55	89.34	91.48	87.26	83.97	78.54	73.21	60.12
Magea1	NM_020015.2	Endogenous	34.61	27.4	44.02	19.5	44.02	43.88	39.02	31.55	27.4	38.35	27.4	29.86	30.06
Magea3	NM_020017.2	Endogenous	48.79	33.79	65.49	17.69	45.04	49.73	51.35	42.06	53.78	48.72	33.79	49.13	65.49
Magea4	NM_020280.2	Endogenous	169.17	132.42	209.4	13.71	176.08	161.85	199.23	156.67	161.33	209.4	132.42	166.66	158.9
Mageb4	NM_001033492.2	Endogenous	56.83	50.23	68.8	11.2	53.23	50.7	68.8	52.58	59.86	64.27	50.23	54.91	56.9
Maml2	NM_001013813.3	Endogenous	177.88	120.9	279.89	30.85	155.6	120.9	192.04	147.21	134.95	279.89	174.42	142.57	253.38
Map3k12	NM_001163643.1	Endogenous	318.96	227.02	385.13	16.05	356.25	385.13	283.43	353.31	305.41	227.02	324.19	363.18	272.7
Map3k5	NM_008580.4	Endogenous	898.73	785.61	1064.48	12.09	832.27	1011.08	785.61	858.03	1041.03	826.18	804.54	1064.48	865.34
Map3k7	NM_172688.2	Endogenous	2988.01	2925.23	3119.54	2.42	3032.22	2968.88	3082.87	2954.73	2925.23	2931.55	3119.54	2943.94	2933.15
Map3k8	NM_007746.2	Endogenous	55.4	45.04	63.58	10.63	45.04	53.63	50.32	58.88	54.79	51.83	59.36	63.58	61.2
Mapk10	NM_009158.2	Endogenous	38.36	30.81	46.67	14.82	32.76	42.9	30.81	35.75	46.67	35.24	38.36	36.61	46.17
Marco	NM_010766.2	Endogenous	61	48.7	71.89	15.03	63.47	52.65	71.89	54.68	48.7	67.38	69.4	51.06	69.79
Mb21d1	NM_173386.4	Endogenous	96.96	73.13	116.72	16.69	81.9	73.13	94.48	116.72	115.67	112.99	81.28	93.44	103.07
Mdm2	NM_010786.3	Endogenous	757.6	633.37	909.68	11.74	755.5	909.68	744.53	675.07	858.39	633.37	743.36	809.2	689.27
Melk	NM_010790.2	Endogenous	1202.85	1001.46	1549.65	14.96	1212.07	1092.98	1549.65	1064.12	1001.46	1298.88	1183.53	1042.33	1380.68
Met	NM_008591.2	Endogenous	35689.2	26920.1	49312.4	22.1	40923.7	32370	26920.1	49312.4	35096.7	27847.7	44965.8	35047	28719.5
Mfge8	NM_008594.2	Endogenous	445.69	367.18	550.88	13.53	441.22	550.88	408.72	429.01	507.32	438.49	378.98	489.37	367.18
Mfng	NM_008595.2	Endogenous	50.21	43.63	60.59	10.19	47.09	47.78	60.59	54.68	43.63	50.79	47.49	47.2	52.61
Mgmt	NM_008598.2	Endogenous	44.52	32.47	58.05	18.76	46.07	53.63	46.21	38.91	32.47	58.05	38.36	37.57	49.39
Mill2	NM_153760.2	Endogenous	63.87	54.43	74.1	11.23	60.4	74.1	54.43	63.09	67.98	55.98	58.45	67.43	73.01
Mki67	NM_001081117.2	Endogenous	6968.15	5447.33	8714.63	15.8	6430.93	5447.33	8068.64	6709.66	5990.48	8188.23	6696.6	6466.85	8714.63
Mlana	NM_029993.1	Endogenous	53914.8	49664.7	59948.5	7.6	51575.4	53540.2	59948.5	49664.7	50396.6	57414	50555.6	52256.9	59881.5
Mlh1	NM_026810.2	Endogenous	520.32	374.74	678.98	20.81	563.04	394.88	603.84	520.5	413.98	678.98	505.92	374.74	627
Mmp12	NM_008605.3	Endogenous	30.41	24.38	39.39	16.44	33.78	24.38	35.94	29.44	30.44	39.39	26.48	26.97	26.84
Mmp13	NM_008607.1	Endogenous	48.67	36.61	56.82	12.06	51.19	49.73	47.24	46.27	56.82	52.87	44.75	36.61	52.61
Mmp1a	NM_032006.3	Endogenous	28.45	18.26	36.97	20.4	25.59	26.33	36.97	28.39	18.26	27.99	24.66	35.64	32.21
Mmp7	NM_010810.4	Endogenous	48.15	36.53	62.4	14.54	48.11	62.4	45.19	52.58	44.64	48.72	36.53	50.09	45.09
Mmp9	NM_013599.2	Endogenous	39.36	14.61	52.61	30.85	43	47.78	43.13	30.49	30.44	50.79	14.61	41.42	52.61
Mmrn2	NM_153127.3	Endogenous	29.81	24.57	35.43	12.53	24.57	31.2	26.7	31.55	26.38	34.21	27.4	30.83	35.43
Mrc1	NM_008625.2	Endogenous	91.09	70.45	121.76	19.29	100.32	71.18	103.72	70.45	121.76	99.52	96.8	80.92	75.15
Mre11a	NM_018736.2	Endogenous	1176.53	901.88	1390.47	17.09	1284.75	901.88	1390.47	1220.8	909.12	1301.99	1294.94	936.36	1348.47
Ms4a1	NM_007641.5	Endogenous	250.12	218.71	285.07	9.66	277.42	247.65	270.08	218.71	251.63	285.07	224.65	251.43	224.39
Ms4a2	NM_001276330.1	Endogenous	66.67	53.63	84.21	13.96	72.68	53.63	84.21	72.55	59.86	69.45	60.27	59.73	67.64
Ms4a4a	XM_003086124.1	Endogenous	191.86	164.37	257.08	15.22	212.93	176.48	169.44	190.32	164.37	257.08	168.94	200.37	186.81
Ms4a6b	NM_027209.3	Endogenous	129.04	110.56	157.12	12.22	110.56	127.73	157.12	120.92	123.79	151.35	113.24	131.01	125.61
Msh2	NM_008628.2	Endogenous	1015.28	829.29	1146.55	11.23	1146.55	1117.35	924.24	1016.81	1053.2	829.29	1082.16	1097.24	870.71
Msh6	NM_010830.1	Endogenous	2769.18	2119.88	3190.2	13.41	2927.8	3190.2	2522.16	2840.12	2987.12	2119.88	2823.66	3181.89	2329.77
Mtor	NM_020009.2	Endogenous	503.65	403.78	582.82	9.19	521.07	506.03	498.06	403.78	509.35	522.45	492.22	582.82	497.09
Mx1	NM_010846.1	Endogenous	206.28	169.55	265.37	12.94	220.1	206.7	203.33	197.68	195.83	265.37	185.38	169.55	212.58
Mxi1	NM_001008542.2	Endogenous	1022.49	764.03	1320.58	21.16	1320.58	950.63	1207.68	852.77	764.03	827.22	1286.72	852.55	1140.19
Myc	NM_001177354.1	Endogenous	2902.06	1824.55	3780.54	22.83	2615.57	2093.33	3524.45	3491	2922.19	3780.54	2704.03	1824.55	3162.9
Myct1	NM_026793.2	Endogenous	71.6	53.4	89.59	14.19	76.78	66.3	53.4	68.35	78.13	72.56	74.88	89.59	64.42
Myd88	NM_010851.2	Endogenous	266.58	201.83	314.09	11.96	272.31	201.83	242.36	291.27	259.75	314.09	273.05	260.1	284.51
Nbn	NM_013752.3	Endogenous	1749.61	1597.05	1906	5.87	1705.5	1597.05	1906	1613.01	1851.73	1795.42	1713.19	1780.24	1784.37
Ncam1	NM_001113204.1	Endogenous	70.26	58.76	83.74	12.66	59.38	63.38	80.1	73.61	65.95	72.56	74.88	58.76	83.74
Ncr1	NM_010746.3	Endogenous	192.46	163.47	225.98	11.25	203.72	200.85	210.52	199.79	165.39	225.98	163.47	191.7	170.71
Ndufa4l2	NM_001098789.1	Endogenous	33.72	19.27	39.98	21.66	36.85	39.98	23.62	34.7	34.5	38.35	36.53	19.27	39.72
Nectin1	NM_021424.2	Endogenous	47.85	34.68	62.2	18.15	52.21	53.63	54.43	45.21	44.64	62.2	37.44	34.68	46.17
Nectin2	NM_008990.3	Endogenous	518.38	375.39	770.67	31.95	412.55	753.68	461.09	375.39	679.81	410.5	410.95	770.67	390.8
Neil1	NM_028347.2	Endogenous	126.59	99.89	152.38	13.58	144.34	121.88	118.1	99.89	114.66	152.38	113.24	140.65	134.2
Nf1	NM_010897.2	Endogenous	882.59	751.55	983.78	9.7	920.31	983.78	889.33	785.47	976.09	751.55	850.2	965.26	821.32
Nfam1	NM_028728.2	Endogenous	36.92	30.23	47.09	14.47	47.09	30.23	38	33.65	40.59	40.43	31.96	32.75	37.58
Nfatc2	NM_001136073.2	Endogenous	1780.27	1440.81	2479.45	17.62	1914.33	1560.98	1602.02	2479.45	1797.96	1718.71	1954.28	1553.86	1440.81
Nfil3	NM_017373.3	Endogenous	185.37	127.23	218.26	16.53	201.67	177.45	207.44	127.23	182.64	146.16	218.26	201.34	206.14
Nfkb1	NM_008689.2	Endogenous	468.96	392.95	531.68	10.4	454.53	521.63	436.45	494.21	531.68	461.29	416.43	511.53	392.95
Nfkb2	NM_019408.3	Endogenous	237.95	191.11	290.55	12.4	252.86	290.55	217.71	225.02	260.76	239.46	214.61	249.5	191.11
Nfkbia	NM_010907.2	Endogenous	688.84	532.52	894.92	15.65	650.05	780.98	616.16	761.29	894.92	643.74	629.21	690.71	532.52
Nfkbie	NM_008690.3	Endogenous	183.67	140.69	234.49	16.03	212.93	162.83	140.69	234.49	188.72	179.33	189.04	193.63	151.38
Ngfr	NM_033217.3	Endogenous	40.8	32.21	47.69	13.81	47.09	40.95	41.08	33.65	47.69	46.65	38.36	39.5	32.21
Nid2	NM_008695.2	Endogenous	35.87	24.69	50.32	25.12	33.78	39	50.32	28.39	29.42	49.76	34.7	32.75	24.69
Nkg7	NM_024253.4	Endogenous	48.76	35.62	63.47	16.83	63.47	47.78	55.45	51.52	49.72	50.79	35.62	40.46	44.02
Nlrc5	NM_001033207.3	Endogenous	293.2	50.7	703.86	94.55	54.26	50.7	61.62	106.2	440.36	703.86	81.28	466.25	674.24
Nlrp3	NM_145827.3	Endogenous	72.6	56.84	88.32	14.07	82.92	61.43	88.32	72.55	66.97	68.42	77.62	56.84	78.37
Nod2	NM_145857.2	Endogenous	68.19	52.97	88.27	17.35	72.68	62.4	62.64	58.88	88.27	80.86	52.97	58.76	76.23
Nos2	NM_010927.3	Endogenous	307.08	242.92	347.85	9.72	328.61	311.03	298.84	288.11	324.69	318.24	242.92	303.45	347.85
Notch1	NM_008714.3	Endogenous	101.95	37.85	201.1	56.03	52.21	61.43	157.12	37.85	105.52	201.1	46.57	110.78	144.94
Notch2	NM_010928.1	Endogenous	235.71	191.78	303.45	14.18	227.26	226.2	208.47	225.02	272.94	232.2	191.78	303.45	234.05
Nras	NM_010937.2	Endogenous	1798.53	1476.24	1981.61	9.46	1861.1	1879.8	1607.16	1935.82	1981.61	1796.46	1940.58	1707.99	1476.24
Nt5e	NM_011851.4	Endogenous	52.93	38.53	65.19	15.97	52.21	51.68	55.45	65.19	63.92	51.83	43.83	38.53	53.68
Oas1a	NM_145211.2	Endogenous	117.75	89.34	154.6	19.91	113.63	101.4	89.34	98.84	137.99	116.1	100.45	147.39	154.6
Oas2	NM_145227.3	Endogenous	79.89	64.84	103.49	15.42	94.18	76.05	73.94	67.3	103.49	82.93	64.84	78.99	77.3
Oas3	NM_145226.2	Endogenous	30.78	21.77	41.01	22.05	31.73	33.15	22.59	41.01	40.59	21.77	28.31	28.9	28.99
Oasl1	NM_145209.3	Endogenous	178.1	141.55	209.4	14.2	195.53	148.2	189.98	153.52	193.8	209.4	141.55	201.34	169.63
Olfml2b	NM_177068.4	Endogenous	44.91	36.53	56.84	15.63	47.09	38.03	36.97	50.47	46.67	49.76	36.53	56.84	41.87
Olr1	NM_001301094.1	Endogenous	263.18	238.35	285.07	5.52	265.14	260.33	268.03	262.88	279.03	285.07	238.35	245.65	264.11
Otoa	NM_139310.1	Endogenous	100.66	77.07	130.61	16.84	107.49	97.5	101.67	108.31	113.64	130.61	79.45	77.07	90.18
P2ry13	NM_028808.3	Endogenous	56.09	47.78	64.7	9.87	64.49	47.78	64.7	56.78	53.78	51.83	53.88	56.84	54.75
P4ha1	NM_011030.1	Endogenous	1692.09	1175.52	2066.87	16.16	2066.87	1948.05	1647.21	1441.61	1568.65	1175.52	1806.34	1871.76	1702.77
P4ha2	NM_001136076.2	Endogenous	1395.66	915.33	1765.24	22.6	1760.78	1370.85	1593.81	1171.38	1002.47	915.33	1765.24	1363.12	1617.95
Palmd	NM_023245.3	Endogenous	291.56	241.09	351.41	11.84	308.14	302.25	322.46	250.26	278.01	351.41	241.09	278.4	292.03
Parp12	NM_172893.3	Endogenous	1280.33	370.58	2527.27	71.08	370.58	459.23	448.77	860.13	2273.83	2527.27	518.71	2075.02	1989.43
Parp4	NM_001145978.2	Endogenous	366.59	290.62	439.53	13.88	353.18	330.53	290.62	396.42	421.08	439.53	323.28	406.53	338.19
Parp9	NM_030253.2	Endogenous	677.33	179.71	1495.59	81.09	209.86	214.5	179.71	381.7	1495.59	1446.08	221	994.16	953.38
Pcdhb11	NM_053136.3	Endogenous	101.36	85.74	126.31	15.12	125.92	89.7	126.31	89.38	94.36	106.77	99.54	85.74	94.48
Pck2	NM_028994.2	Endogenous	837.59	539.04	998.4	18	925.43	998.4	833.87	955.82	706.2	539.04	971.66	866.04	741.88
Pcx	NM_008797.3	Endogenous	144.8	105	186.31	15.56	186.31	132.6	145.83	153.52	136.98	149.27	161.64	105	132.06
Pdcd1	NM_008798.1	Endogenous	40.39	32.6	52.87	18.13	39.92	37.05	34.92	32.6	38.56	52.87	38.36	36.61	52.61
Pdcd1lg2	NM_021396.2	Endogenous	62.82	53.23	72.04	10.15	53.23	68.25	57.51	70.45	72.04	62.2	63.93	58.76	59.05
Pdgfa	XM_006504659.3	Endogenous	56.9	44.31	73.71	14.03	73.71	54.6	57.51	54.68	56.82	50.79	58.45	44.31	61.2
Pdgfb	NM_011057.3	Endogenous	252	208.21	318.24	14.19	282.54	246.68	285.49	237.64	220.18	318.24	208.21	236.02	232.98
Pdgfrb	NM_001146268.1	Endogenous	74.54	48.7	99.3	22	99.3	78	68.8	91.48	48.7	75.67	78.54	52.02	78.37
Pdk1	NM_172665.5	Endogenous	1522.65	1110.02	2019.49	19.42	1631.79	1340.63	1798.17	1404.81	1110.02	1247.05	1757.03	1394.91	2019.49
Pdzk1ip1	NM_026018.3	Endogenous	46.8	30.14	60.12	17.35	44.02	50.7	48.27	44.16	51.75	48.72	30.14	43.35	60.12
Pecam1	NM_008816.2	Endogenous	57.73	37.85	80.92	25.02	46.07	62.4	54.43	37.85	79.14	58.05	50.23	80.92	50.46
Pf4	NM_019932.4	Endogenous	164.11	126.02	185.55	11.28	152.53	152.1	171.5	175.6	159.3	185.55	126.02	177.25	177.15
Pfkfb3	NM_133232.2	Endogenous	464.07	421.65	522.45	8.55	444.29	424.13	440.56	421.65	520.51	522.45	499.53	445.06	458.44
Pfkm	NM_001163487.1	Endogenous	339.95	301.78	406.9	9.58	352.16	313.95	360.45	301.78	305.41	344.16	343.37	331.39	406.9
Pgpep1	NM_023217.4	Endogenous	917.83	775.34	1020.17	10.16	970.47	971.1	775.34	988.41	914.2	813.74	995.4	1020.17	811.66
Pias4	NM_021501.4	Endogenous	378.67	347.01	408.72	6.23	395.15	350.03	408.72	366.98	347.01	391.84	387.2	357.4	403.68
Pik3ca	NM_008839.2	Endogenous	1515.32	1407.6	1658.48	5.98	1407.6	1658.48	1561.97	1562.54	1566.62	1412.91	1473.93	1579.87	1413.97
Pik3cd	XM_003945690.1	Endogenous	381.91	351.62	418.5	6.57	404.36	374.4	378.94	418.5	417.02	368	362.55	351.62	361.81
Pik3cg	NM_001146200.1	Endogenous	245.47	210.95	283	9.42	253.88	237.9	267	238.69	227.28	283	210.95	226.38	264.11
Pik3r1	NM_001077495.1	Endogenous	581.61	516.97	653.13	8.41	516.97	534.3	653.13	572.02	573.28	624.04	526.92	607.86	625.92
Pik3r2	NM_008841.2	Endogenous	1592.83	1353.82	1721.85	10.02	1620.53	1721.85	1720.12	1369.06	1434.71	1353.82	1709.54	1704.14	1701.7
Pik3r5	NM_177320.2	Endogenous	29.77	23.84	39.57	18.59	31.73	36.08	25.67	25.24	39.57	23.84	24.66	28.9	32.21
Pirb	NM_011095.2	Endogenous	24.1	16.1	32.76	22.86	32.76	19.5	21.57	21.03	26.38	30.06	28.31	21.19	16.1
Pkm	NM_001253883.1	Endogenous	2416.7	1834.48	2956.47	16.65	2956.47	1995.83	2641.28	2645.59	1834.48	2529.34	2643.76	1887.17	2616.43
Pkp3	NM_019762.2	Endogenous	100.89	78.54	121.28	14.3	109.54	87.75	105.77	99.89	91.32	121.28	78.54	119.45	94.48
Pla1a	NM_134102.4	Endogenous	18.13	13.19	19.98	11.27	19.45	18.53	18.48	19.98	13.19	17.62	17.35	19.27	19.33
Pla2g2a	NM_001082531.1	Endogenous	23.6	16.43	33.48	27.16	25.59	16.58	16.43	16.82	33.48	32.14	22.83	26.01	22.55
Plod2	NM_001142916.1	Endogenous	2250.08	1435.73	3075.22	26.62	3075.22	1721.85	2577.61	2394.28	1435.73	1965.42	3031.87	1621.29	2427.47
Pms2	NM_008886.2	Endogenous	456.95	411.2	483.69	5.06	464.76	464.1	483.69	458.46	462.68	478.92	428.3	460.47	411.2
Pnoc	NM_001205075.1	Endogenous	29.33	21	35.43	15.95	32.76	32.18	30.81	28.39	23.34	32.14	21	27.94	35.43
Pold1	NM_011131.3	Endogenous	1010.08	904.05	1205.68	9.62	967.4	946.73	1085.47	973.69	904.05	1094.67	968.01	945.03	1205.68
Pparg	NM_011146.3	Endogenous	32.82	24.88	40.59	17.49	37.88	37.05	38	27.34	40.59	24.88	31.05	31.79	26.84
Ppargc1b	NM_133249.2	Endogenous	482.37	438.75	533.7	5.59	499.57	438.75	480.61	490	533.7	485.14	454.78	487.45	471.32
Ppl	NM_008909.2	Endogenous	47.86	38.36	62.45	15.66	62.45	46.8	51.35	47.32	44.64	45.61	38.36	39.5	54.75
Prdm1	NM_007548.3	Endogenous	153.82	137.42	197.99	12.96	161.75	140.4	142.74	149.31	139.01	197.99	145.2	170.51	137.42
Prf1	NM_011073.2	Endogenous	22.26	15.03	29.78	20.23	24.57	23.4	29.78	18.93	22.32	26.95	20.09	19.27	15.03
Prkaa2	NM_178143.1	Endogenous	215.04	188.72	242.64	9.17	224.19	210.6	224.9	227.13	188.72	189.7	231.96	195.56	242.64
Prkacb	NM_011100.3	Endogenous	1047.9	891.38	1216.56	10.6	1101.51	1105.65	891.38	1030.48	1216.56	914.3	1083.07	1144.44	943.72
Prkca	NM_011101.3	Endogenous	168.54	153.21	194.03	8.53	154.58	194.03	163.28	157.73	153.21	184.52	160.73	179.18	169.63
Prkx	NM_016979.1	Endogenous	1293.08	1172.41	1416.68	6.05	1326.73	1416.68	1228.22	1226.06	1345.42	1172.41	1323.25	1352.52	1246.48
Prlr	NM_011169.5	Endogenous	26.59	16.38	34.7	20.39	26.62	29.25	20.54	34.7	26.38	26.95	27.4	16.38	31.14
Prom1	NM_001163577.1	Endogenous	46.81	37.57	57.33	16.17	57.33	41.93	38	44.16	53.78	49.76	42.92	37.57	55.83
Prr5	NM_146061.4	Endogenous	821.42	553.55	980.71	16.41	980.71	958.43	781.5	801.25	855.35	553.55	918.69	848.7	694.64
Psmb10	NM_013640.3	Endogenous	1054.39	126.31	2564.89	98.71	165.84	145.28	126.31	366.98	1485.44	1969.57	270.31	2394.84	2564.89
Psmb5	NM_011186.1	Endogenous	4477.91	4234.58	4703.94	3.7	4703.94	4635.15	4617.11	4355.33	4268.62	4234.58	4439.14	4511.29	4536.07
Psmb8	NM_010724.2	Endogenous	217.54	146.11	385.43	36.2	186.31	176.48	174.58	155.62	182.64	281.96	146.11	268.77	385.43
Psmb9	NM_013585.2	Endogenous	601.18	178.08	1781.2	94.64	196.55	182.33	221.82	210.3	787.37	665.51	178.08	1781.2	1187.43
Ptcd2	NM_026873.2	Endogenous	1322.97	1211.93	1408.76	5.29	1269.4	1211.93	1398.69	1312.28	1341.36	1408.76	1303.16	1260.04	1401.08
Pten	NM_008960.2	Endogenous	299.7	262.88	314.93	5.76	306.09	314.93	313.22	262.88	309.47	298.55	281.27	299.6	311.35
Ptger4	NM_001136079.1	Endogenous	35.26	26.01	43.54	18.4	38.9	26.33	29.78	42.06	35.51	43.54	36.53	26.01	38.65
Ptgs2	NM_011198.4	Endogenous	31.27	20.73	48.7	24.92	26.62	32.18	26.7	29.44	48.7	20.73	29.22	35.64	32.21
Ptpn11	NM_011202.3	Endogenous	2330	2103.01	2533.45	6.19	2163.09	2392.65	2533.45	2103.01	2388.48	2484.77	2213.63	2351.49	2339.43
Ptprc	NM_001111316.2	Endogenous	278.89	256.43	345.19	9.69	278.45	256.43	288.57	266.03	275.98	345.19	261.18	278.4	259.82
Pvr	NM_027514.2	Endogenous	801.25	629.23	935.67	12.97	935.67	772.2	683.94	826.48	889.85	629.23	893.12	849.66	731.14
Pvrig	XM_011240963.2	Endogenous	50.64	41.09	63.92	16.09	53.23	48.75	43.13	57.83	63.92	58.05	41.09	41.42	48.31
Rad50	NM_009012.2	Endogenous	1603.78	1430.12	1802.4	8.29	1430.12	1478.1	1646.18	1607.75	1575.75	1720.78	1446.53	1802.4	1726.39
Rad51	NM_011234.4	Endogenous	1972.35	1707.65	2252.07	8.64	1864.17	1960.73	2252.07	1867.47	1707.65	2141.65	2019.12	1845.75	2092.5
Rad51c	NM_053269.3	Endogenous	483.42	340.28	680.02	23.8	436.1	340.28	577.14	461.61	377.45	680.02	445.65	415.2	617.34
Rasal1	NM_013832.4	Endogenous	261.14	218.26	305.8	8.85	269.24	256.43	259.82	257.62	247.57	305.8	218.26	273.59	261.96
Rasgrf1	NM_011245.2	Endogenous	35.77	23.55	50.79	24.59	23.55	32.18	34.92	33.65	38.56	50.79	24.66	38.53	45.09
Rb1	NM_009029.2	Endogenous	336.35	296.78	372.45	7.48	339.87	372.45	296.78	343.84	329.76	323.42	368.94	343.91	308.13
Rbl2	NM_011250.4	Endogenous	1029.68	868.54	1209	12.08	904.96	1209	1008.45	868.54	1124.23	1044.91	898.6	1182.01	1026.39
Rela	NM_009045.4	Endogenous	951.84	882.21	1070.07	7.46	898.82	889.2	1070.07	882.21	928.4	944.36	932.39	951.77	1069.33
Relb	NM_009046.2	Endogenous	345.03	235.12	536.25	32.82	263.09	536.25	267	282.85	509.35	342.08	263.92	405.56	235.12
Reln	NM_011261.2	Endogenous	52.09	41.09	63.58	13.04	54.26	46.8	46.21	51.52	57.83	55.98	41.09	63.58	51.53
Ren1	NM_031192.3	Endogenous	106.9	88.63	133.93	15.48	110.56	99.45	109.88	95.69	133.93	132.69	96.8	88.63	94.48
Rictor	NM_030168.3	Endogenous	1378.98	912.12	1664.12	21.42	912.12	1416.68	1650.29	1027.32	1550.38	1608.83	1064.81	1516.29	1664.12
Ripk1	NM_009068.3	Endogenous	446.98	384.46	515.2	9.45	428.93	390.98	441.58	457.4	445.43	515.2	384.46	477.81	480.98
Ripk2	NM_138952.3	Endogenous	176.93	148.2	224.39	17.3	179.15	148.2	169.44	149.31	153.21	209.4	210.95	148.35	224.39
Ripk3	NM_019955.1	Endogenous	69.26	41.09	103.72	31.32	55.28	58.5	103.72	54.68	57.83	87.08	41.09	67.43	97.7
Rnls	NM_001146342.2	Endogenous	53.37	33.48	82.67	33.4	52.21	44.85	75.99	43.11	33.48	68.42	41.09	38.53	82.67
Robo4	NM_028783.2	Endogenous	46.93	35.43	60.45	18.62	57.33	60.45	51.35	49.42	46.67	36.28	40.18	45.28	35.43
Rock1	NM_009071.2	Endogenous	455.15	408.9	501.15	6.12	439.17	442.65	501.15	450.04	408.9	457.15	458.43	446.02	492.79
Ror2	NM_013846.3	Endogenous	172.79	126.02	214.58	14.28	169.94	170.63	187.93	161.93	160.31	214.58	126.02	170.51	193.25
Rorc	NM_011281.2	Endogenous	376.86	297.81	458.62	16.73	458.62	427.05	297.81	341.74	328.75	312.02	433.78	444.1	347.85
Rpl23	NM_022891.3	Endogenous	2516.86	2324.52	2824.08	6.78	2394.45	2500.88	2824.08	2334.34	2406.74	2601.91	2574.35	2324.52	2690.51
Rpl7a	NM_013721.3	Endogenous	77332.7	69916.7	87165.4	7.87	74494.2	74382.8	87165.4	69916.7	70796.1	81454.2	77208.7	75244.9	85331.8
Rps6kb1	NM_001114334.1	Endogenous	1068.61	909.56	1213.88	8.44	1016.54	1029.6	1153.25	1003.14	1083.64	1213.88	909.56	1092.42	1115.5
Rptor	NM_028898.2	Endogenous	630.55	588.11	692.46	6.23	622.41	588.9	678.81	592	661.55	692.46	588.11	619.42	631.29
Rrm2	NM_009104.2	Endogenous	18577.5	16007.7	20661	10.24	19655.2	16075.8	19612.5	20661	16169.4	19478	19944.6	16007.7	19593.7
Rsad2	NM_021384.2	Endogenous	785.46	263.25	1465.5	52.95	428.93	263.25	476.5	631.95	859.41	1395.29	662.08	886.27	1465.5
Runx3	NM_019732.2	Endogenous	224.16	173.51	243.64	9.98	243.64	228.15	240.3	211.35	230.33	241.53	173.51	236.02	212.58
S100a8	NM_013650.2	Endogenous	28.69	22.16	38.03	15.97	26.62	38.03	26.7	26.29	31.45	31.1	30.14	22.16	25.77
S100a9	NM_009114.2	Endogenous	36.38	32.14	43.11	9.23	37.88	34.13	39.02	43.11	36.53	32.14	34.7	36.61	33.28
Samsn1	NM_023380.2	Endogenous	105.96	91.32	115.06	7.36	107.49	109.2	112.96	105.15	112.63	115.06	91.32	102.11	97.7
Sbno2	NM_183426.1	Endogenous	276.5	239.26	331.72	9.88	273.33	261.3	248.52	273.39	289.17	331.72	239.26	294.78	277
Sele	NM_011345.2	Endogenous	39.61	30.49	48.7	16.69	43	41.93	40.05	30.49	48.7	45.61	31.96	31.79	42.95
Sell	XM_006496716.1	Endogenous	26.27	19.98	30.83	14.21	28.66	22.43	27.73	19.98	30.44	23.84	24.66	30.83	27.91
Selp	NM_011347.1	Endogenous	31.84	23.12	43.13	23.14	35.83	39	43.13	23.13	25.37	31.1	28.31	23.12	37.58
Serpina1a	NM_009243.4	Endogenous	111.34	87.75	141.61	16.88	106.47	87.75	115.02	118.82	109.58	135.8	96.8	141.61	90.18
Serpinb5	NM_009257.3	Endogenous	100.4	77.81	118.1	12.31	113.63	107.25	118.1	77.81	104.51	94.33	102.28	94.41	91.26
Serpinh1	NM_009825.2	Endogenous	41527.2	37215.3	46909.5	7.44	43846.4	39958.4	46909.5	41065.5	37215.3	40872.8	44090.9	37853.2	41932.6
Sfrp1	NM_013834.2	Endogenous	219.04	188.12	251.9	9.06	209.86	204.75	245.44	218.71	217.13	251.9	188.12	210.01	225.46
Sfrp4	NM_016687.3	Endogenous	300.66	251.13	343.97	10.19	343.97	309.08	311.16	305.99	289.17	323.42	251.13	255.28	316.72
Sfxn1	NM_027324.5	Endogenous	1581.55	1284.54	1906.79	12.88	1609.27	1374.75	1764.28	1601.44	1284.54	1601.57	1906.79	1375.64	1715.66
Sgk1	NM_001161849.2	Endogenous	196.79	162.75	232.35	10.35	207.81	185.25	189.98	182.96	232.35	162.75	215.52	202.3	192.18
Sh2d1a	NR_132588.1	Endogenous	40.74	33.15	51.19	17.08	51.19	33.15	43.13	33.65	33.48	45.61	36.53	49.13	40.8
Shc2	NM_001024539.1	Endogenous	66.37	57.83	76.78	9.66	76.78	72.15	61.62	57.83	63.92	65.31	59.36	68.4	71.93
Siglec1	NM_011426.3	Endogenous	64.7	52.05	80.16	14.61	69.61	65.33	75.99	58.88	80.16	66.34	52.05	54.91	59.05
Siglecf	NM_145581.1	Endogenous	239.67	213.46	275.74	8.96	233.41	245.7	269.06	213.46	236.41	275.74	213.69	231.2	238.35
Sirpa	NM_007547.2	Endogenous	5420.52	4895.68	5838.21	7.18	5838.21	5031	5772.41	5784.33	4895.68	5262.9	5732.25	4950.57	5517.37
Slamf7	NM_144539.5	Endogenous	238.75	193.6	286.11	12.9	255.93	213.53	267	262.88	236.41	286.11	193.6	219.64	213.65
Slc11a1	NM_013612.2	Endogenous	105.11	94.64	116.7	8.55	116.7	115.05	97.56	94.64	116.68	101.59	102.28	105.97	95.55
Slc16a1	NM_009196.4	Endogenous	16.5	11.57	20.54	21.62	20.47	14.63	20.54	11.57	14.21	18.66	15.52	12.52	20.4
Slc1a5	NM_009201.2	Endogenous	466.71	344.16	592.73	16.63	592.73	481.65	369.7	500.52	449.49	344.16	510.49	521.16	430.52
Slc2a1	NM_011400.3	Endogenous	2097.42	1516.9	2933.95	24.83	2933.95	1790.1	2073.39	2172.41	1516.9	1581.88	2889.41	1734.96	2183.76
Slc7a5	NM_011404.3	Endogenous	3960.08	3003.08	5300.76	20.02	5300.76	3440.78	4401.45	4014.65	3169.76	3003.08	4892.09	3371.66	4046.5
Smad5	NM_008541.2	Endogenous	3199.09	3008.36	3445.74	4.91	3087.5	3364.73	3285.17	3008.36	3445.74	3314.06	3075.71	3163.58	3046.95
Smap1	NM_028534.3	Endogenous	2738.41	2454.43	3130.1	9.45	2697.47	2468.7	3130.1	2655.05	2454.43	3068.38	2721.38	2490.21	2959.99
Snai1	NM_011427.2	Endogenous	52.76	42.01	72.91	20.64	57.33	44.85	72.91	47.32	64.94	57.01	42.01	43.35	45.09
Snca	NM_009221.2	Endogenous	2711.17	1654.44	4156.95	36.73	3989.39	2128.43	1980.96	3902.14	2173.38	1654.44	4156.95	2249.38	2165.5
Socs1	NM_009896.2	Endogenous	141.81	57.51	322.66	65.74	81.9	92.63	57.51	96.74	322.66	270.56	78.54	160.88	114.88
Sox10	XM_128139.6	Endogenous	2111	1845.61	2640.26	10.8	1976.78	1963.65	2110.36	2161.89	2158.16	2640.26	1845.61	1976.76	2165.5
Sox11	NM_009234.6	Endogenous	310.97	229.09	417.3	19.79	311.21	417.3	370.72	247.1	326.72	229.09	329.67	318.86	248.01
Sox2	NM_011443.3	Endogenous	210.06	170.77	270.26	14.75	270.26	198.9	222.85	196.63	208	243.6	170.77	183.03	196.47
Spib	NM_019866.1	Endogenous	259.89	211.87	298.55	11.45	274.35	284.7	286.52	221.87	261.78	298.55	211.87	242.76	256.6
Spp1	NM_009263.3	Endogenous	76.63	48.4	128.84	38.8	61.42	67.28	111.94	70.45	50.73	100.55	48.4	50.09	128.84
Spry4	NM_011898.2	Endogenous	93.01	27.99	212.06	67.77	81.9	161.85	35.94	119.87	212.06	27.99	72.14	96.33	28.99
Srebf1	NM_011480.4	Endogenous	1202.7	925.36	1412.04	17.13	1394.29	982.8	1412.04	1209.23	925.36	1381.81	1232.84	926.73	1359.21
Srp54a	NM_011899.4	Endogenous	765.01	721.33	805.35	4.49	722.74	803.4	779.45	721.33	803.6	759.84	737.88	805.35	751.54
Stat1	NM_009283.4	Endogenous	71.58	39.96	121.76	44.88	47.09	50.7	52.37	39.96	121.76	117.14	43.83	78.99	92.33
Stat2	NM_019963.1	Endogenous	186.92	86.26	370.35	54.91	115.68	127.73	86.26	119.87	370.35	269.52	87.67	285.15	220.09
Stat3	NM_011486.4	Endogenous	1524.44	729.3	2761.87	48.67	914.17	729.3	1226.16	1160.86	2761.87	2687.95	1044.72	1436.33	1758.6
Stat4	NM_011487.5	Endogenous	218.67	192.69	243.6	8.7	214.98	216.45	242.36	214.51	198.87	243.6	192.69	205.19	239.42
Stc1	NM_009285.3	Endogenous	78.8	51.75	99.3	21.71	99.3	63.38	66.75	93.58	51.75	67.38	98.63	85.74	82.67
Syk	NM_001198977.1	Endogenous	189.97	160.88	222.87	10.71	187.34	195	178.69	205.04	178.58	222.87	169.86	160.88	211.5
Taf3	NM_027748.3	Endogenous	331.2	292.5	377.33	8.28	311.21	292.5	334.78	318.61	314.54	377.33	337.89	324.64	369.33
Tap1	NM_001161730.1	Endogenous	858.35	49.29	2273.83	110.52	73.71	124.8	49.29	177.7	2273.83	1266.75	73.97	2162.68	1522.4
Tap2	NM_011530.3	Endogenous	276.96	161.64	433.31	36.43	221.12	192.08	199.23	200.84	370.35	433.31	161.64	355.47	358.59
Tapbp	NM_009318.2	Endogenous	399.13	72.91	1074.12	86.49	117.73	110.18	72.91	226.07	652.42	455.07	189.04	1074.12	694.64
Tapbpl	NM_145391.2	Endogenous	119.77	55.28	253.97	63.49	55.28	61.43	58.54	73.61	223.22	253.97	65.75	135.83	150.31
Tbx21	NM_019507.2	Endogenous	192.62	153.42	219.76	9.54	185.29	189.15	206.41	219.76	189.74	200.07	153.42	187.85	201.84
Tbxas1	NM_011539.3	Endogenous	120.44	100.45	141.27	11.41	141.27	103.35	122.21	117.77	129.87	116.1	100.45	116.56	136.35
Tcf3	NM_001164147.1	Endogenous	95.8	71.29	110.56	12.53	110.56	85.8	102.69	104.1	105.52	96.41	91.32	71.29	94.48
Tcl1	NM_009337.3	Endogenous	53.52	34.7	64.14	17.69	49.14	46.8	56.48	64.14	59.86	58.05	34.7	49.13	63.34
Tdo2	NM_019911.2	Endogenous	190.69	158.29	221.84	11.53	203.72	201.83	219.76	172.45	158.29	221.84	179.9	179.18	179.3
Tgfb1	NM_011577.1	Endogenous	562.41	250.57	1088.72	57.4	426.89	933.08	250.57	439.53	1088.72	306.84	402.73	918.06	295.25
Tgfb2	NM_009367.4	Endogenous	594.9	434.27	704.48	13.76	656.2	536.25	704.48	607.77	434.27	605.38	628.29	530.8	650.62
Tgfb3	NM_009368.2	Endogenous	504.45	430.2	577.04	11.04	574.3	568.43	451.85	490	489.06	430.2	462.09	577.04	497.09
Tgfbr1	NM_009370.2	Endogenous	1206.93	1089.73	1390.47	7.49	1198.76	1129.05	1390.47	1194.51	1089.73	1264.67	1231.01	1125.17	1238.96
Tgfbr2	NM_009371.3	Endogenous	346.66	305.06	389.21	9.36	305.06	312.98	389.21	374.34	379.48	353.49	322.36	316.94	366.11
Thbd	NM_009378.3	Endogenous	28.17	19.27	37.32	22.71	35.83	34.13	29.78	25.24	25.37	37.32	21.92	19.27	24.69
Thbs1	NM_011580.4	Endogenous	233.01	191.1	323.42	17.11	226.24	191.1	232.09	237.64	220.18	323.42	209.13	197.48	259.82
Thy1	NM_009382.3	Endogenous	86	67.78	103.39	14.64	103.39	89.7	67.78	75.71	96.39	101.59	79.45	75.14	84.82
Ticam1	NM_174989.4	Endogenous	364.99	304.77	435.08	11.34	435.08	391.95	335.81	342.79	401.8	304.77	359.81	384.37	328.53
Tie1	NM_011587.2	Endogenous	30.76	20.09	36.97	14.6	31.73	33.15	36.97	31.55	30.44	31.1	20.09	31.79	30.06
Tigit	NM_001146325.1	Endogenous	34.42	22.55	43.88	17.46	37.88	43.88	35.94	35.75	35.51	36.28	28.31	33.72	22.55
Tlr1	NM_030682.1	Endogenous	183.43	139.72	211.47	12.17	204.74	159.9	195.12	176.65	192.78	211.47	139.72	186.89	183.59
Tlr2	NM_011905.2	Endogenous	49.85	40.46	59.86	14.1	59.38	46.8	55.45	51.52	59.86	44.57	46.57	40.46	44.02
Tlr3	NM_126166.2	Endogenous	414.64	314.15	568.07	19.82	342.94	352.95	365.59	407.98	503.27	568.07	314.15	434.46	442.33
Tlr4	NM_021297.2	Endogenous	964.83	702.83	1102.73	13.97	1027.8	1102.73	890.35	1024.17	1087.7	702.83	1020.97	1016.32	810.59
Tlr5	NM_016928.2	Endogenous	28.4	15.4	38.56	22.15	24.57	30.23	15.4	26.29	38.56	31.1	28.31	28.9	32.21
Tlr7	NM_133211.4	Endogenous	179.7	143.87	208.65	14.95	201.67	208.65	198.2	158.78	192.78	206.29	145.2	161.84	143.87
Tlr8	NM_133212.2	Endogenous	53.32	42.01	67.56	17.09	67.56	47.78	59.56	46.27	47.69	61.16	42.01	61.65	46.17
Tlr9	NM_031178.2	Endogenous	319.5	268.49	348.06	7.66	348.06	330.53	334.78	300.73	333.82	308.91	268.49	313.08	337.12
Tmem140	NM_197986.2	Endogenous	52.41	44.64	70.64	15.84	70.64	56.55	49.29	52.58	44.64	58.05	46.57	47.2	46.17
Tmem173	NM_028261.1	Endogenous	670.03	574.06	839.06	15.3	588.63	721.5	574.06	645.62	828.97	610.57	592.68	839.06	629.15
Tnf	NM_013693.2	Endogenous	111.96	101.37	132.06	9.24	132.06	123.83	113.99	105.15	114.66	104.7	101.37	108.86	103.07
Tnfaip3	NM_001166402.1	Endogenous	80.92	53.88	105.52	24.1	71.66	104.33	68.8	59.94	105.52	73.6	53.88	98.26	92.33
Tnfaip6	NM_009398.2	Endogenous	286.32	255.52	337.12	9.26	289.71	264.23	309.11	255.52	272.94	290.25	259.35	298.63	337.12
Tnfrsf10b	NM_020275.3	Endogenous	307.99	204.21	481.96	36.69	277.42	463.13	213.6	228.18	481.96	204.21	263.92	416.16	223.31
Tnfrsf11a	NM_009399.3	Endogenous	47.42	37.05	57.51	16.67	53.23	37.05	57.51	56.78	39.57	52.87	40.18	42.39	47.24
Tnfrsf11b	NM_008764.3	Endogenous	60.12	44.75	76.1	19.6	67.56	72.15	53.4	57.83	76.1	53.9	44.75	70.32	45.09
Tnfrsf14	NM_178931.2	Endogenous	87.47	36.53	212.51	63.63	54.26	41.93	49.29	67.3	117.7	212.51	36.53	98.26	109.51
Tnfrsf17	NM_011608.1	Endogenous	35.11	26.38	53.9	25.7	28.66	32.18	35.94	27.34	26.38	53.9	34.7	31.79	45.09
Tnfrsf18	NM_009400.2	Endogenous	26.05	10.05	40.95	38.41	40.95	21.45	28.75	25.24	30.44	29.03	10.05	35.64	12.88
Tnfrsf1a	NM_011609.2	Endogenous	1865.81	1567.34	2190.29	12.87	2093.48	1586.33	1673.91	2190.29	2133.8	1908.41	1924.14	1567.34	1714.58
Tnfrsf1b	NM_011610.3	Endogenous	29.33	22.08	33.17	11.95	31.73	31.2	31.84	22.08	30.44	33.17	26.48	26.97	30.06
Tnfrsf25	NM_033042.3	Endogenous	94.12	77.03	117.73	13.84	117.73	77.03	94.48	102	94.36	83.97	77.62	101.15	98.77
Tnfrsf4	NM_011659.2	Endogenous	35.02	22.83	46.8	20.83	41.97	46.8	30.81	32.6	34.5	34.21	22.83	41.42	30.06
Tnfrsf8	NM_009401.2	Endogenous	142.28	117.8	168.97	10.35	151.51	140.4	153.01	130.39	145.09	168.97	117.8	134.87	138.5
Tnfrsf9	NM_001077508.1	Endogenous	28.22	19.5	36.85	19.16	36.85	19.5	30.81	33.65	27.4	30.06	21.92	26.97	26.84
Tnfsf10	NM_009425.2	Endogenous	209.13	184	243.52	10.86	221.12	220.35	195.12	184.01	243.52	214.58	185.38	184	234.05
Tnfsf12	NM_011614.3	Endogenous	331.58	276.7	383.55	8.8	335.78	335.4	334.78	314.4	356.14	383.55	276.7	327.53	319.94
Tnfsf13	NM_023517.2	Endogenous	676.38	574.41	781.09	9.19	781.09	636.68	703.45	642.47	729.53	716.3	574.41	636.76	666.72
Tnfsf13b	NM_033622.1	Endogenous	232.02	201.84	269.52	8.27	218.05	225.23	242.36	236.59	225.25	269.52	224.65	244.69	201.84
Tnfsf18	NM_183391.3	Endogenous	204.47	153.42	257.08	15.71	192.46	193.05	211.55	234.49	188.72	257.08	153.42	231.2	178.22
Tnfsf4	NM_009452.2	Endogenous	47.44	40.46	51.68	8.79	51.19	51.68	51.35	42.06	46.67	50.79	46.57	40.46	46.17
Tnfsf8	NM_009403.3	Endogenous	48.65	33.79	62.2	24.03	61.42	54.6	35.94	46.27	34.5	62.2	33.79	59.73	49.39
Tnfsf9	NM_009404.3	Endogenous	275.11	255.45	301.78	5.97	284.59	255.45	264.95	301.78	264.82	296.47	267.57	260.1	280.22
Tnks	NM_175091.3	Endogenous	2169.48	1978.28	2704.53	11	2004.42	1978.28	2313.69	1986.29	1998.86	2704.53	2103.13	2138.6	2297.56
Tpi1	NM_009415.2	Endogenous	325.6	243.52	451.13	23.24	417.67	254.48	311.16	385.9	243.52	271.59	451.13	270.7	324.24
Tpm1	NM_024427.4	Endogenous	15060	11463.1	19499.8	19.54	13307.2	11463.1	18393.5	14270	13314.2	19499.8	13940.2	12780.5	18571.6
Tpsab1	NM_031187.4	Endogenous	42.51	32.88	48.37	12.11	45.04	44.85	47.24	48.37	43.63	44.57	32.88	39.5	36.5
Traf1	NM_009421.4	Endogenous	31	23.12	43.54	21.37	36.85	31.2	29.78	27.34	35.51	43.54	23.74	23.12	27.91
Trat1	NM_198297.3	Endogenous	176.18	140.64	218.73	13.27	176.08	187.2	180.74	149.31	190.75	218.73	140.64	161.84	180.37
Trem1	NM_021406.5	Endogenous	159.19	128.84	197.99	11.74	168.91	157.95	168.42	155.62	152.2	197.99	152.51	150.28	128.84
Trem2	NM_031254.2	Endogenous	174.63	135.83	202.14	11.64	173.01	186.23	178.69	190.32	179.59	202.14	149.77	135.83	176.07
Trim21	NM_001082552.1	Endogenous	378.12	102.37	859.35	77.3	102.37	121.88	128.37	275.49	781.28	859.35	157.99	455.66	520.71
Trp53	NM_011640.1	Endogenous	1362.46	1252.34	1467.38	4.93	1428.07	1467.38	1371.99	1252.34	1400.21	1342.42	1281.24	1368.9	1349.55
Tslp	NM_021367.1	Endogenous	201.35	179.18	243.6	9.13	197.58	207.68	202.31	203.99	183.65	243.6	194.51	179.18	199.69
Ttc30a1	NM_030188.3	Endogenous	45.21	37.05	57.01	14.81	49.14	37.05	53.4	43.11	42.62	57.01	38.36	44.31	41.87
Twf1	NM_008971.4	Endogenous	4225.68	3540.25	4829.69	11.2	4100.97	3551.93	4829.69	4294.35	4070.77	4771.55	4246.45	3540.25	4625.18
Twist1	NM_011658.2	Endogenous	30.68	24.18	43.54	22.25	32.76	25.35	30.81	24.18	27.4	43.54	24.66	39.5	27.91
Twist2	NM_007855.2	Endogenous	78.6	60.99	93.16	14.31	93.16	78.98	69.83	60.99	81.17	76.71	66.66	88.63	91.26
Tymp	NM_138302.1	Endogenous	178.98	151.42	223.28	13.15	194.5	223.28	191.01	151.42	175.53	189.7	156.16	153.17	176.07
Tyms	NM_021288.3	Endogenous	352.72	293.82	434.39	13.96	358.3	397.8	434.39	309.14	329.76	393.91	297.71	293.82	359.66
Uba7	NM_023738.4	Endogenous	226.83	148.85	311.16	25.71	209.86	179.4	211.55	166.14	239.46	283	148.85	311.16	292.03
Ube2c	NM_026785.2	Endogenous	10159.9	7697.03	12656	17.68	11350.9	8276.78	12656	9666.49	8041.09	11567.6	11327.5	7697.03	10855.4
Ube2t	NM_001278115.1	Endogenous	1011.14	943.1	1147.09	7.67	1049.3	947.7	1147.09	953.72	945.65	1098.81	961.62	943.1	1053.23
Ulbp1	NM_029975.2	Endogenous	128.53	105.93	148.14	11.33	140.25	116.03	138.64	123.03	148.14	144.09	105.93	120.42	120.25
Vcam1	NM_011693.3	Endogenous	146.04	113.24	187.63	13.84	151.51	133.58	145.83	140.9	139.01	187.63	113.24	159.91	142.79
Vcan	NM_001081249.1	Endogenous	53.37	45.61	65.33	11.54	51.19	65.33	53.4	58.88	53.78	45.61	45.66	54.91	51.53
Vegfa	NM_001025250.3	Endogenous	387.8	183.48	603.99	30.4	603.99	415.35	359.43	363.82	315.56	183.48	503.18	400.75	344.63
Vegfb	NM_011697.3	Endogenous	3279.29	2911.02	3585.91	7.87	3535.89	2997.15	3495.69	3268.08	2911.02	3247.72	3466.56	3005.6	3585.91
Vegfc	NM_009506.2	Endogenous	839.5	771.94	980.15	8.11	810.78	826.8	837.98	860.13	980.15	906	786.28	775.48	771.94
Vhl	NM_009507.3	Endogenous	324.52	270.56	428.93	16.6	428.93	310.05	271.11	349.1	310.48	270.56	381.72	321.75	277
Vsir	NM_001159572.1	Endogenous	18	11.57	25.35	26.28	16.38	25.35	24.65	11.57	13.19	18.66	14.61	18.3	19.33
Vtcn1	NM_178594.3	Endogenous	157.21	131.44	190.41	10.94	190.41	154.05	163.28	131.44	162.34	171.04	142.46	147.39	152.45
Wdr76	NM_030234.2	Endogenous	713.27	630.83	810.25	9.11	719.67	630.83	810.25	730.8	640.24	710.08	739.7	644.47	793.41
Wnt10a	NM_009518.1	Endogenous	23.3	17.18	36.85	27.8	36.85	23.4	23.62	30.49	20.29	17.62	21	19.27	17.18
Wnt11	NM_001285792.1	Endogenous	38.27	27.3	53.78	20.15	46.07	27.3	38	38.91	53.78	37.32	32.88	33.72	36.5
Wnt2	NM_023653.4	Endogenous	27.77	18.3	34.81	21.2	34.81	22.43	29.78	30.49	34.5	32.14	22.83	18.3	24.69
Wnt2b	NM_009520.3	Endogenous	73.57	56.78	90.55	14.96	79.85	62.4	72.91	56.78	67.98	87.08	69.4	90.55	75.15
Wnt3a	NM_009522.2	Endogenous	46.27	36.8	61.89	18.92	55.28	49.73	36.97	36.8	61.89	48.72	37.44	42.39	47.24
Wnt4	NM_009523.2	Endogenous	62.41	50.23	78.78	13.24	67.56	65.33	61.62	63.09	57.83	78.78	50.23	53.95	63.34
Wnt5a	NM_009524.2	Endogenous	84.31	75.99	106.47	10.97	106.47	77.03	75.99	83.07	85.23	78.78	79.45	84.77	88.04
Wnt5b	NM_009525.3	Endogenous	95.82	65.49	131.03	20.28	131.03	78.98	103.72	91.48	107.55	109.88	89.5	84.77	65.49
Wnt7b	NM_009528.2	Endogenous	50.55	42.06	69.61	15.3	69.61	47.78	49.29	42.06	48.7	49.76	52.05	45.28	50.46
Xcl1	NM_008510.1	Endogenous	29.23	19.28	38.35	20.48	28.66	30.23	27.73	31.55	19.28	38.35	22.83	27.94	36.5
Zap70	NM_009539.3	Endogenous	36.75	29.03	48.11	18.63	48.11	41.93	29.78	30.49	43.63	29.03	32.88	39.5	35.43
Zc3h12a	NM_153159.2	Endogenous	220.69	177.16	255.71	9.85	218.05	211.58	255.71	223.97	220.18	242.57	177.16	224.46	212.58
Zeb1	NM_011546.3	Endogenous	45.11	26.33	63.47	24.73	63.47	26.33	55.45	39.96	47.69	36.28	44.75	39.5	52.61
Zeb2	NM_015753.4	Endogenous	1181.56	1071.53	1317.54	7.02	1075.92	1071.53	1209.73	1248.14	1185.11	1317.54	1152.48	1127.1	1246.48
Abcf1	NM_013854.1	Housekeeping	1293.72	1040.76	1484.5	10.42	1430.12	1404	1224.11	1243.93	1309.91	1040.76	1294.03	1484.5	1212.12
Dnajc14	NM_028873.3	Housekeeping	579.97	522.54	662.43	8.36	596.82	562.58	599.73	556.25	522.54	640.63	529.66	549.1	662.43
Ercc3	NM_133658.1	Housekeeping	409.56	367.51	442.17	6.67	367.51	374.4	413.86	434.27	430.21	427.09	410.03	442.17	386.51
G6pdx	NM_008062.2	Housekeeping	3079.75	2657.88	3659.24	11.07	3236.96	2957.18	2769.65	3659.24	2807.53	2657.88	3504.92	3175.14	2949.25
Gusb	NM_010368.1	Housekeeping	3748.27	3276.61	4550.33	12.63	3509.27	4550.33	3597.36	3346.94	4284.86	3493.4	3276.61	4235.77	3439.9
Mrpl19	NM_026490.2	Housekeeping	233.08	176.48	277.6	13.87	231.36	176.48	231.06	277.6	231.34	245.68	266.66	191.7	245.86
Nrde2	NM_183155.3	Housekeeping	261.35	230.28	279.47	6.2	279.47	273.98	264.95	230.28	241.49	272.63	271.22	257.21	260.89
Oaz1	NM_008753.4	Housekeeping	14537.9	12529.9	16298.5	9.12	16078.4	13994.2	16298.5	14240.5	12529.9	14347.8	15360.3	12796.9	15195
Polr2a	NM_009089.2	Housekeeping	4006.19	3807.08	4256.49	4.09	4040.57	3880.5	4025.59	3814.86	4137.73	3909.08	4256.49	4183.75	3807.08
Psmc4	NM_011874.2	Housekeeping	4839.6	4082.94	5231.78	8.35	5179.96	4467.45	5105.93	5056.69	4082.94	4978.87	5010.81	4441.93	5231.78
Pum1	NM_001159605.1	Housekeeping	1648.13	1488.93	1772.56	5	1594.94	1697.48	1671.85	1488.93	1721.86	1629.56	1652.01	1603.95	1772.56
Sdha	NM_023281.1	Housekeeping	7093.79	6630.72	7706.14	5.41	7185.4	6934.2	7706.14	6705.45	6630.72	7300.89	7219.88	6664.33	7497.13
Sf3a1	NM_026175.5	Housekeeping	324.49	255.7	389.62	13.71	276.4	368.55	321.43	309.14	389.62	314.09	255.7	370.88	314.57
Stk11ip	NM_027886.3	Housekeeping	510.02	459.64	577.4	6.74	459.64	489.45	505.25	518.39	532.69	577.4	488.57	488.41	530.37
Tbc1d10b	NM_144522.5	Housekeeping	427.11	390.98	445.75	4.68	439.17	390.98	437.48	414.29	400.79	445.75	433.78	438.32	443.41
Tbp	NM_013684.3	Housekeeping	620.21	565.84	664.55	5.48	622.41	658.13	565.84	664.55	621.98	591.91	653.86	612.68	590.49
Tfrc	NM_011638.4	Housekeeping	11962	9784.62	14889.1	14.19	14014.6	11214.5	11523.3	13276.3	11108.4	9784.62	14889.1	11202.6	10645
Tlk2	NM_011903.3	Housekeeping	57.29	38.91	71.53	21.54	56.3	71.18	65.72	38.91	65.95	71.53	40.18	51.06	54.75
Tmub2	NM_028076.2	Housekeeping	730.96	629.21	797.16	7.7	678.72	738.08	717.83	756.03	773.16	797.16	629.21	793.79	694.64
Ubb	NM_011664.4	Housekeeping	178.19	148.85	213.53	14.28	153.56	213.53	169.44	157.73	212.06	205.25	148.85	171.47	171.78
NEG_A	ERCC_00096.1	Negative	25.11	18	34	21.85	30	21	19	34	28	22	18	25	29
NEG_B	ERCC_00041.1	Negative	43.22	25	52	20.56	52	50	39	49	45	39	52	38	25
NEG_C	ERCC_00019.1	Negative	89.44	80	103	8.44	98	103	93	84	84	92	80	86	85
NEG_D	ERCC_00076.1	Negative	42.11	31	61	21.35	47	40	35	40	37	49	31	61	39
NEG_E	ERCC_00098.1	Negative	25.78	15	33	22.35	29	26	33	26	25	32	27	19	15
NEG_F	ERCC_00126.1	Negative	41.33	32	50	13.25	37	43	46	40	32	50	42	45	37
NEG_G	ERCC_00144.1	Negative	136.67	116	155	10.77	155	146	145	116	122	151	130	145	120
NEG_H	ERCC_00154.1	Negative	218.22	164	254	12.5	222	241	254	215	216	239	191	222	164
POS_A	ERCC_00117.1	Positive	27740.8	24869	33059	10.06	33059	30383	29656	25621	26136	28375	25706	25862	24869
POS_B	ERCC_00112.1	Positive	8562.33	7667	9305	7.1	9305	9076	9224	8197	8259	9087	8207	8039	7667
POS_C	ERCC_00002.1	Positive	2535.11	2277	2876	8.25	2876	2726	2723	2368	2416	2644	2416	2370	2277
POS_D	ERCC_00092.1	Positive	863.11	775	951	6.91	951	916	905	847	799	895	871	809	775
POS_E	ERCC_00035.1	Positive	133.67	115	165	14.04	154	151	132	117	115	165	133	118	118
POS_F	ERCC_00034.1	Positive	86.33	77	95	7.88	77	80	84	88	93	92	78	95	90

## Sheet: Fold change
							Untreated			IFNg (6 h)			IFNg (24 h)			Untreated			IFNg (6 h)			IFNg (24 h)
Probe Name	Accession #	Class Name	Avg Count	Min Count	Max Count	%CV	gControl	gStub1 #1	gStub1 #2	gControl	gStub1 #1	gStub1 #2	gControl	gStub1 #1	gStub1 #2	FC (gControl)	FC (gStub1 #1)	FC (gStub1 #2)	FC (gControl)	FC (gStub1 #1)	FC (gStub1 #2)	FC (gControl)	FC (gStub1 #1)	FC (gStub1 #2)	mean FC (gStub1 #1 & #2 at 6 & 24 h)
Gbp2	NM_010260.1	Endogenous	2595.05	77.03	11281.5	146.74	88.04	77.03	83.18	378.54	5652.6	11281.5	121.46	2090.43	3582.69	1	0.874943	0.944798	4.29964	64.2049	128.141	1.3796	23.7441	40.6939	64.1959
Tap1	NM_001161730.1	Endogenous	858.35	49.29	2273.83	110.52	73.71	124.8	49.29	177.7	2273.83	1266.75	73.97	2162.68	1522.4	1	1.69312	0.668702	2.4108	30.8483	17.1856	1.00353	29.3404	20.6539	24.5071
Irf1	NM_008390.2	Endogenous	2280.21	264.23	5792.63	95	295.85	264.23	372.78	1486.83	5792.63	5391.44	840.16	3149.13	2928.85	1	0.893122	1.26003	5.02562	19.5796	18.2236	2.83982	10.6443	9.89978	14.5868
Gbp3	NM_018734.3	Endogenous	160.26	22.52	450.93	102.79	22.52	23.4	27.73	54.68	264.82	450.93	22.83	243.72	331.75	1	1.03908	1.23135	2.42806	11.7593	20.0235	1.01377	10.8224	14.7313	14.3341
Psmb10	NM_013640.3	Endogenous	1054.39	126.31	2564.89	98.71	165.84	145.28	126.31	366.98	1485.44	1969.57	270.31	2394.84	2564.89	1	0.876025	0.761638	2.21286	8.95707	11.8763	1.62994	14.4407	15.4661	12.685
Irf9	NM_008394.2	Endogenous	513.91	74.97	932.46	73.71	77.8	146.25	74.97	486.85	932.46	901.86	275.79	885.3	843.87	1	1.87982	0.963625	6.25771	11.9853	11.592	3.54486	11.3792	10.8467	11.4508
Nlrc5	NM_001033207.3	Endogenous	293.2	50.7	703.86	94.55	54.26	50.7	61.62	106.2	440.36	703.86	81.28	466.25	674.24	1	0.93439	1.13564	1.95724	8.11574	12.972	1.49797	8.59289	12.4261	10.5267
Trim21	NM_001082552.1	Endogenous	378.12	102.37	859.35	77.3	102.37	121.88	128.37	275.49	781.28	859.35	157.99	455.66	520.71	1	1.19058	1.25398	2.69112	7.63192	8.39455	1.54332	4.45111	5.08655	6.39103
Tapbp	NM_009318.2	Endogenous	399.13	72.91	1074.12	86.49	117.73	110.18	72.91	226.07	652.42	455.07	189.04	1074.12	694.64	1	0.93587	0.619298	1.92024	5.54166	3.86537	1.60571	9.12359	5.90028	6.10773
Parp12	NM_172893.3	Endogenous	1280.33	370.58	2527.27	71.08	370.58	459.23	448.77	860.13	2273.83	2527.27	518.71	2075.02	1989.43	1	1.23922	1.21099	2.32104	6.13587	6.81977	1.39972	5.59938	5.36842	5.98086
Parp9	NM_030253.2	Endogenous	677.33	179.71	1495.59	81.09	209.86	214.5	179.71	381.7	1495.59	1446.08	221	994.16	953.38	1	1.02211	0.856333	1.81883	7.12661	6.89069	1.05308	4.73725	4.54293	5.82437
Psmb9	NM_013585.2	Endogenous	601.18	178.08	1781.2	94.64	196.55	182.33	221.82	210.3	787.37	665.51	178.08	1781.2	1187.43	1	0.927652	1.12857	1.06996	4.00595	3.38596	0.906029	9.06233	6.04136	5.6239
Ifi35	NM_027320.4	Endogenous	990.19	330.66	1810.1	67.73	330.66	381.23	355.32	589.89	1698.52	1592.24	494.96	1810.1	1658.75	1	1.15294	1.07458	1.78398	5.13676	4.81534	1.49689	5.4742	5.01648	5.1107
Ifih1	NM_027835.3	Endogenous	354.56	92.42	698.08	68.1	122.84	161.85	92.42	232.38	698.08	636.48	185.38	574.15	487.43	1	1.31757	0.752361	1.89173	5.68284	5.18137	1.50912	4.67397	3.96801	4.87655
B2m	NM_009735.3	Endogenous	15008.7	5650.87	40583.1	92.73	5650.87	7596.23	5846.35	6449.93	13825.6	10238.7	7258.23	37629.7	40583.1	1	1.34426	1.03459	1.1414	2.44663	1.81187	1.28444	6.6591	7.18174	4.52484
Tapbpl	NM_145391.2	Endogenous	119.77	55.28	253.97	63.49	55.28	61.43	58.54	73.61	223.22	253.97	65.75	135.83	150.31	1	1.11125	1.05897	1.33158	4.03799	4.59425	1.1894	2.45713	2.71907	3.45211
Irf8	NM_008320.3	Endogenous	40.97	16.38	170.01	122.24	20.47	20.48	18.48	22.08	26.38	170.01	16.44	16.38	57.98	1	1.00049	0.902785	1.07865	1.28872	8.30532	0.803127	0.800195	2.83244	3.30667
H2-DMb1	NM_010387.2	Endogenous	73.97	23.74	179.18	85.49	30.71	161.85	35.94	24.18	126.83	42.5	23.74	179.18	40.8	1	5.27027	1.1703	0.787366	4.12993	1.38391	0.773038	5.83458	1.32856	3.16924
Kit	NM_001122733.1	Endogenous	101.75	32.88	252.93	85.45	47.09	41.93	175.61	42.06	50.73	252.93	32.88	57.8	214.73	1	0.890423	3.72924	0.893183	1.0773	5.3712	0.698237	1.22744	4.55999	3.05898
Cd274	NM_021893.2	Endogenous	204.93	104.33	433.25	62.75	107.49	104.33	106.8	139.85	433.25	398.06	113.24	205.19	236.2	1	0.970602	0.993581	1.30105	4.03061	3.70323	1.05349	1.90892	2.19741	2.96004
Dtx3l	NM_001013371.2	Endogenous	542.34	227.98	1046.1	52.49	283.57	336.38	227.98	385.9	1046.1	811.67	387.2	787.04	615.19	1	1.18623	0.803964	1.36086	3.68904	2.86233	1.36545	2.77547	2.16945	2.87407
Ifi27	NM_026790.2	Endogenous	2082.83	1125.05	3873.56	53.18	1125.05	1704.3	1146.06	1238.67	2590.4	1846.21	1368	3873.56	3853.25	1	1.51487	1.01867	1.10099	2.30248	1.641	1.21595	3.44301	3.42496	2.70286
Notch1	NM_008714.3	Endogenous	101.95	37.85	201.1	56.03	52.21	61.43	157.12	37.85	105.52	201.1	46.57	110.78	144.94	1	1.17659	3.00939	0.724957	2.02107	3.85175	0.891975	2.12182	2.7761	2.69268
Rsad2	NM_021384.2	Endogenous	785.46	263.25	1465.5	52.95	428.93	263.25	476.5	631.95	859.41	1395.29	662.08	886.27	1465.5	1	0.613737	1.1109	1.47332	2.00361	3.25296	1.54356	2.06623	3.41664	2.68486
Socs1	NM_009896.2	Endogenous	141.81	57.51	322.66	65.74	81.9	92.63	57.51	96.74	322.66	270.56	78.54	160.88	114.88	1	1.13101	0.702198	1.1812	3.93968	3.30354	0.958974	1.96435	1.40269	2.65256
Tnfrsf14	NM_178931.2	Endogenous	87.47	36.53	212.51	63.63	54.26	41.93	49.29	67.3	117.7	212.51	36.53	98.26	109.51	1	0.772761	0.908404	1.24032	2.16919	3.91651	0.67324	1.81091	2.01825	2.47871
Stat2	NM_019963.1	Endogenous	186.92	86.26	370.35	54.91	115.68	127.73	86.26	119.87	370.35	269.52	87.67	285.15	220.09	1	1.10417	0.745678	1.03622	3.2015	2.32988	0.757867	2.46499	1.90258	2.47474
Ifit3	NM_010501.1	Endogenous	385.5	225.02	818.93	51.83	232.38	227.18	305	225.02	504.28	818.93	242.92	401.71	512.12	1	0.977623	1.31251	0.968328	2.17007	3.5241	1.04536	1.72868	2.2038	2.40666
Isg15	NM_015783.3	Endogenous	396.55	236.48	655.07	40.93	236.48	260.33	270.08	318.61	549.94	500.69	242	655.07	535.74	1	1.10085	1.14208	1.3473	2.32552	2.11726	1.02334	2.77009	2.26548	2.36959
Stat3	NM_011486.4	Endogenous	1524.44	729.3	2761.87	48.67	914.17	729.3	1226.16	1160.86	2761.87	2687.95	1044.72	1436.33	1758.6	1	0.797773	1.34128	1.26985	3.02118	2.94032	1.14281	1.57118	1.92371	2.3641
Cxcl10	NM_021274.1	Endogenous	384.54	133.5	909.11	65.95	241.6	241.8	133.5	343.84	703.15	909.11	258.44	372.81	256.6	1	1.00083	0.552566	1.42318	2.91039	3.76287	1.0697	1.54309	1.06209	2.31961
Csf1	NM_001113529.1	Endogenous	257.8	129.68	451.52	45.09	158.67	129.68	145.83	280.75	451.52	398.06	170.77	320.79	264.11	1	0.817294	0.919077	1.7694	2.84565	2.50873	1.07626	2.02174	1.66452	2.26016
H2-D1	NM_010380.3	Endogenous	2035.4	939.65	4560.42	68.41	1325.7	1403.03	939.65	1411.12	1697.51	1148.57	1469.36	4560.42	4363.22	1	1.05833	0.708795	1.06443	1.28046	0.866388	1.10837	3.44001	3.29126	2.21953
Stat1	NM_009283.4	Endogenous	71.58	39.96	121.76	44.88	47.09	50.7	52.37	39.96	121.76	117.14	43.83	78.99	92.33	1	1.07666	1.11213	0.848588	2.58569	2.48758	0.930771	1.67743	1.96071	2.17785
Angpt2	NM_007426.3	Endogenous	582.78	323.28	1025.81	43.63	346.01	808.28	407.69	544.68	1025.81	548.37	323.28	855.44	385.43	1	2.336	1.17826	1.57417	2.96468	1.58484	0.934308	2.4723	1.11393	2.03394
H2-K1	NM_001001892.2	Endogenous	660.79	217.71	1514.36	75.27	481.14	355.88	217.71	526.8	526.6	231.17	593.59	1514.36	1499.86	1	0.73966	0.452488	1.0949	1.09448	0.480463	1.23372	3.14744	3.1173	1.95992
Lgals9	NM_010708.1	Endogenous	543.19	349.08	906.14	31.91	349.08	415.35	526.82	462.66	522.54	570.14	417.34	718.65	906.14	1	1.18984	1.50917	1.32537	1.49691	1.63326	1.19554	2.0587	2.59579	1.94617
Dab2	NM_023118.5	Endogenous	645.99	363.46	1000.44	39.06	405.39	967.2	540.17	490	1000.44	600.2	363.46	939.25	507.83	1	2.38585	1.33247	1.20871	2.46785	1.48055	0.896569	2.3169	1.25269	1.8795
Deptor	NM_001037937.3	Endogenous	590.48	319.8	999.3	35.39	405.39	319.8	635.67	646.68	647.35	999.3	422.82	483.59	753.69	1	0.78887	1.56805	1.5952	1.59686	2.46503	1.043	1.1929	1.85917	1.77849
Rictor	NM_030168.3	Endogenous	1378.98	912.12	1664.12	21.42	912.12	1416.68	1650.29	1027.32	1550.38	1608.83	1064.81	1516.29	1664.12	1	1.55317	1.80929	1.1263	1.69975	1.76384	1.1674	1.66238	1.82445	1.73761
Tap2	NM_011530.3	Endogenous	276.96	161.64	433.31	36.43	221.12	192.08	199.23	200.84	370.35	433.31	161.64	355.47	358.59	1	0.868669	0.901004	0.908285	1.67488	1.95961	0.731006	1.60759	1.6217	1.71595
Il18bp	NM_010531.1	Endogenous	294.14	210.04	434.34	27.69	234.43	218.4	249.55	236.59	351.07	434.34	210.04	375.7	337.12	1	0.931621	1.0645	1.00921	1.49755	1.85275	0.89596	1.60261	1.43804	1.59774
Ifit1	NM_008331.2	Endogenous	88.7	63.01	118.17	24.64	69.61	64.35	81.13	77.81	105.52	118.17	63.01	105.97	112.73	1	0.924436	1.16549	1.1178	1.51587	1.6976	0.905186	1.52234	1.61945	1.58882
Eif2ak2	NM_011163.4	Endogenous	605.6	402.56	949.71	29.07	483.19	516.75	402.56	528.91	949.71	722.52	473.05	773.56	600.16	1	1.06946	0.83313	1.09462	1.9655	1.49531	0.979014	1.60094	1.24208	1.57596
Irf7	NM_016850.2	Endogenous	63.4	34.7	104.04	38.3	53.23	58.5	45.19	34.7	100.45	68.42	43.83	104.04	62.27	1	1.099	0.848957	0.651888	1.88709	1.28537	0.823408	1.95454	1.16983	1.57421
Tgfb1	NM_011577.1	Endogenous	562.41	250.57	1088.72	57.4	426.89	933.08	250.57	439.53	1088.72	306.84	402.73	918.06	295.25	1	2.18576	0.586966	1.02961	2.55035	0.71878	0.943405	2.15058	0.69163	1.52784
Psmb8	NM_010724.2	Endogenous	217.54	146.11	385.43	36.2	186.31	176.48	174.58	155.62	182.64	281.96	146.11	268.77	385.43	1	0.947238	0.93704	0.835275	0.980302	1.51339	0.784231	1.4426	2.06876	1.50126
Bcl2	NM_009741.3	Endogenous	225.57	162.55	387.6	30.4	175.05	238.88	189.98	236.59	387.6	227.02	162.55	241.8	170.71	1	1.36464	1.08529	1.35156	2.21422	1.29689	0.928592	1.38132	0.975207	1.46691
Pecam1	NM_008816.2	Endogenous	57.73	37.85	80.92	25.02	46.07	62.4	54.43	37.85	79.14	58.05	50.23	80.92	50.46	1	1.35446	1.18146	0.821576	1.71782	1.26004	1.0903	1.75646	1.09529	1.4574
Ifitm2	NM_030694.1	Endogenous	5132.64	3930.01	6881.08	24.97	3930.01	6832.8	4437.4	4234.41	6761.61	4461.6	4154.21	6881.08	4500.64	1	1.73862	1.12911	1.07746	1.72051	1.13526	1.05705	1.75091	1.1452	1.43797
Herc6	NM_025992.2	Endogenous	798.33	429.98	1338.27	33.59	694.07	429.98	578.17	814.92	1039	1338.27	679.43	715.76	895.4	1	0.619505	0.833014	1.17412	1.49697	1.92815	0.978907	1.03125	1.29007	1.43661
Tlr3	NM_126166.2	Endogenous	414.64	314.15	568.07	19.82	342.94	352.95	365.59	407.98	503.27	568.07	314.15	434.46	442.33	1	1.02919	1.06605	1.18965	1.46752	1.65647	0.916049	1.26687	1.28982	1.42017
Relb	NM_009046.2	Endogenous	345.03	235.12	536.25	32.82	263.09	536.25	267	282.85	509.35	342.08	263.92	405.56	235.12	1	2.03828	1.01486	1.07511	1.93603	1.30024	1.00315	1.54153	0.893687	1.41787
Ripk3	NM_019955.1	Endogenous	69.26	41.09	103.72	31.32	55.28	58.5	103.72	54.68	57.83	87.08	41.09	67.43	97.7	1	1.05825	1.87627	0.989146	1.04613	1.57525	0.743307	1.21979	1.76737	1.40213
Jak1	NM_146145.2	Endogenous	1197.44	932.6	1529.01	15.6	932.6	1035.45	1285.73	1273.37	1174.96	1529.01	1049.28	1122.28	1374.24	1	1.11028	1.37865	1.3654	1.25988	1.63951	1.12511	1.20339	1.47356	1.39408
C2	NM_013484.2	Endogenous	1821.68	1071.1	3143.35	38.91	1514.06	2390.7	1071.1	1436.36	2582.28	1191.07	1540.59	3143.35	1525.62	1	1.579	0.707436	0.948681	1.70553	0.786673	1.01752	2.07611	1.00764	1.39399
Nectin2	NM_008990.3	Endogenous	518.38	375.39	770.67	31.95	412.55	753.68	461.09	375.39	679.81	410.5	410.95	770.67	390.8	1	1.82688	1.11766	0.909926	1.64782	0.995031	0.996122	1.86806	0.947279	1.36455
Spp1	NM_009263.3	Endogenous	76.63	48.4	128.84	38.8	61.42	67.28	111.94	70.45	50.73	100.55	48.4	50.09	128.84	1	1.09541	1.82253	1.14702	0.825952	1.63709	0.788017	0.815532	2.09769	1.34407
Uba7	NM_023738.4	Endogenous	226.83	148.85	311.16	25.71	209.86	179.4	211.55	166.14	239.46	283	148.85	311.16	292.03	1	0.854856	1.00805	0.791671	1.14105	1.34852	0.709282	1.4827	1.39155	1.34095
Cdk6	NM_009873.2	Endogenous	319.48	239.74	387.6	17.08	263.09	354.9	326.57	239.74	387.6	262.26	304.1	369.92	367.18	1	1.34897	1.24129	0.911247	1.47326	0.996845	1.15588	1.40606	1.39564	1.31795
Maml2	NM_001013813.3	Endogenous	177.88	120.9	279.89	30.85	155.6	120.9	192.04	147.21	134.95	279.89	174.42	142.57	253.38	1	0.776992	1.23419	0.94608	0.867288	1.79878	1.12095	0.91626	1.62841	1.30268
Mb21d1	NM_173386.4	Endogenous	96.96	73.13	116.72	16.69	81.9	73.13	94.48	116.72	115.67	112.99	81.28	93.44	103.07	1	0.892918	1.1536	1.42515	1.41233	1.37961	0.99243	1.1409	1.25849	1.29783
Tnfaip3	NM_001166402.1	Endogenous	80.92	53.88	105.52	24.1	71.66	104.33	68.8	59.94	105.52	73.6	53.88	98.26	92.33	1	1.4559	0.960089	0.83645	1.47251	1.02707	0.751884	1.3712	1.28845	1.28981
H2-T23	NM_010398.3	Endogenous	254.43	222.14	358.36	16.67	222.14	228.15	234.14	229.23	267.87	268.48	235.61	358.36	245.86	1	1.02706	1.05402	1.03192	1.20586	1.20861	1.06064	1.61322	1.10678	1.28362
Ifit2	NM_008332.2	Endogenous	1161.52	978.66	1416.02	11.27	978.66	1181.7	1220	1033.63	1205.4	1416.02	1045.63	1219.58	1153.07	1	1.20747	1.2466	1.05617	1.23168	1.4469	1.06843	1.24617	1.17821	1.27574
Ikbkg	NM_001161423.1	Endogenous	935.93	796.44	1084.66	10.31	796.44	1004.25	935.54	817.02	1084.66	1005.52	851.12	979.71	949.09	1	1.26092	1.17465	1.02584	1.36189	1.26252	1.06866	1.23011	1.19167	1.26155
Cmtm4	NM_153582.5	Endogenous	1646.91	1020.03	2683.74	34.7	1396.34	2242.5	1259.02	1447.92	2683.74	1020.03	1496.76	2145.34	1130.53	1	1.60598	0.901657	1.03694	1.92198	0.730503	1.07192	1.5364	0.809638	1.24963
Tmem173	NM_028261.1	Endogenous	670.03	574.06	839.06	15.3	588.63	721.5	574.06	645.62	828.97	610.57	592.68	839.06	629.15	1	1.22573	0.975248	1.09682	1.4083	1.03727	1.00688	1.42545	1.06884	1.23497
Ghr	NM_001048147.1	Endogenous	175.49	152.53	206.15	12.29	152.53	193.05	158.15	156.67	202.93	184.52	170.77	206.15	154.6	1	1.26565	1.03685	1.02714	1.33043	1.20973	1.11958	1.35154	1.01357	1.22632
Oas1a	NM_145211.2	Endogenous	117.75	89.34	154.6	19.91	113.63	101.4	89.34	98.84	137.99	116.1	100.45	147.39	154.6	1	0.89237	0.786236	0.869841	1.21438	1.02174	0.88401	1.2971	1.36056	1.22344
Egr1	NM_007913.5	Endogenous	258.57	216.43	283.09	8.88	225.22	257.4	265.98	260.77	283.09	278.85	216.43	267.81	271.63	1	1.14288	1.18098	1.15785	1.25695	1.23812	0.960971	1.1891	1.20607	1.22256
Fosl1	NM_010235.2	Endogenous	81.77	71.66	99.52	11	71.66	74.1	73.94	78.86	86.25	99.52	88.58	85.74	77.3	1	1.03405	1.03182	1.10047	1.2036	1.38878	1.23611	1.19648	1.0787	1.21689
Rbl2	NM_011250.4	Endogenous	1029.68	868.54	1209	12.08	904.96	1209	1008.45	868.54	1124.23	1044.91	898.6	1182.01	1026.39	1	1.33597	1.11436	0.959755	1.2423	1.15465	0.992972	1.30615	1.13418	1.20932
Tpm1	NM_024427.4	Endogenous	15060	11463.1	19499.8	19.54	13307.2	11463.1	18393.5	14270	13314.2	19499.8	13940.2	12780.5	18571.6	1	0.861421	1.38222	1.07235	1.00053	1.46536	1.04757	0.960424	1.39561	1.20548
Ccnd3	NM_007632.2	Endogenous	2082.96	1249.12	3257.48	37.27	1803.77	3257.48	1488.03	1662.43	2764.92	1249.12	1839.21	3201.15	1480.53	1	1.80593	0.824956	0.921642	1.53286	0.692505	1.01965	1.7747	0.820798	1.20521
Cmtm6	NM_026036.3	Endogenous	561.49	459.23	745.33	18.33	499.57	459.23	684.97	503.67	516.46	745.33	499.53	495.15	649.54	1	0.919251	1.37112	1.00821	1.03381	1.49194	0.99992	0.991152	1.3002	1.20428
Kat2b	NM_020005.3	Endogenous	1508.61	1224.11	1736.06	11.56	1365.63	1330.88	1224.11	1515.22	1736.06	1569.44	1568.9	1733.04	1534.21	1	0.974554	0.89637	1.10954	1.27125	1.14924	1.14885	1.26904	1.12344	1.20325
Ms4a6b	NM_027209.3	Endogenous	129.04	110.56	157.12	12.22	110.56	127.73	157.12	120.92	123.79	151.35	113.24	131.01	125.61	1	1.1553	1.42113	1.0937	1.11966	1.36894	1.02424	1.18497	1.13613	1.20242
Rad51c	NM_053269.3	Endogenous	483.42	340.28	680.02	23.8	436.1	340.28	577.14	461.61	377.45	680.02	445.65	415.2	617.34	1	0.78028	1.32341	1.0585	0.865512	1.55932	1.0219	0.952075	1.41559	1.19813
Tnfrsf10b	NM_020275.3	Endogenous	307.99	204.21	481.96	36.69	277.42	463.13	213.6	228.18	481.96	204.21	263.92	416.16	223.31	1	1.66942	0.769952	0.822507	1.73729	0.736104	0.951337	1.50011	0.804953	1.19461
Epm2aip1	NM_175266.4	Endogenous	358.67	276.55	434.34	14.94	328.61	359.78	403.59	276.55	393.68	434.34	289.49	345.84	396.17	1	1.09485	1.22817	0.841575	1.19802	1.32175	0.880953	1.05243	1.20559	1.19445
Rad50	NM_009012.2	Endogenous	1603.78	1430.12	1802.4	8.29	1430.12	1478.1	1646.18	1607.75	1575.75	1720.78	1446.53	1802.4	1726.39	1	1.03355	1.15108	1.12421	1.10183	1.20324	1.01147	1.26031	1.20716	1.19314
Apc	NM_007462.3	Endogenous	144.88	121.82	161.23	7.12	121.82	145.28	161.23	147.21	143.07	142.02	147.03	150.28	146.01	1	1.19258	1.32351	1.20842	1.17444	1.16582	1.20694	1.23362	1.19857	1.19311
Ncam1	NM_001113204.1	Endogenous	70.26	58.76	83.74	12.66	59.38	63.38	80.1	73.61	65.95	72.56	74.88	58.76	83.74	1	1.06736	1.34894	1.23964	1.11064	1.22196	1.26103	0.989559	1.41024	1.1831
Hif1a	NM_010431.2	Endogenous	783.83	604.87	1051.18	18.83	709.43	902.85	604.87	759.19	1051.18	688.31	722.35	943.1	673.16	1	1.27264	0.852614	1.07014	1.48172	0.97023	1.01821	1.32938	0.948874	1.18255
Col5a1	NM_015734.2	Endogenous	57.08	37.54	82.15	30.97	49.14	40.95	82.15	60.99	37.54	75.67	48.4	40.46	78.37	1	0.833333	1.67175	1.24115	0.76394	1.53989	0.984941	0.823362	1.59483	1.1805
Fzd9	NM_010246.1	Endogenous	169.36	143	220.09	16.29	155.6	151.13	191.01	143	145.09	197.99	148.85	171.47	220.09	1	0.971272	1.22757	0.919023	0.932455	1.27243	0.95662	1.10199	1.41446	1.18033
Pik3r1	NM_001077495.1	Endogenous	581.61	516.97	653.13	8.41	516.97	534.3	653.13	572.02	573.28	624.04	526.92	607.86	625.92	1	1.03352	1.26338	1.10649	1.10892	1.20711	1.01925	1.17581	1.21075	1.17565
Ly96	NM_016923.2	Endogenous	1019.64	846.2	1347.45	15.93	924.41	1085.18	846.2	1065.17	1347.45	920.52	930.57	1170.45	886.82	1	1.17392	0.915395	1.15227	1.45763	0.995792	1.00666	1.26616	0.959336	1.16973
Bid	NM_007544.3	Endogenous	652.1	358.8	881.12	25.3	619.34	358.8	452.88	793.89	745.77	881.12	747.01	637.73	632.37	1	0.579326	0.73123	1.28183	1.20414	1.42268	1.20614	1.02969	1.02104	1.16939
Birc3	NM_007464.3	Endogenous	111.35	85.84	135.8	14.61	101.35	110.18	133.5	97.79	108.57	135.8	85.84	108.86	120.25	1	1.08712	1.31722	0.964874	1.07124	1.33991	0.846966	1.0741	1.18648	1.16793
Brd3	NM_001113573.1	Endogenous	501.79	444.29	579.47	7.13	444.29	508.95	505.25	492.1	485	579.47	491.31	492.26	517.49	1	1.14554	1.13721	1.10761	1.09163	1.30426	1.10583	1.10797	1.16476	1.16715
Apoe	NM_001305844.1	Endogenous	19867.4	17964	23882.8	12.08	17964	22392.8	17974.5	18927.1	23882.8	18587.6	18043.3	22715.4	18319.3	1	1.24654	1.00058	1.05361	1.32948	1.03471	1.00441	1.26449	1.01978	1.16211
Tgfbr2	NM_009371.3	Endogenous	346.66	305.06	389.21	9.36	305.06	312.98	389.21	374.34	379.48	353.49	322.36	316.94	366.11	1	1.02596	1.27585	1.2271	1.24395	1.15876	1.05671	1.03894	1.20012	1.16044
Irf2	NM_008391.4	Endogenous	899.02	742.44	1132.35	14.26	859.91	914.55	796.9	799.14	1132.35	1071.86	742.44	896.86	877.15	1	1.06354	0.926725	0.92933	1.31682	1.24648	0.863393	1.04297	1.02005	1.15658
Jak3	NM_010589.6	Endogenous	96.65	80.1	122.39	12.8	91.11	85.8	80.1	89.38	98.42	96.41	103.19	103.08	122.39	1	0.941719	0.879157	0.981012	1.08023	1.05817	1.13259	1.13138	1.34332	1.15328
Notch2	NM_010928.1	Endogenous	235.71	191.78	303.45	14.18	227.26	226.2	208.47	225.02	272.94	232.2	191.78	303.45	234.05	1	0.995336	0.917319	0.990143	1.201	1.02174	0.843879	1.33525	1.02988	1.14697
Pf4	NM_019932.4	Endogenous	164.11	126.02	185.55	11.28	152.53	152.1	171.5	175.6	159.3	185.55	126.02	177.25	177.15	1	0.997181	1.12437	1.15125	1.04438	1.21648	0.826198	1.16207	1.16141	1.14609
Itgav	NM_008402.3	Endogenous	3311.39	2157.2	4931.19	32.26	3044.51	4420.65	2444.11	2845.37	4931.19	2157.2	3097.62	4620.14	2241.73	1	1.45201	0.802793	0.93459	1.6197	0.708554	1.01744	1.51753	0.736319	1.14553
Itga4	NM_010576.3	Endogenous	1300.97	896.86	1731.15	20.06	1115.84	1153.43	1529.11	1573.05	1214.53	1731.15	1224.62	896.86	1270.1	1	1.03369	1.37037	1.40975	1.08844	1.55143	1.09749	0.803753	1.13825	1.14547
Atm	NM_007499.1	Endogenous	238.59	170.63	300.62	17.84	232.38	170.63	223.87	226.07	259.75	300.62	230.13	203.26	300.62	1	0.734271	0.963379	0.972846	1.11778	1.29366	0.990318	0.874688	1.29366	1.14495
Mki67	NM_001081117.2	Endogenous	6968.15	5447.33	8714.63	15.8	6430.93	5447.33	8068.64	6709.66	5990.48	8188.23	6696.6	6466.85	8714.63	1	0.847052	1.25466	1.04334	0.931511	1.27326	1.04131	1.00559	1.35511	1.14137
Ccl6	NM_009139.2	Endogenous	115.59	93.15	147.2	13.52	107.49	108.23	122.21	118.82	127.85	147.2	93.15	106.93	108.44	1	1.00688	1.13694	1.10541	1.18941	1.36943	0.866592	0.99479	1.00884	1.14062
Map3k5	NM_008580.4	Endogenous	898.73	785.61	1064.48	12.09	832.27	1011.08	785.61	858.03	1041.03	826.18	804.54	1064.48	865.34	1	1.21485	0.943936	1.03095	1.25083	0.992683	0.966681	1.27901	1.03973	1.14056
Brca1	NM_009764.3	Endogenous	761.87	692.03	827.5	6.33	692.03	760.5	776.36	762.34	715.33	794.05	709.57	827.5	819.18	1	1.09894	1.12186	1.1016	1.03367	1.14742	1.02535	1.19576	1.18373	1.14015
Tnks	NM_175091.3	Endogenous	2169.48	1978.28	2704.53	11	2004.42	1978.28	2313.69	1986.29	1998.86	2704.53	2103.13	2138.6	2297.56	1	0.986959	1.15429	0.990955	0.997226	1.34928	1.04925	1.06694	1.14625	1.13992
Parp4	NM_001145978.2	Endogenous	366.59	290.62	439.53	13.88	353.18	330.53	290.62	396.42	421.08	439.53	323.28	406.53	338.19	1	0.935868	0.822867	1.12243	1.19225	1.24449	0.915341	1.15106	0.957557	1.13634
Flnb	NM_134080.1	Endogenous	479.85	375.39	627.05	18.28	453.5	550.88	446.72	375.39	627.05	413.61	432.86	592.45	426.23	1	1.21473	0.98505	0.827762	1.38269	0.91204	0.954487	1.30639	0.939868	1.13525
Arid1a	NM_001080819.1	Endogenous	500.61	431.93	593.57	10.98	459.64	431.93	593.57	446.89	472.83	549.41	487.66	509.6	553.99	1	0.939714	1.29138	0.972261	1.0287	1.19531	1.06096	1.10869	1.20527	1.13449
Ikbkb	NM_010546.2	Endogenous	636.57	586.74	745.33	7.96	596.82	603.53	643.89	586.74	650.39	745.33	589.94	642.54	669.94	1	1.01124	1.07887	0.98311	1.08976	1.24884	0.988472	1.07661	1.12252	1.13443
Zeb2	NM_015753.4	Endogenous	1181.56	1071.53	1317.54	7.02	1075.92	1071.53	1209.73	1248.14	1185.11	1317.54	1152.48	1127.1	1246.48	1	0.99592	1.12437	1.16007	1.10149	1.22457	1.07116	1.04757	1.15852	1.13304
Sox10	XM_128139.6	Endogenous	2111	1845.61	2640.26	10.8	1976.78	1963.65	2110.36	2161.89	2158.16	2640.26	1845.61	1976.76	2165.5	1	0.993358	1.06757	1.09364	1.09176	1.33564	0.933645	0.99999	1.09547	1.13071
Dusp5	NM_001085390.1	Endogenous	85.5	71.23	96.74	10.28	76.78	94.58	83.18	96.74	88.27	77.75	71.23	88.63	92.33	1	1.23183	1.08336	1.25996	1.14965	1.01263	0.927716	1.15434	1.20253	1.12979
Brca2	NM_009765.3	Endogenous	657.44	587.2	794.85	13.18	605.01	594.75	794.85	611.98	605.74	778.5	587.2	599.19	739.73	1	0.983042	1.31378	1.01152	1.00121	1.28676	0.970562	0.99038	1.22267	1.12525
Serpina1a	NM_009243.4	Endogenous	111.34	87.75	141.61	16.88	106.47	87.75	115.02	118.82	109.58	135.8	96.8	141.61	90.18	1	0.824176	1.0803	1.116	1.02921	1.27548	0.909176	1.33005	0.846999	1.12043
Lck	NM_001162433.1	Endogenous	278.17	234.98	350.38	12.57	267.19	234.98	281.38	279.7	266.85	350.38	242.92	268.77	311.35	1	0.879449	1.05311	1.04682	0.998727	1.31135	0.909166	1.00591	1.16528	1.12032
Brip1	NM_178309.2	Endogenous	970.49	868.73	1154.79	10.74	900.86	868.73	1036.18	964.23	891.88	1154.79	929.65	883.38	1104.76	1	0.964334	1.15021	1.07034	0.990032	1.28188	1.03196	0.980596	1.22634	1.11971
Ripk1	NM_009068.3	Endogenous	446.98	384.46	515.2	9.45	428.93	390.98	441.58	457.4	445.43	515.2	384.46	477.81	480.98	1	0.911524	1.02949	1.06637	1.03847	1.20113	0.896323	1.11396	1.12135	1.11873
Myc	NM_001177354.1	Endogenous	2902.06	1824.55	3780.54	22.83	2615.57	2093.33	3524.45	3491	2922.19	3780.54	2704.03	1824.55	3162.9	1	0.800334	1.34749	1.3347	1.11723	1.4454	1.03382	0.697573	1.20926	1.11736
Irf3	NM_016849.4	Endogenous	861.96	753.4	1001.46	10.42	792.35	960.38	852.36	862.23	1001.46	775.39	753.4	952.74	807.37	1	1.21207	1.07574	1.08819	1.26391	0.978595	0.950842	1.20242	1.01896	1.11597
Spry4	NM_011898.2	Endogenous	93.01	27.99	212.06	67.77	81.9	161.85	35.94	119.87	212.06	27.99	72.14	96.33	28.99	1	1.97619	0.438828	1.46361	2.58926	0.341758	0.88083	1.17619	0.353968	1.11529
Ltb	NM_008518.2	Endogenous	155.37	128.76	188.66	13.77	141.27	164.78	185.88	148.26	162.34	188.66	128.76	137.76	140.65	1	1.16642	1.31578	1.04948	1.14915	1.33546	0.911446	0.975154	0.995611	1.11384
Taf3	NM_027748.3	Endogenous	331.2	292.5	377.33	8.28	311.21	292.5	334.78	318.61	314.54	377.33	337.89	324.64	369.33	1	0.93988	1.07574	1.02378	1.0107	1.21246	1.08573	1.04315	1.18675	1.11327
Casp8	NM_009812.2	Endogenous	1980.74	1711.9	2381.36	11.11	1850.86	2154.75	1711.9	1930.56	2210.92	1828.59	1943.32	2381.36	1814.43	1	1.16419	0.924921	1.04306	1.19454	0.987968	1.04996	1.28662	0.980317	1.11236
Tnfsf18	NM_183391.3	Endogenous	204.47	153.42	257.08	15.71	192.46	193.05	211.55	234.49	188.72	257.08	153.42	231.2	178.22	1	1.00307	1.09919	1.21838	0.980567	1.33576	0.797153	1.20129	0.926011	1.11091
Prkca	NM_011101.3	Endogenous	168.54	153.21	194.03	8.53	154.58	194.03	163.28	157.73	153.21	184.52	160.73	179.18	169.63	1	1.25521	1.05628	1.02038	0.991137	1.19369	1.03979	1.15914	1.09736	1.11033
Itga1	NM_001033228.3	Endogenous	114.89	105.93	133.72	7.86	108.51	117	106.8	114.61	123.79	133.72	105.93	109.82	113.8	1	1.07824	0.984241	1.05622	1.14082	1.23233	0.976223	1.01207	1.04875	1.10849
Rps6kb1	NM_001114334.1	Endogenous	1068.61	909.56	1213.88	8.44	1016.54	1029.6	1153.25	1003.14	1083.64	1213.88	909.56	1092.42	1115.5	1	1.01285	1.13449	0.986818	1.06601	1.19413	0.894761	1.07465	1.09735	1.10803
Hdac11	NM_144919.2	Endogenous	182.7	159.18	240.83	15.71	170.96	217.43	159.18	170.34	192.78	162.75	168.94	240.83	161.04	1	1.27182	0.931095	0.996373	1.12763	0.951977	0.988184	1.40869	0.941975	1.10757
Thbs1	NM_011580.4	Endogenous	233.01	191.1	323.42	17.11	226.24	191.1	232.09	237.64	220.18	323.42	209.13	197.48	259.82	1	0.844678	1.02586	1.05039	0.973214	1.42954	0.924372	0.872878	1.14843	1.10602
Ptpn11	NM_011202.3	Endogenous	2330	2103.01	2533.45	6.19	2163.09	2392.65	2533.45	2103.01	2388.48	2484.77	2213.63	2351.49	2339.43	1	1.10613	1.17122	0.972225	1.1042	1.14871	1.02336	1.0871	1.08152	1.10538
Dusp1	NM_013642.3	Endogenous	463.91	399.1	609.8	14.08	436.1	499.2	451.85	435.32	609.8	399.1	424.64	504.79	414.42	1	1.14469	1.03612	0.998211	1.3983	0.915157	0.973722	1.15751	0.950287	1.10531
Bcl2l1	NM_009743.5	Endogenous	999.22	775.34	1319.04	16.82	938.74	1039.35	775.34	1165.07	1319.04	930.88	928.74	1061.59	834.21	1	1.10718	0.825937	1.2411	1.40512	0.991627	0.989347	1.13087	0.888649	1.10407
Havcr2	NM_134250.2	Endogenous	80.96	73.05	91.26	8.02	76.78	82.88	73.94	75.71	73.05	87.08	81.28	86.7	91.26	1	1.07945	0.963011	0.986064	0.95142	1.13415	1.05861	1.1292	1.18859	1.10084
Dusp2	NM_010090.2	Endogenous	236.46	179.18	295.44	17.29	221.12	197.93	269.06	275.49	255.69	295.44	192.69	179.18	241.57	1	0.895125	1.21681	1.24588	1.15634	1.33611	0.871427	0.810329	1.09248	1.09882
Ccl27a	NM_001048179.1	Endogenous	122.6	103.05	146.16	11.52	118.75	118.95	134.53	103.05	135.96	146.16	106.85	124.27	114.88	1	1.00168	1.13288	0.867789	1.14493	1.23082	0.899789	1.04648	0.967411	1.09741
Chd9	NM_177224.2	Endogenous	481.02	423.98	529.9	8.68	436.1	525.53	529.9	437.43	469.78	423.98	486.74	526.94	492.79	1	1.20507	1.21509	1.00305	1.07723	0.972208	1.11612	1.2083	1.12999	1.09693
H2-Q2	NM_010392.2	Endogenous	208.67	163.47	251.9	11.52	203.72	195	206.41	215.56	198.87	251.9	163.47	218.68	224.39	1	0.957196	1.0132	1.05812	0.976193	1.2365	0.802425	1.07343	1.10146	1.0969
Pfkfb3	NM_133232.2	Endogenous	464.07	421.65	522.45	8.55	444.29	424.13	440.56	421.65	520.51	522.45	499.53	445.06	458.44	1	0.954624	0.991605	0.949042	1.17155	1.17592	1.12433	1.00173	1.03185	1.09526
Glul	NM_008131.3	Endogenous	3246.7	3011.75	3623.1	7.23	3011.75	3623.1	3058.22	3276.49	3300.65	3210.4	3079.36	3614.42	3045.88	1	1.20299	1.01543	1.0879	1.09592	1.06596	1.02245	1.20011	1.01133	1.09333
Ccl5	NM_013653.3	Endogenous	191.93	137.9	229.09	16.92	190.41	215.48	209.5	141.95	216.12	229.09	137.9	184	202.92	1	1.13166	1.10026	0.745497	1.13502	1.20314	0.724227	0.966336	1.0657	1.09255
Blm	NM_001042527.2	Endogenous	592.21	527.91	699.72	11.42	562.02	532.35	626.43	549.94	533.7	699.72	606.37	527.91	691.42	1	0.947208	1.1146	0.978506	0.94961	1.24501	1.07891	0.939308	1.23024	1.09104
Bax	NM_007527.3	Endogenous	2157.94	1984.97	2320.48	4.98	1984.97	2199.6	2222.29	2032.56	2250.49	2191.41	2320.48	2098.14	2121.49	1	1.10813	1.11956	1.02398	1.13377	1.104	1.16903	1.05701	1.06878	1.09089
Sbno2	NM_183426.1	Endogenous	276.5	239.26	331.72	9.88	273.33	261.3	248.52	273.39	289.17	331.72	239.26	294.78	277	1	0.955987	0.909231	1.00022	1.05795	1.21362	0.875352	1.07848	1.01343	1.09087
Il18	NM_008360.1	Endogenous	225.25	154.33	280.92	18.44	224.19	189.15	261.87	220.82	197.86	280.92	154.33	225.42	272.7	1	0.843704	1.16807	0.984968	0.882555	1.25304	0.688389	1.00549	1.21638	1.08937
Cdh2	NM_007664.5	Endogenous	1417.68	1185.6	1814.6	14.95	1291.92	1185.6	1814.6	1453.18	1221.64	1582.91	1388.09	1231.14	1590.04	1	0.917704	1.40458	1.12482	0.9456	1.22524	1.07444	0.952954	1.23076	1.08864
Cxcl11	NM_019494.1	Endogenous	237.36	189.04	296.47	12.23	234.43	232.05	245.44	214.51	252.65	296.47	189.04	240.83	230.83	1	0.989848	1.04696	0.915028	1.07772	1.26464	0.806381	1.0273	0.984644	1.08858
Ror2	NM_013846.3	Endogenous	172.79	126.02	214.58	14.28	169.94	170.63	187.93	161.93	160.31	214.58	126.02	170.51	193.25	1	1.00406	1.10586	0.952866	0.943333	1.26268	0.741556	1.00335	1.13717	1.08663
Dpp4	NM_001159543.1	Endogenous	95.13	73.97	119.21	13.79	90.09	102.38	96.53	102	92.33	119.21	73.97	80.92	98.77	1	1.13642	1.07148	1.1322	1.02486	1.32323	0.821068	0.898213	1.09635	1.08566
Bbc3	NM_133234.2	Endogenous	223	179.9	248.79	9.51	213.95	215.48	223.87	245	240.47	248.79	179.9	211.93	227.61	1	1.00715	1.04637	1.14513	1.12395	1.16284	0.840851	0.990559	1.06385	1.0853
Dtx4	NM_172442.3	Endogenous	188.16	140.64	225.98	12.82	178.13	193.05	210.52	198.73	179.59	225.98	140.64	190.74	176.07	1	1.08376	1.18183	1.11565	1.0082	1.26862	0.789536	1.07079	0.988435	1.08401
Fgfr1	NM_010206.2	Endogenous	129.92	106.85	159.64	13.96	123.87	134.55	122.21	145.11	109.58	159.64	106.85	148.35	119.17	1	1.08622	0.986599	1.17147	0.884637	1.28877	0.862598	1.19763	0.962057	1.08327
Rela	NM_009045.4	Endogenous	951.84	882.21	1070.07	7.46	898.82	889.2	1070.07	882.21	928.4	944.36	932.39	951.77	1069.33	1	0.989297	1.19053	0.98152	1.03291	1.05067	1.03735	1.05891	1.1897	1.08305
Srp54a	NM_011899.4	Endogenous	765.01	721.33	805.35	4.49	722.74	803.4	779.45	721.33	803.6	759.84	737.88	805.35	751.54	1	1.1116	1.07847	0.998049	1.11188	1.05133	1.02095	1.1143	1.03985	1.07934
Tnfsf13b	NM_033622.1	Endogenous	232.02	201.84	269.52	8.27	218.05	225.23	242.36	236.59	225.25	269.52	224.65	244.69	201.84	1	1.03293	1.11149	1.08503	1.03302	1.23605	1.03027	1.12217	0.925659	1.07922
Lag3	NM_008479.2	Endogenous	268.99	241.09	315.13	8.34	256.95	263.25	278.3	272.34	273.95	315.13	241.09	241.8	278.07	1	1.02452	1.08309	1.05989	1.06616	1.22643	0.938276	0.941039	1.08219	1.07896
Chuk	NM_001162410.1	Endogenous	1168.52	1073.63	1247	5.75	1093.32	1234.35	1106.01	1222.9	1247	1165.16	1146.08	1228.25	1073.63	1	1.12899	1.01161	1.11852	1.14056	1.06571	1.04826	1.12341	0.981991	1.07792
Sfrp1	NM_013834.2	Endogenous	219.04	188.12	251.9	9.06	209.86	204.75	245.44	218.71	217.13	251.9	188.12	210.01	225.46	1	0.97565	1.16954	1.04217	1.03464	1.20032	0.896407	1.00071	1.07434	1.0775
Clec4e	NM_019948.2	Endogenous	209.61	168.94	263.3	12.5	206.79	205.73	229.01	187.17	202.93	263.3	168.94	210.01	212.58	1	0.994874	1.10745	0.905121	0.981334	1.27327	0.816964	1.01557	1.028	1.07454
Pold1	NM_011131.3	Endogenous	1010.08	904.05	1205.68	9.62	967.4	946.73	1085.47	973.69	904.05	1094.67	968.01	945.03	1205.68	1	0.978633	1.12205	1.0065	0.934515	1.13156	1.00063	0.976876	1.24631	1.07231
Axl	NM_009465.3	Endogenous	134.19	106.8	173.4	17.65	136.15	143.33	106.8	129.34	167.42	120.25	108.67	173.4	122.39	1	1.05274	0.784429	0.949982	1.22967	0.883217	0.798164	1.2736	0.898935	1.07136
Rnls	NM_001146342.2	Endogenous	53.37	33.48	82.67	33.4	52.21	44.85	75.99	43.11	33.48	68.42	41.09	38.53	82.67	1	0.859031	1.45547	0.825704	0.641256	1.31048	0.787014	0.737981	1.58341	1.06828
Trat1	NM_198297.3	Endogenous	176.18	140.64	218.73	13.27	176.08	187.2	180.74	149.31	190.75	218.73	140.64	161.84	180.37	1	1.06315	1.02647	0.847967	1.08331	1.24222	0.798728	0.919128	1.02436	1.06726
Il1b	NM_008361.3	Endogenous	186.1	163.36	211.35	9.53	177.1	181.35	184.85	211.35	163.36	201.1	164.38	182.07	209.36	1	1.024	1.04376	1.19339	0.922417	1.13552	0.928176	1.02806	1.18216	1.06704
Mlana	NM_029993.1	Endogenous	53914.8	49664.7	59948.5	7.6	51575.4	53540.2	59948.5	49664.7	50396.6	57414	50555.6	52256.9	59881.5	1	1.0381	1.16235	0.962953	0.977143	1.11321	0.980226	1.01321	1.16105	1.06615
Ptcd2	NM_026873.2	Endogenous	1322.97	1211.93	1408.76	5.29	1269.4	1211.93	1398.69	1312.28	1341.36	1408.76	1303.16	1260.04	1401.08	1	0.954727	1.10185	1.03378	1.05669	1.10978	1.0266	0.992626	1.10373	1.06571
Cd68	NM_009853.1	Endogenous	122.47	97.79	147.23	13.72	121.82	147.23	106.8	97.79	139.01	121.28	109.59	140.65	118.1	1	1.20859	0.876703	0.802742	1.14111	0.995567	0.899606	1.15457	0.969463	1.06518
Nfkbia	NM_010907.2	Endogenous	688.84	532.52	894.92	15.65	650.05	780.98	616.16	761.29	894.92	643.74	629.21	690.71	532.52	1	1.20142	0.947866	1.17113	1.37669	0.990293	0.967941	1.06255	0.819199	1.06218
Jak2	NM_008413.3	Endogenous	400.56	332.73	445.75	8.6	398.22	376.35	332.73	429.01	424.12	445.75	377.16	419.05	402.61	1	0.945081	0.835543	1.07732	1.06504	1.11936	0.947115	1.05231	1.01102	1.06193
Eif2b4	NM_010122.2	Endogenous	549.06	488.05	631.29	9.28	524.14	506.03	624.38	505.77	488.05	543.19	556.15	562.59	631.29	1	0.965448	1.19125	0.964952	0.931144	1.03635	1.06107	1.07336	1.20443	1.06132
Pik3ca	NM_008839.2	Endogenous	1515.32	1407.6	1658.48	5.98	1407.6	1658.48	1561.97	1562.54	1566.62	1412.91	1473.93	1579.87	1413.97	1	1.17823	1.10967	1.11007	1.11297	1.00377	1.04712	1.12239	1.00453	1.06091
Vegfc	NM_009506.2	Endogenous	839.5	771.94	980.15	8.11	810.78	826.8	837.98	860.13	980.15	906	786.28	775.48	771.94	1	1.01976	1.03355	1.06087	1.2089	1.11744	0.969782	0.956462	0.952096	1.05872
Ifngr1	NM_010511.2	Endogenous	393.38	365.29	435.42	6.78	366.49	399.75	435.42	421.65	377.45	387.69	365.29	367.99	418.71	1	1.09075	1.18808	1.15051	1.02991	1.05785	0.996726	1.00409	1.14249	1.05858
Cd163	NM_053094.2	Endogenous	227.5	195.83	261.23	9.76	213.95	234	249.55	245	195.83	261.23	199.99	222.53	225.46	1	1.09371	1.16639	1.14513	0.915307	1.22099	0.934751	1.0401	1.0538	1.05755
Nbn	NM_013752.3	Endogenous	1749.61	1597.05	1906	5.87	1705.5	1597.05	1906	1613.01	1851.73	1795.42	1713.19	1780.24	1784.37	1	0.936412	1.11756	0.94577	1.08574	1.05272	1.00451	1.04382	1.04624	1.05713
Cxcr2	NM_009909.3	Endogenous	126.81	102.11	158.6	14.88	124.89	112.13	134.53	136.7	146.11	158.6	105.93	102.11	120.25	1	0.89783	1.07719	1.09456	1.16991	1.26992	0.848186	0.817599	0.962847	1.05507
Ctss	NM_021281.3	Endogenous	134.36	102.28	162.75	13.9	134.11	137.48	139.66	130.39	158.29	162.75	102.28	126.2	118.1	1	1.02513	1.04138	0.972262	1.1803	1.21356	0.762658	0.941019	0.88062	1.05387
Ccl25	NM_009138.3	Endogenous	249.35	196.84	320.4	16.45	231.36	232.05	320.4	216.61	196.84	278.85	268.49	212.9	286.66	1	1.00298	1.38485	0.936247	0.850795	1.20526	1.16049	0.920211	1.23902	1.05382
Tbx21	NM_019507.2	Endogenous	192.62	153.42	219.76	9.54	185.29	189.15	206.41	219.76	189.74	200.07	153.42	187.85	201.84	1	1.02083	1.11398	1.18603	1.02402	1.07977	0.827999	1.01382	1.08932	1.05173
Siglecf	NM_145581.1	Endogenous	239.67	213.46	275.74	8.96	233.41	245.7	269.06	213.46	236.41	275.74	213.69	231.2	238.35	1	1.05265	1.15274	0.914528	1.01285	1.18135	0.915513	0.990532	1.02116	1.05148
Smad5	NM_008541.2	Endogenous	3199.09	3008.36	3445.74	4.91	3087.5	3364.73	3285.17	3008.36	3445.74	3314.06	3075.71	3163.58	3046.95	1	1.08979	1.06402	0.974368	1.11603	1.07338	0.996181	1.02464	0.986866	1.05023
Rpl7a	NM_013721.3	Endogenous	77332.7	69916.7	87165.4	7.87	74494.2	74382.8	87165.4	69916.7	70796.1	81454.2	77208.7	75244.9	85331.8	1	0.998504	1.1701	0.938552	0.950357	1.09343	1.03644	1.01008	1.14548	1.04984
Rpl23	NM_022891.3	Endogenous	2516.86	2324.52	2824.08	6.78	2394.45	2500.88	2824.08	2334.34	2406.74	2601.91	2574.35	2324.52	2690.51	1	1.04445	1.17943	0.974896	1.00513	1.08664	1.07513	0.970795	1.12364	1.04655
Rptor	NM_028898.2	Endogenous	630.55	588.11	692.46	6.23	622.41	588.9	678.81	592	661.55	692.46	588.11	619.42	631.29	1	0.946161	1.09062	0.951142	1.06288	1.11255	0.944892	0.995196	1.01427	1.04622
Nod2	NM_145857.2	Endogenous	68.19	52.97	88.27	17.35	72.68	62.4	62.64	58.88	88.27	80.86	52.97	58.76	76.23	1	0.858558	0.86186	0.810127	1.2145	1.11255	0.728811	0.808476	1.04884	1.04609
Ccnb1	NM_172301.3	Endogenous	77.95	61.43	84.12	8.99	77.8	61.43	77.02	84.12	82.19	76.71	75.8	83.81	82.67	1	0.789589	0.989974	1.08123	1.05643	0.98599	0.974293	1.07725	1.0626	1.04557
Rad51	NM_011234.4	Endogenous	1972.35	1707.65	2252.07	8.64	1864.17	1960.73	2252.07	1867.47	1707.65	2141.65	2019.12	1845.75	2092.5	1	1.0518	1.20808	1.00177	0.916038	1.14885	1.08312	0.990119	1.12248	1.04437
Nfkb1	NM_008689.2	Endogenous	468.96	392.95	531.68	10.4	454.53	521.63	436.45	494.21	531.68	461.29	416.43	511.53	392.95	1	1.14763	0.960223	1.0873	1.16974	1.01487	0.916177	1.1254	0.864519	1.04363
Itgb3	NM_016780.2	Endogenous	359.31	208.28	534.65	35.26	349.08	436.8	211.55	424.81	501.24	209.4	357.98	534.65	208.28	1	1.25129	0.606022	1.21694	1.43589	0.599862	1.0255	1.5316	0.596654	1.041
Ptprc	NM_001111316.2	Endogenous	278.89	256.43	345.19	9.69	278.45	256.43	288.57	266.03	275.98	345.19	261.18	278.4	259.82	1	0.920919	1.03634	0.955396	0.991129	1.23968	0.937978	0.99982	0.933094	1.04093
Api5	NM_007466.2	Endogenous	5624.04	5397.12	5943.81	3.46	5425.65	5560.43	5784.74	5492.01	5943.81	5713.83	5812.61	5486.18	5397.12	1	1.02484	1.06618	1.01223	1.0955	1.05311	1.07132	1.01116	0.994742	1.03863
Vcam1	NM_011693.3	Endogenous	146.04	113.24	187.63	13.84	151.51	133.58	145.83	140.9	139.01	187.63	113.24	159.91	142.79	1	0.881658	0.962511	0.929972	0.917497	1.2384	0.747409	1.05544	0.942446	1.03845
Ifnar1	NM_010508.1	Endogenous	2161.45	2098.2	2227.33	2.31	2098.6	2098.2	2152.46	2159.79	2218.02	2143.72	2227.33	2219.52	2135.44	1	0.999809	1.02566	1.02916	1.0569	1.0215	1.06134	1.05762	1.01755	1.03839
Cntfr	NM_001146080.1	Endogenous	414.61	227.28	630.22	39.74	407.44	248.63	623.35	397.47	227.28	591.91	364.37	240.83	630.22	1	0.610225	1.52992	0.97553	0.557824	1.45275	0.894291	0.591081	1.54678	1.03711
Twf1	NM_008971.4	Endogenous	4225.68	3540.25	4829.69	11.2	4100.97	3551.93	4829.69	4294.35	4070.77	4771.55	4246.45	3540.25	4625.18	1	0.866119	1.17769	1.04715	0.992636	1.16352	1.03547	0.863271	1.12783	1.03681
Igf2r	NM_010515.2	Endogenous	1215.94	1085.15	1386.37	7.85	1183.41	1197.3	1386.37	1085.15	1117.13	1259.49	1187.18	1199.35	1328.08	1	1.01174	1.1715	0.916969	0.943992	1.06429	1.00319	1.01347	1.12225	1.036
Fanca	NM_016925.3	Endogenous	511.99	464.77	562.88	6.19	500.59	511.88	552.49	464.77	524.57	562.88	505.01	476.85	508.9	1	1.02255	1.10368	0.928444	1.0479	1.12443	1.00883	0.952576	1.0166	1.03538
Tnfaip6	NM_009398.2	Endogenous	286.32	255.52	337.12	9.26	289.71	264.23	309.11	255.52	272.94	290.25	259.35	298.63	337.12	1	0.91205	1.06696	0.881985	0.942115	1.00186	0.895206	1.03079	1.16365	1.0346
Tnfsf12	NM_011614.3	Endogenous	331.58	276.7	383.55	8.8	335.78	335.4	334.78	314.4	356.14	383.55	276.7	327.53	319.94	1	0.998868	0.997022	0.936327	1.06063	1.14227	0.824051	0.97543	0.952826	1.03279
Syk	NM_001198977.1	Endogenous	189.97	160.88	222.87	10.71	187.34	195	178.69	205.04	178.58	222.87	169.86	160.88	211.5	1	1.04089	0.953827	1.09448	0.95324	1.18966	0.906694	0.858759	1.12896	1.03265
Zc3h12a	NM_153159.2	Endogenous	220.69	177.16	255.71	9.85	218.05	211.58	255.71	223.97	220.18	242.57	177.16	224.46	212.58	1	0.970328	1.17271	1.02715	1.00977	1.11245	0.812474	1.0294	0.974914	1.03163
Stat4	NM_011487.5	Endogenous	218.67	192.69	243.6	8.7	214.98	216.45	242.36	214.51	198.87	243.6	192.69	205.19	239.42	1	1.00684	1.12736	0.997814	0.925063	1.13313	0.896316	0.954461	1.11368	1.03158
H2-Aa	NM_010378.2	Endogenous	275.01	238.35	326.53	8.49	274.35	270.08	283.43	277.6	273.95	326.53	238.35	259.14	271.63	1	0.984436	1.0331	1.01185	0.998542	1.1902	0.868781	0.94456	0.990086	1.03085
Dnmt1	NM_010066.3	Endogenous	1059.89	798.53	1255.94	16.5	1015.52	798.53	1255.94	1125.11	879.7	1220.1	1162.52	864.11	1217.49	1	0.786326	1.23675	1.10792	0.866256	1.20145	1.14475	0.850904	1.19888	1.02937
Bmp2	NM_007553.2	Endogenous	195.74	169.63	234.28	9.83	188.36	187.2	209.5	206.1	176.55	234.28	195.43	194.59	169.63	1	0.993842	1.11223	1.09418	0.937301	1.24379	1.03753	1.03307	0.900563	1.02868
Cxcr6	NM_030712.4	Endogenous	213.82	181.73	246.71	10.41	209.86	208.65	236.2	225.02	191.77	246.71	181.73	193.63	230.83	1	0.994234	1.12551	1.07224	0.9138	1.17559	0.865958	0.922663	1.09992	1.02799
Rock1	NM_009071.2	Endogenous	455.15	408.9	501.15	6.12	439.17	442.65	501.15	450.04	408.9	457.15	458.43	446.02	492.79	1	1.00792	1.14113	1.02475	0.931075	1.04094	1.04386	1.0156	1.12209	1.02743
Cd8b1	NM_009858.2	Endogenous	69.66	53.88	86.25	14.25	72.68	72.15	72.91	56.78	86.25	71.53	53.88	64.54	76.23	1	0.992708	1.00316	0.781233	1.18671	0.984177	0.741332	0.888002	1.04884	1.02693
Myd88	NM_010851.2	Endogenous	266.58	201.83	314.09	11.96	272.31	201.83	242.36	291.27	259.75	314.09	273.05	260.1	284.51	1	0.741177	0.890015	1.06963	0.953876	1.15343	1.00272	0.955161	1.0448	1.02682
Ccl8	NM_021443.2	Endogenous	142.08	119.87	156.09	8.36	143.32	137.48	156.09	119.87	153.21	155.49	133.33	143.54	136.35	1	0.959252	1.0891	0.83638	1.06901	1.08491	0.930296	1.00154	0.951368	1.02671
Ripk2	NM_138952.3	Endogenous	176.93	148.2	224.39	17.3	179.15	148.2	169.44	149.31	153.21	209.4	210.95	148.35	224.39	1	0.82724	0.9458	0.833436	0.855205	1.16885	1.1775	0.828077	1.25253	1.02617
Cdk2	NM_016756.4	Endogenous	3614.4	3129.08	4137.51	10.82	3620.85	4062.83	3129.08	3569.86	4090.05	3328.58	3289.4	4137.51	3301.4	1	1.12207	0.864184	0.985918	1.12958	0.919281	0.908461	1.14269	0.911775	1.02583
Fadd	NM_010175.5	Endogenous	582.35	510.9	710.08	11.38	574.3	510.9	663.4	599.36	546.9	710.08	539.71	522.13	574.39	1	0.889605	1.15515	1.04364	0.95229	1.23643	0.93977	0.909159	1.00016	1.02451
Fcgr4	NM_144559.1	Endogenous	63.64	35.43	83.2	19.79	61.42	63.38	69.83	67.3	83.2	66.34	59.36	66.47	35.43	1	1.03191	1.13693	1.09573	1.35461	1.0801	0.96646	1.08222	0.576848	1.02345
Cd86	NM_019388.3	Endogenous	196.6	157.07	251.9	13.9	200.65	197.93	192.04	200.84	212.06	251.9	157.07	192.67	164.26	1	0.986444	0.957089	1.00095	1.05687	1.25542	0.782806	0.960229	0.818639	1.02279
Mfge8	NM_008594.2	Endogenous	445.69	367.18	550.88	13.53	441.22	550.88	408.72	429.01	507.32	438.49	378.98	489.37	367.18	1	1.24854	0.926341	0.972327	1.14981	0.993813	0.858937	1.10913	0.832193	1.02124
H2-Q10	NM_010391.4	Endogenous	274.17	244.69	337.94	10.85	272.31	253.5	302.95	277.6	258.74	337.94	249.31	244.69	270.55	1	0.930924	1.11252	1.01943	0.950167	1.24101	0.915537	0.898571	0.993537	1.02082
Tslp	NM_021367.1	Endogenous	201.35	179.18	243.6	9.13	197.58	207.68	202.31	203.99	183.65	243.6	194.51	179.18	199.69	1	1.05112	1.02394	1.03244	0.929497	1.23292	0.984462	0.906873	1.01068	1.01999
Gimap4	NM_001243199.1	Endogenous	282.82	260.89	314.4	6.84	268.21	302.25	302.95	314.4	267.87	279.89	265.75	283.22	260.89	1	1.12692	1.12953	1.17222	0.998732	1.04355	0.990828	1.05596	0.972708	1.01774
Smap1	NM_028534.3	Endogenous	2738.41	2454.43	3130.1	9.45	2697.47	2468.7	3130.1	2655.05	2454.43	3068.38	2721.38	2490.21	2959.99	1	0.915191	1.16038	0.984274	0.909901	1.1375	1.00886	0.923165	1.09732	1.01697
Ren1	NM_031192.3	Endogenous	106.9	88.63	133.93	15.48	110.56	99.45	109.88	95.69	133.93	132.69	96.8	88.63	94.48	1	0.899512	0.993849	0.865503	1.21138	1.20016	0.875543	0.801646	0.854559	1.01694
Col17a1	NM_007732.2	Endogenous	76.27	62.04	97.44	15.07	81.9	66.3	71.89	62.04	75.08	97.44	71.23	70.32	90.18	1	0.809524	0.877778	0.757509	0.916728	1.18974	0.869719	0.858608	1.1011	1.01654
Hdac5	NM_010412.3	Endogenous	616.48	544.22	705.16	8.28	608.08	667.88	573.03	642.47	638.21	544.22	586.28	705.16	582.98	1	1.09834	0.94236	1.05656	1.04955	0.894981	0.964149	1.15965	0.958723	1.01573
Klrg1	NM_016970.1	Endogenous	211.23	178.99	257.08	10.84	210.88	214.5	214.63	227.13	211.05	257.08	178.99	184.96	201.84	1	1.01717	1.01778	1.07706	1.00081	1.21908	0.848777	0.877086	0.957132	1.01353
Mtor	NM_020009.2	Endogenous	503.65	403.78	582.82	9.19	521.07	506.03	498.06	403.78	509.35	522.45	492.22	582.82	497.09	1	0.971136	0.955841	0.774905	0.977508	1.00265	0.944633	1.11851	0.953979	1.01316
Cd3g	NM_009850.2	Endogenous	60.25	48.31	87.26	20.33	65.52	52.65	54.43	55.73	87.26	66.34	48.4	63.58	48.31	1	0.803571	0.830739	0.85058	1.33181	1.01252	0.738706	0.970391	0.737332	1.01301
Olr1	NM_001301094.1	Endogenous	263.18	238.35	285.07	5.52	265.14	260.33	268.03	262.88	279.03	285.07	238.35	245.65	264.11	1	0.981859	1.0109	0.991476	1.05239	1.07517	0.898959	0.926492	0.996115	1.01254
Kir3dl2	NM_177748.2	Endogenous	201.81	178.22	233.24	9.84	199.62	227.18	215.66	187.17	195.83	233.24	178.99	200.37	178.22	1	1.13806	1.08035	0.937631	0.981014	1.16842	0.896654	1.00376	0.892796	1.0115
Rasal1	NM_013832.4	Endogenous	261.14	218.26	305.8	8.85	269.24	256.43	259.82	257.62	247.57	305.8	218.26	273.59	261.96	1	0.952422	0.965013	0.956841	0.919514	1.13579	0.810652	1.01616	0.972961	1.01111
Hdac4	XM_006529302.1	Endogenous	416.44	325.31	530.66	18.44	405.39	513.83	340.94	452.15	530.66	329.64	397.25	452.77	325.31	1	1.2675	0.841017	1.11535	1.30901	0.813143	0.979921	1.11688	0.802462	1.01037
Cx3cl1	NM_009142.3	Endogenous	144.82	110.5	203.18	17.8	154.58	143.33	129.39	143	154.23	203.18	110.5	131.01	134.2	1	0.927222	0.837042	0.925087	0.997736	1.3144	0.71484	0.847522	0.868159	1.00695
Cd44	NM_009851.2	Endogenous	287.62	239.74	357.16	16.66	294.83	351	254.68	239.74	357.16	244.64	262.09	334.28	250.15	1	1.19052	0.86382	0.813147	1.21141	0.829766	0.888953	1.13381	0.848455	1.00586
Cxcl16	NM_023158.6	Endogenous	159.6	136.07	181.62	9.39	167.89	160.88	157.12	139.85	181.62	168.97	136.07	152.21	171.78	1	0.958246	0.935851	0.832986	1.08178	1.00643	0.810471	0.906606	1.02317	1.0045
Wnt2b	NM_009520.3	Endogenous	73.57	56.78	90.55	14.96	79.85	62.4	72.91	56.78	67.98	87.08	69.4	90.55	75.15	1	0.781465	0.913087	0.711083	0.851346	1.09054	0.86913	1.134	0.94114	1.00426
Itga6	NM_008397.4	Endogenous	787.09	357.16	1224.11	44.64	768.8	387.08	1224.11	774.96	357.16	1185.89	843.81	391.11	1150.93	1	0.503486	1.59223	1.00801	0.464568	1.54252	1.09757	0.508728	1.49705	1.00322
Ifngr2	NM_008338.3	Endogenous	1621.76	1413.94	1981.2	12.41	1611.32	1981.2	1521.92	1519.43	1763.46	1413.94	1497.67	1861.16	1425.78	1	1.22955	0.944518	0.942972	1.09442	0.877504	0.929468	1.15505	0.884852	1.00296
Trem2	NM_031254.2	Endogenous	174.63	135.83	202.14	11.64	173.01	186.23	178.69	190.32	179.59	202.14	149.77	135.83	176.07	1	1.07641	1.03283	1.10005	1.03803	1.16837	0.865673	0.785099	1.01769	1.0023
Aph1b	NM_177583.4	Endogenous	254.4	223.22	285.07	8.6	257.97	226.2	280.35	253.41	223.22	285.07	237.44	263.95	261.96	1	0.876846	1.08675	0.982324	0.865294	1.10505	0.920417	1.02318	1.01547	1.00225
Cdkn1c	NM_009876.3	Endogenous	183.24	139.72	201.89	10.1	183.24	196.95	193.06	201.89	180.61	193.85	139.72	185.92	173.93	1	1.07482	1.05359	1.10178	0.985647	1.0579	0.762497	1.01463	0.949192	1.00184
Flt1	NM_010228.3	Endogenous	202.56	177.15	233.24	8.46	201.67	196.95	224.9	199.79	204.96	233.24	192.69	191.7	177.15	1	0.976595	1.11519	0.990678	1.01631	1.15654	0.955472	0.950563	0.878415	1.00046
Ces3a	NM_001164681.1	Endogenous	112.17	97.79	134.76	10.09	115.68	115.05	106.8	97.79	121.76	134.76	111.41	102.11	104.14	1	0.994554	0.923237	0.845349	1.05256	1.16494	0.963088	0.882694	0.900242	1.00011
Il2rb	NM_008368.3	Endogenous	67.23	56.84	83.2	12.39	67.56	68.25	60.59	75.71	83.2	60.12	63.01	56.84	69.79	1	1.01021	0.896832	1.12063	1.2315	0.889876	0.932652	0.841326	1.03301	0.998927
Prdm1	NM_007548.3	Endogenous	153.82	137.42	197.99	12.96	161.75	140.4	142.74	149.31	139.01	197.99	145.2	170.51	137.42	1	0.868006	0.882473	0.923091	0.859413	1.22405	0.897682	1.05416	0.849583	0.996801
Ifna1	NM_010502.2	Endogenous	176.02	145.46	204.75	12.65	168.91	204.75	189.98	192.43	166.4	204.21	155.25	145.46	156.75	1	1.21218	1.12474	1.13925	0.98514	1.20899	0.919129	0.861169	0.928009	0.995826
Pten	NM_008960.2	Endogenous	299.7	262.88	314.93	5.76	306.09	314.93	313.22	262.88	309.47	298.55	281.27	299.6	311.35	1	1.02888	1.02329	0.858832	1.01104	0.975367	0.918913	0.978797	1.01718	0.995598
Angpt1	NM_009640.3	Endogenous	173.12	153.53	207.32	9.52	178.13	173.55	170.47	171.4	185.68	207.32	155.25	162.8	153.53	1	0.974288	0.956998	0.962219	1.04238	1.16387	0.871554	0.913939	0.861899	0.995523
Samsn1	NM_023380.2	Endogenous	105.96	91.32	115.06	7.36	107.49	109.2	112.96	105.15	112.63	115.06	91.32	102.11	97.7	1	1.01591	1.05089	0.978231	1.04782	1.07043	0.849567	0.949949	0.908922	0.994279
Il11	NM_008350.2	Endogenous	225.67	195.4	253.97	7.47	228.29	211.58	231.06	238.69	226.27	253.97	214.61	231.2	195.4	1	0.926804	1.01213	1.04556	0.991152	1.11249	0.940076	1.01275	0.855929	0.993079
Fut4	NM_010242.3	Endogenous	223.72	180.82	286.11	14.87	227.26	222.3	259.82	220.82	217.13	286.11	180.82	216.75	182.52	1	0.978175	1.14327	0.971662	0.955426	1.25895	0.795653	0.953753	0.803133	0.992817
Myct1	NM_026793.2	Endogenous	71.6	53.4	89.59	14.19	76.78	66.3	53.4	68.35	78.13	72.56	74.88	89.59	64.42	1	0.863506	0.695494	0.890206	1.01758	0.945038	0.975254	1.16684	0.839021	0.99212
Tnfsf10	NM_009425.2	Endogenous	209.13	184	243.52	10.86	221.12	220.35	195.12	184.01	243.52	214.58	185.38	184	234.05	1	0.996518	0.882417	0.832173	1.1013	0.970423	0.838368	0.832127	1.05848	0.990582
Oasl1	NM_145209.3	Endogenous	178.1	141.55	209.4	14.2	195.53	148.2	189.98	153.52	193.8	209.4	141.55	201.34	169.63	1	0.75794	0.971616	0.785148	0.991152	1.07094	0.72393	1.02971	0.86754	0.989835
Ppargc1b	NM_133249.2	Endogenous	482.37	438.75	533.7	5.59	499.57	438.75	480.61	490	533.7	485.14	454.78	487.45	471.32	1	0.878255	0.962047	0.980844	1.06832	0.971115	0.910343	0.975739	0.943451	0.989656
Mdm2	NM_010786.3	Endogenous	757.6	633.37	909.68	11.74	755.5	909.68	744.53	675.07	858.39	633.37	743.36	809.2	689.27	1	1.20408	0.98548	0.893541	1.13619	0.838345	0.983931	1.07108	0.912336	0.989487
Cenpf	NM_001081363.2	Endogenous	1207.08	1048.13	1351.7	9.16	1242.78	1048.13	1330.91	1112.49	1092.78	1311.32	1211.84	1161.78	1351.7	1	0.843375	1.07091	0.895162	0.879303	1.05515	0.975104	0.934824	1.08764	0.98923
Magea4	NM_020280.2	Endogenous	169.17	132.42	209.4	13.71	176.08	161.85	199.23	156.67	161.33	209.4	132.42	166.66	158.9	1	0.919184	1.13147	0.889766	0.916231	1.18923	0.752045	0.946502	0.902431	0.988599
Glud1	NM_008133.4	Endogenous	2154.6	2059.22	2211.81	2.66	2168.21	2190.83	2185.32	2063.05	2176.42	2134.39	2211.81	2202.18	2059.22	1	1.01043	1.00789	0.951499	1.00379	0.984402	1.02011	1.01567	0.949733	0.988397
Fyn	NM_008054.2	Endogenous	709.21	588.6	905.76	14.73	703.29	627.9	905.76	678.22	604.73	814.78	687.65	588.6	771.94	1	0.892804	1.28789	0.964353	0.859859	1.15853	0.977762	0.836924	1.09761	0.98823
Exo1	NM_012012.4	Endogenous	759.95	663.74	859.55	8.35	751.4	737.1	859.55	800.2	689.96	818.93	724.18	663.74	794.48	1	0.980969	1.14393	1.06495	0.918233	1.08987	0.963774	0.883338	1.05733	0.987194
Pik3cg	NM_001146200.1	Endogenous	245.47	210.95	283	9.42	253.88	237.9	267	238.69	227.28	283	210.95	226.38	264.11	1	0.937057	1.05168	0.940169	0.895226	1.1147	0.830904	0.891681	1.04029	0.985475
Pfkm	NM_001163487.1	Endogenous	339.95	301.78	406.9	9.58	352.16	313.95	360.45	301.78	305.41	344.16	343.37	331.39	406.9	1	0.891498	1.02354	0.85694	0.867248	0.977283	0.97504	0.941021	1.15544	0.985248
Foxp3	NM_054039.2	Endogenous	88.16	78.78	99.54	7.45	87.02	95.55	80.1	88.33	87.26	78.78	99.54	86.7	90.18	1	1.09802	0.920478	1.01505	1.00276	0.905309	1.14387	0.996323	1.03631	0.985176
Nos2	NM_010927.3	Endogenous	307.08	242.92	347.85	9.72	328.61	311.03	298.84	288.11	324.69	318.24	242.92	303.45	347.85	1	0.946502	0.909406	0.876754	0.988071	0.968443	0.739235	0.923435	1.05855	0.984625
Tgfbr1	NM_009370.2	Endogenous	1206.93	1089.73	1390.47	7.49	1198.76	1129.05	1390.47	1194.51	1089.73	1264.67	1231.01	1125.17	1238.96	1	0.941848	1.15992	0.996455	0.909048	1.05498	1.0269	0.938612	1.03353	0.984044
Fcgr2b	NM_001077189.1	Endogenous	469.67	418.25	540.81	9.7	505.71	445.58	449.8	418.5	540.81	491.36	418.25	437.35	519.64	1	0.881098	0.889443	0.827549	1.06941	0.971624	0.827055	0.864824	1.02755	0.98335
H2-Ab1	NM_207105.3	Endogenous	176.84	145.11	216.65	13.25	192.46	186.23	167.39	145.11	163.36	216.65	146.11	191.7	182.52	1	0.96763	0.869739	0.753975	0.8488	1.12569	0.759171	0.996051	0.948353	0.979723
Pms2	NM_008886.2	Endogenous	456.95	411.2	483.69	5.06	464.76	464.1	483.69	458.46	462.68	478.92	428.3	460.47	411.2	1	0.99858	1.04073	0.986445	0.995525	1.03047	0.921551	0.990769	0.884758	0.97538
Melk	NM_010790.2	Endogenous	1202.85	1001.46	1549.65	14.96	1212.07	1092.98	1549.65	1064.12	1001.46	1298.88	1183.53	1042.33	1380.68	1	0.901747	1.27852	0.877936	0.826239	1.07162	0.976454	0.859959	1.13911	0.974232
Palmd	NM_023245.3	Endogenous	291.56	241.09	351.41	11.84	308.14	302.25	322.46	250.26	278.01	351.41	241.09	278.4	292.03	1	0.980885	1.04647	0.812163	0.90222	1.14042	0.782404	0.903485	0.947719	0.973462
Pkp3	NM_019762.2	Endogenous	100.89	78.54	121.28	14.3	109.54	87.75	105.77	99.89	91.32	121.28	78.54	119.45	94.48	1	0.801077	0.965583	0.911904	0.833668	1.10718	0.716998	1.09047	0.862516	0.973457
Ccnd1	NM_007631.1	Endogenous	4500.91	2483.13	7325.76	36.46	4596.45	4762.88	2483.13	5911.56	7325.76	2642.33	4870.17	5231.86	2684.07	1	1.03621	0.540228	1.28611	1.59379	0.574863	1.05955	1.13824	0.583944	0.972708
Aldoc	NM_009657.3	Endogenous	884.11	756.73	980.22	8.07	900.86	854.1	814.36	910.6	876.66	756.73	976.23	887.23	980.22	1	0.948094	0.903981	1.01081	0.973137	0.840008	1.08366	0.98487	1.08809	0.971527
Tnfrsf8	NM_009401.2	Endogenous	142.28	117.8	168.97	10.35	151.51	140.4	153.01	130.39	145.09	168.97	117.8	134.87	138.5	1	0.926672	1.0099	0.860603	0.957627	1.11524	0.777506	0.890172	0.914131	0.969292
Wdr76	NM_030234.2	Endogenous	713.27	630.83	810.25	9.11	719.67	630.83	810.25	730.8	640.24	710.08	739.7	644.47	793.41	1	0.876555	1.12586	1.01547	0.88963	0.986674	1.02783	0.895508	1.10246	0.968569
Itgam	NM_001082960.1	Endogenous	255.73	225.46	277.81	7.5	266.16	271.05	263.92	240.79	269.9	277.81	229.22	257.21	225.46	1	1.01837	0.991584	0.904681	1.01405	1.04377	0.861211	0.966374	0.847084	0.96782
Tnfsf9	NM_009404.3	Endogenous	275.11	255.45	301.78	5.97	284.59	255.45	264.95	301.78	264.82	296.47	267.57	260.1	280.22	1	0.897607	0.930988	1.0604	0.930532	1.04174	0.940195	0.913946	0.984645	0.967717
Cebpb	NM_009883.4	Endogenous	568.27	496.31	667.64	8.42	606.03	532.35	561.73	496.31	667.64	561.85	572.59	568.37	547.55	1	0.878422	0.926901	0.818953	1.10166	0.927099	0.944821	0.937858	0.903503	0.96753
Map3k7	NM_172688.2	Endogenous	2988.01	2925.23	3119.54	2.42	3032.22	2968.88	3082.87	2954.73	2925.23	2931.55	3119.54	2943.94	2933.15	1	0.979111	1.0167	0.974444	0.964716	0.9668	1.0288	0.970886	0.967328	0.967432
Spib	NM_019866.1	Endogenous	259.89	211.87	298.55	11.45	274.35	284.7	286.52	221.87	261.78	298.55	211.87	242.76	256.6	1	1.03773	1.04436	0.808711	0.954183	1.08821	0.772262	0.884855	0.935302	0.965637
Hmgb1	NM_010439.3	Endogenous	8790.83	8211.45	9520.73	5.75	8983.04	8211.45	9520.73	8471.98	8250.1	9096.31	9271.87	8216.26	9095.76	1	0.914106	1.05986	0.943108	0.918408	1.01261	1.03215	0.914641	1.01255	0.964552
Prkx	NM_016979.1	Endogenous	1293.08	1172.41	1416.68	6.05	1326.73	1416.68	1228.22	1226.06	1345.42	1172.41	1323.25	1352.52	1246.48	1	1.0678	0.92575	0.924122	1.01409	0.883684	0.997377	1.01944	0.939513	0.964181
Ube2t	NM_001278115.1	Endogenous	1011.14	943.1	1147.09	7.67	1049.3	947.7	1147.09	953.72	945.65	1098.81	961.62	943.1	1053.23	1	0.903174	1.0932	0.908911	0.90122	1.04718	0.91644	0.89879	1.00375	0.962735
Casp3	NM_009810.3	Endogenous	2782.12	2358.04	3144.48	9.24	2792.67	2820.68	3144.48	2557.26	2358.04	2758.44	2970.69	2567.28	3069.5	1	1.01003	1.12598	0.915704	0.844368	0.987743	1.06375	0.919292	1.09913	0.962633
Cxcl12	NM_013655.4	Endogenous	233.52	198.17	272.14	10.29	243.64	220.35	272.14	230.28	221.19	268.48	198.17	227.35	220.09	1	0.904408	1.11698	0.945165	0.907856	1.10195	0.813372	0.933139	0.903341	0.961572
Fzd8	NM_008058.2	Endogenous	265.89	231.9	323.42	11.54	281.52	239.85	294.73	259.72	251.63	323.42	234.7	275.51	231.9	1	0.851982	1.04692	0.922563	0.893826	1.14883	0.833689	0.978652	0.823743	0.961264
Tyms	NM_021288.3	Endogenous	352.72	293.82	434.39	13.96	358.3	397.8	434.39	309.14	329.76	393.91	297.71	293.82	359.66	1	1.11024	1.21236	0.862797	0.920346	1.09939	0.830896	0.820039	1.0038	0.960892
Gpr160	NM_001134386.1	Endogenous	265.53	238.44	301.66	8.88	270.26	286.65	260.84	291.27	238.44	301.66	242	239.87	258.74	1	1.06065	0.965145	1.07774	0.882262	1.11618	0.895434	0.887553	0.957374	0.960843
Il22ra1	NM_178257.1	Endogenous	195.66	160.73	241.53	12.78	213.95	184.28	201.28	178.76	192.78	241.53	160.73	214.82	172.85	1	0.861323	0.940781	0.835522	0.901052	1.12891	0.75125	1.00407	0.807899	0.960481
Rb1	NM_009029.2	Endogenous	336.35	296.78	372.45	7.48	339.87	372.45	296.78	343.84	329.76	323.42	368.94	343.91	308.13	1	1.09586	0.873216	1.01168	0.970253	0.951599	1.08553	1.01189	0.906611	0.960088
Got1	NM_010324.2	Endogenous	7516.65	6531.72	8605.23	9.59	7921.45	6935.18	6794.22	7185.99	8605.23	6531.72	8420.75	7744.23	7511.09	1	0.875494	0.857699	0.907156	1.08632	0.824561	1.06303	0.977628	0.948196	0.959176
Jag1	NM_013822.5	Endogenous	180.4	140.65	269.9	22.07	184.27	208.65	167.39	174.55	269.9	147.2	181.73	140.65	149.23	1	1.13231	0.908395	0.947251	1.4647	0.798828	0.986216	0.763282	0.809844	0.959163
Mx1	NM_010846.1	Endogenous	206.28	169.55	265.37	12.94	220.1	206.7	203.33	197.68	195.83	265.37	185.38	169.55	212.58	1	0.939119	0.923807	0.898137	0.889732	1.20568	0.842254	0.770332	0.965834	0.957894
Hes1	NM_008235.2	Endogenous	360.4	305.38	420.87	11.98	374.68	320.78	400.51	403.78	343.97	420.87	308.67	305.38	365.03	1	0.856144	1.06894	1.07767	0.918037	1.12328	0.823823	0.815042	0.974245	0.957651
Prkacb	NM_011100.3	Endogenous	1047.9	891.38	1216.56	10.6	1101.51	1105.65	891.38	1030.48	1216.56	914.3	1083.07	1144.44	943.72	1	1.00376	0.809235	0.935516	1.10445	0.830042	0.983259	1.03897	0.856751	0.957554
Casp9	NM_015733.4	Endogenous	448.56	393.68	510.39	7.79	459.64	459.23	510.39	406.93	393.68	456.11	441.08	435.43	474.54	1	0.999108	1.11041	0.885323	0.856496	0.99232	0.959621	0.947328	1.03242	0.95714
Otoa	NM_139310.1	Endogenous	100.66	77.07	130.61	16.84	107.49	97.5	101.67	108.31	113.64	130.61	79.45	77.07	90.18	1	0.907061	0.945855	1.00763	1.05721	1.21509	0.739139	0.716997	0.838962	0.957066
Trp53	NM_011640.1	Endogenous	1362.46	1252.34	1467.38	4.93	1428.07	1467.38	1371.99	1252.34	1400.21	1342.42	1281.24	1368.9	1349.55	1	1.02753	0.96073	0.876946	0.980491	0.940024	0.897183	0.958566	0.945017	0.956025
Pik3r2	NM_008841.2	Endogenous	1592.83	1353.82	1721.85	10.02	1620.53	1721.85	1720.12	1369.06	1434.71	1353.82	1709.54	1704.14	1701.7	1	1.06252	1.06146	0.844822	0.885334	0.835418	1.05493	1.05159	1.05009	0.955609
A2m	NM_175628.3	Endogenous	179.58	140.64	216.65	12.24	192.46	180.38	188.96	178.76	181.62	216.65	140.64	153.17	183.59	1	0.937234	0.981814	0.928816	0.943677	1.12569	0.730749	0.795854	0.953913	0.954783
Nf1	NM_010897.2	Endogenous	882.59	751.55	983.78	9.7	920.31	983.78	889.33	785.47	976.09	751.55	850.2	965.26	821.32	1	1.06897	0.966337	0.853484	1.06061	0.816627	0.923819	1.04884	0.892438	0.954629
Hells	NM_008234.3	Endogenous	1055.17	962.37	1126.23	5.66	1091.27	974.03	1106.01	1071.48	1068.42	1004.48	1092.2	962.37	1126.23	1	0.892566	1.01351	0.981865	0.979061	0.920469	1.00085	0.881881	1.03204	0.953362
Fgf18	NM_008005.2	Endogenous	248.02	209.13	279.89	8.9	270.26	239.85	227.98	254.46	235.4	279.89	209.13	254.32	260.89	1	0.887479	0.843558	0.941538	0.871013	1.03563	0.77381	0.94102	0.96533	0.953249
Elob	NM_026305.2	Endogenous	8470.38	7649.19	9149.4	6.75	8730.18	9149.4	7940.28	8400.47	8937.02	7649.19	8761.38	8958.99	7706.49	1	1.04802	0.909521	0.962233	1.02369	0.876178	1.00357	1.02621	0.882741	0.952205
Ccr2	NM_009915.2	Endogenous	256.72	230.1	303.73	10.65	275.38	230.1	290.62	235.54	260.76	303.73	231.96	240.83	241.57	1	0.835573	1.05534	0.855327	0.94691	1.10295	0.842327	0.874537	0.877224	0.950405
Ulbp1	NM_029975.2	Endogenous	128.53	105.93	148.14	11.33	140.25	116.03	138.64	123.03	148.14	144.09	105.93	120.42	120.25	1	0.827308	0.98852	0.877219	1.05626	1.02738	0.755294	0.85861	0.857398	0.949911
Sgk1	NM_001161849.2	Endogenous	196.79	162.75	232.35	10.35	207.81	185.25	189.98	182.96	232.35	162.75	215.52	202.3	192.18	1	0.891439	0.9142	0.88042	1.11809	0.783167	1.0371	0.973485	0.924787	0.949882
Ms4a4a	XM_003086124.1	Endogenous	191.86	164.37	257.08	15.22	212.93	176.48	169.44	190.32	164.37	257.08	168.94	200.37	186.81	1	0.828817	0.795754	0.893815	0.771944	1.20735	0.793406	0.941013	0.877331	0.949408
Pias4	NM_021501.4	Endogenous	378.67	347.01	408.72	6.23	395.15	350.03	408.72	366.98	347.01	391.84	387.2	357.4	403.68	1	0.885816	1.03434	0.928711	0.878173	0.991623	0.979881	0.904467	1.02159	0.948962
Col4a5	NM_001163155.1	Endogenous	263.19	223.97	332.73	12.65	267.19	291.53	332.73	223.97	240.47	255.01	239.26	243.72	274.85	1	1.0911	1.24529	0.838242	0.899996	0.954414	0.895468	0.91216	1.02867	0.94881
Ccl4	NM_013652.2	Endogenous	372.55	317.8	410.5	8.84	387.99	392.93	384.07	400.62	362.23	410.5	317.8	374.74	322.09	1	1.01273	0.989897	1.03255	0.933607	1.05802	0.819093	0.96585	0.83015	0.946906
Arg2	NM_009705.3	Endogenous	386.51	315.06	466.48	11.33	417.67	368.55	423.1	373.28	386.58	466.48	315.06	366.07	361.81	1	0.882395	1.013	0.89372	0.925563	1.11686	0.754328	0.876457	0.866258	0.946285
Tlr1	NM_030682.1	Endogenous	183.43	139.72	211.47	12.17	204.74	159.9	195.12	176.65	192.78	211.47	139.72	186.89	183.59	1	0.780991	0.953014	0.862802	0.941584	1.03287	0.682426	0.912816	0.896698	0.945992
Runx3	NM_019732.2	Endogenous	224.16	173.51	243.64	9.98	243.64	228.15	240.3	211.35	230.33	241.53	173.51	236.02	212.58	1	0.936423	0.986291	0.867468	0.94537	0.99134	0.712157	0.968724	0.872517	0.944488
Fbp1	NM_019395.3	Endogenous	178.37	144.29	213.54	12.14	186.31	193.05	186.9	191.37	171.48	213.54	144.29	154.13	164.26	1	1.03618	1.00317	1.02716	0.920401	1.14615	0.774462	0.827277	0.881649	0.94387
Cblc	NM_023224.5	Endogenous	213.04	168.94	258.12	13.12	230.33	221.33	230.03	197.68	183.65	258.12	168.94	197.48	229.76	1	0.960926	0.998698	0.858247	0.797334	1.12065	0.733469	0.857379	0.997525	0.943223
Kif2c	NM_134471.4	Endogenous	597.84	525.59	671.62	6.94	616.27	585	671.62	568.86	525.59	625.08	614.59	571.26	602.3	1	0.949259	1.08981	0.923069	0.852857	1.0143	0.997274	0.926964	0.977331	0.942862
Lilrb4a	NM_013532.3	Endogenous	221.1	170.77	245.68	10.18	236.48	237.9	226.95	227.13	226.27	245.68	170.77	206.15	212.58	1	1.006	0.959701	0.960462	0.956825	1.0389	0.722133	0.871744	0.898934	0.941602
Mrc1	NM_008625.2	Endogenous	91.09	70.45	121.76	19.29	100.32	71.18	103.72	70.45	121.76	99.52	96.8	80.92	75.15	1	0.70953	1.03389	0.702253	1.21372	0.992026	0.964912	0.806619	0.749103	0.940366
H2afx	NM_010436.2	Endogenous	2549.71	2143.95	2839.29	11.28	2578.72	2279.55	2831.27	2838.01	2143.95	2839.29	2735.99	2173.28	2527.32	1	0.883985	1.09794	1.10055	0.831401	1.10105	1.06099	0.842775	0.980068	0.938822
Neil1	NM_028347.2	Endogenous	126.59	99.89	152.38	13.58	144.34	121.88	118.1	99.89	114.66	152.38	113.24	140.65	134.2	1	0.844395	0.818207	0.692047	0.794374	1.0557	0.784537	0.974435	0.929749	0.938565
Fpr1	NM_013521.2	Endogenous	194.68	167.12	230.13	9.68	212.93	192.08	196.14	185.06	181.62	230.13	167.12	183.03	203.99	1	0.90208	0.921148	0.869112	0.852956	1.08078	0.784859	0.859578	0.958014	0.937832
Bad	NM_007522.3	Endogenous	765.86	695.03	868.79	7.59	803.61	784.88	868.79	700.3	695.03	744.29	722.35	754.29	819.18	1	0.976693	1.08111	0.871443	0.864885	0.926183	0.898881	0.938627	1.01938	0.937267
Siglec1	NM_011426.3	Endogenous	64.7	52.05	80.16	14.61	69.61	65.33	75.99	58.88	80.16	66.34	52.05	54.91	59.05	1	0.938515	1.09165	0.845855	1.15156	0.953024	0.747737	0.788823	0.848298	0.935426
Nras	NM_010937.2	Endogenous	1798.53	1476.24	1981.61	9.46	1861.1	1879.8	1607.16	1935.82	1981.61	1796.46	1940.58	1707.99	1476.24	1	1.01005	0.863554	1.04015	1.06475	0.965268	1.04271	0.917731	0.793208	0.93524
Slamf7	NM_144539.5	Endogenous	238.75	193.6	286.11	12.9	255.93	213.53	267	262.88	236.41	286.11	193.6	219.64	213.65	1	0.83433	1.04325	1.02716	0.923729	1.11792	0.756457	0.858203	0.834799	0.933664
Psmb5	NM_011186.1	Endogenous	4477.91	4234.58	4703.94	3.7	4703.94	4635.15	4617.11	4355.33	4268.62	4234.58	4439.14	4511.29	4536.07	1	0.985376	0.981541	0.92589	0.907456	0.90022	0.943707	0.959045	0.964313	0.932758
Trem1	NM_021406.5	Endogenous	159.19	128.84	197.99	11.74	168.91	157.95	168.42	155.62	152.2	197.99	152.51	150.28	128.84	1	0.935113	0.997099	0.921319	0.901072	1.17216	0.902907	0.889705	0.762773	0.931428
Brd4	NM_001286630.1	Endogenous	3312.83	2815.45	3640.43	8.15	3508.25	3330.6	2977.09	3446.83	3430.52	2815.45	3483	3640.43	3183.3	1	0.949362	0.848597	0.982493	0.977844	0.802523	0.992803	1.03768	0.907375	0.931355
Got2	NM_010325.2	Endogenous	14898	13805.2	16167.6	5.68	15522.5	15071.5	15688.5	13805.2	13973.7	13902.1	16167.6	14859.4	15092	1	0.97095	1.0107	0.889369	0.900225	0.895608	1.04156	0.957283	0.972265	0.931346
Nfkb2	NM_019408.3	Endogenous	237.95	191.11	290.55	12.4	252.86	290.55	217.71	225.02	260.76	239.46	214.61	249.5	191.11	1	1.14905	0.86099	0.8899	1.03124	0.947006	0.848731	0.986712	0.755794	0.930189
Mlh1	NM_026810.2	Endogenous	520.32	374.74	678.98	20.81	563.04	394.88	603.84	520.5	413.98	678.98	505.92	374.74	627	1	0.701336	1.07246	0.924446	0.735259	1.20592	0.898551	0.665566	1.1136	0.930085
Cxcr3	NM_009910.2	Endogenous	314.86	249.31	375.42	15.51	346.01	354.9	255.71	340.69	375.42	319.28	249.31	339.09	253.38	1	1.02569	0.739025	0.984625	1.085	0.922748	0.720528	0.980001	0.732291	0.930009
Tlr9	NM_031178.2	Endogenous	319.5	268.49	348.06	7.66	348.06	330.53	334.78	300.73	333.82	308.91	268.49	313.08	337.12	1	0.949635	0.961846	0.864018	0.959088	0.887519	0.77139	0.8995	0.968569	0.928669
Sfxn1	NM_027324.5	Endogenous	1581.55	1284.54	1906.79	12.88	1609.27	1374.75	1764.28	1601.44	1284.54	1601.57	1906.79	1375.64	1715.66	1	0.854269	1.09632	0.995134	0.798213	0.995215	1.18488	0.854822	1.06611	0.92859
Pik3cd	XM_003945690.1	Endogenous	381.91	351.62	418.5	6.57	404.36	374.4	378.94	418.5	417.02	368	362.55	351.62	361.81	1	0.925908	0.937135	1.03497	1.03131	0.91008	0.896602	0.869572	0.894772	0.926433
Cep55	NM_028760.1	Endogenous	681.38	645.43	727.07	4.01	715.57	684.45	727.07	657.19	668.65	665.51	698.61	645.43	669.94	1	0.95651	1.01607	0.918415	0.93443	0.930042	0.976299	0.90198	0.936233	0.925671
Ncr1	NM_010746.3	Endogenous	192.46	163.47	225.98	11.25	203.72	200.85	210.52	199.79	165.39	225.98	163.47	191.7	170.71	1	0.985912	1.03338	0.980709	0.81185	1.10927	0.802425	0.940997	0.837964	0.92502
Bcl6b	NM_007528.2	Endogenous	231.88	202.73	252.93	7.57	248.76	240.83	235.17	239.74	204.96	252.93	202.73	233.13	228.68	1	0.968122	0.945369	0.96374	0.823927	1.01676	0.814962	0.937168	0.91928	0.924284
Gmip	NM_198101.1	Endogenous	138.46	109.59	165.34	15.19	154.58	163.8	138.64	110.41	126.83	129.58	109.59	147.39	165.34	1	1.05965	0.896882	0.714258	0.820481	0.838271	0.708953	0.953487	1.06961	0.920462
Clec5a	NM_001038604.1	Endogenous	158.18	122.34	195.83	13.45	170.96	171.6	164.31	136.7	195.83	153.42	150.68	122.34	157.82	1	1.00374	0.961102	0.799602	1.14547	0.897403	0.881376	0.715606	0.92314	0.920405
Birc5	NM_001012273.1	Endogenous	10301.2	8733.07	11539.4	10.39	10807.3	9175.73	11449.3	9959.86	8733.07	10960.1	11539.4	9136.25	10949.9	1	0.849032	1.05941	0.921588	0.808073	1.01414	1.06774	0.845379	1.0132	0.920199
Il18r1	NM_001161842.1	Endogenous	64.8	52.97	80.52	15.01	75.75	61.43	54.43	59.94	73.05	66.34	52.97	58.76	80.52	1	0.810957	0.718548	0.791287	0.964356	0.875776	0.699274	0.77571	1.06297	0.919703
Cd244	NM_018729.2	Endogenous	195.63	169.65	227.61	11.82	217.03	169.65	196.14	203.99	222.21	177.26	176.25	170.51	227.61	1	0.781689	0.903746	0.939916	1.02387	0.816753	0.8121	0.785652	1.04875	0.918755
Pgpep1	NM_023217.4	Endogenous	917.83	775.34	1020.17	10.16	970.47	971.1	775.34	988.41	914.2	813.74	995.4	1020.17	811.66	1	1.00065	0.798932	1.01849	0.942018	0.838501	1.02569	1.05121	0.836358	0.917022
Ccl19	NM_011888.2	Endogenous	208.43	189.04	229.31	7.35	229.31	194.03	225.93	197.68	197.86	207.32	189.04	226.38	208.28	1	0.846147	0.98526	0.862064	0.862849	0.904104	0.824386	0.987223	0.90829	0.915616
Ido1	NM_008324.2	Endogenous	224.05	191.77	266.41	9.76	241.6	225.23	231.06	229.23	191.77	266.41	205.47	210.97	214.73	1	0.932243	0.956374	0.9488	0.79375	1.10269	0.850455	0.87322	0.888783	0.914611
Nfil3	NM_017373.3	Endogenous	185.37	127.23	218.26	16.53	201.67	177.45	207.44	127.23	182.64	146.16	218.26	201.34	206.14	1	0.879903	1.02861	0.630882	0.905638	0.724748	1.08226	0.998364	1.02216	0.912729
Ctnnb1	NM_007614.3	Endogenous	33600.2	25016.8	41955.5	18.89	35064	25993.5	41955.5	34565.1	25930.3	38767.4	36809.9	25016.8	38299.5	1	0.741315	1.19654	0.98577	0.739514	1.10562	1.04979	0.71346	1.09227	0.912716
Ms4a1	NM_007641.5	Endogenous	250.12	218.71	285.07	9.66	277.42	247.65	270.08	218.71	251.63	285.07	224.65	251.43	224.39	1	0.89269	0.973542	0.788371	0.907036	1.02758	0.809783	0.906315	0.808846	0.912443
Lif	NM_008501.2	Endogenous	65.64	42.1	92.33	28.17	78.83	78.98	42.1	49.42	92.33	57.01	53.88	86.7	51.53	1	1.0019	0.534061	0.626919	1.17125	0.723202	0.683496	1.09984	0.653685	0.911994
Prkaa2	NM_178143.1	Endogenous	215.04	188.72	242.64	9.17	224.19	210.6	224.9	227.13	188.72	189.7	231.96	195.56	242.64	1	0.939382	1.00317	1.01311	0.841786	0.846157	1.03466	0.872296	1.0823	0.910634
Oas2	NM_145227.3	Endogenous	79.89	64.84	103.49	15.42	94.18	76.05	73.94	67.3	103.49	82.93	64.84	78.99	77.3	1	0.807496	0.785092	0.714589	1.09885	0.880548	0.688469	0.838713	0.820769	0.909721
Cd28	NM_007642.4	Endogenous	274.69	222.82	312.23	9.93	312.23	259.35	290.62	254.46	280.04	287.14	222.82	264.92	300.62	1	0.830638	0.930788	0.814976	0.896903	0.919643	0.713641	0.848477	0.962816	0.90696
Ihh	NM_010544.2	Endogenous	162.24	133.13	194.88	13.43	173.01	167.7	177.66	180.86	152.2	194.88	133.33	147.39	133.13	1	0.969308	1.02688	1.04537	0.879718	1.12641	0.770649	0.851916	0.769493	0.906884
Gpc4	NM_008150.2	Endogenous	320.12	265.75	365.93	11.06	342.94	347.1	348.13	333.33	305.41	365.93	265.75	297.67	274.85	1	1.01213	1.01513	0.971978	0.890564	1.06704	0.774917	0.867994	0.801452	0.906762
Msh6	NM_010830.1	Endogenous	2769.18	2119.88	3190.2	13.41	2927.8	3190.2	2522.16	2840.12	2987.12	2119.88	2823.66	3181.89	2329.77	1	1.08962	0.861452	0.970053	1.02026	0.724052	0.964431	1.08679	0.795741	0.90671
Casp1	NM_009807.2	Endogenous	181.88	159.97	200.84	8.34	189.39	199.88	192.04	200.84	173.5	186.59	168.03	166.66	159.97	1	1.05539	1.01399	1.06046	0.916099	0.985216	0.887217	0.879983	0.844659	0.906489
Twist2	NM_007855.2	Endogenous	78.6	60.99	93.16	14.31	93.16	78.98	69.83	60.99	81.17	76.71	66.66	88.63	91.26	1	0.847789	0.749571	0.65468	0.871297	0.823422	0.715543	0.951374	0.979605	0.906424
Tdo2	NM_019911.2	Endogenous	190.69	158.29	221.84	11.53	203.72	201.83	219.76	172.45	158.29	221.84	179.9	179.18	179.3	1	0.990723	1.07874	0.846505	0.776998	1.08895	0.883075	0.879541	0.88013	0.906403
Rrm2	NM_009104.2	Endogenous	18577.5	16007.7	20661	10.24	19655.2	16075.8	19612.5	20661	16169.4	19478	19944.6	16007.7	19593.7	1	0.817891	0.997826	1.05117	0.822654	0.990986	1.01472	0.814426	0.996871	0.906234
Cdkn1a	NM_007669.4	Endogenous	3374.03	1835.85	5309.65	40.64	3696.61	5152.88	2106.25	2498.38	5309.65	1835.85	3515.88	4378.35	1872.4	1	1.39395	0.569779	0.675857	1.43636	0.496631	0.951109	1.18442	0.506518	0.905982
Epcam	NM_008532.2	Endogenous	83.69	66.47	95.55	11.12	93.16	82.88	77.02	84.12	82.19	93.3	78.54	66.47	95.55	1	0.889652	0.82675	0.902963	0.882246	1.0015	0.843066	0.713504	1.02565	0.905727
Sox11	NM_009234.6	Endogenous	310.97	229.09	417.3	19.79	311.21	417.3	370.72	247.1	326.72	229.09	329.67	318.86	248.01	1	1.3409	1.19122	0.793998	1.04984	0.736127	1.05932	1.02458	0.796922	0.901867
Vegfb	NM_011697.3	Endogenous	3279.29	2911.02	3585.91	7.87	3535.89	2997.15	3495.69	3268.08	2911.02	3247.72	3466.56	3005.6	3585.91	1	0.847637	0.988631	0.92426	0.823278	0.918501	0.980392	0.850026	1.01415	0.901488
Cxcr4	NM_009911.3	Endogenous	76.98	54.91	90.3	14.96	83.94	70.2	84.21	86.22	90.3	74.64	65.75	54.91	82.67	1	0.836312	1.00322	1.02716	1.07577	0.889207	0.783298	0.654158	0.98487	0.901001
Serpinh1	NM_009825.2	Endogenous	41527.2	37215.3	46909.5	7.44	43846.4	39958.4	46909.5	41065.5	37215.3	40872.8	44090.9	37853.2	41932.6	1	0.911327	1.06986	0.936575	0.848764	0.93218	1.00558	0.863313	0.956352	0.900152
Cxcl13	NM_018866.2	Endogenous	147.76	123.28	171.04	12.5	158.67	146.25	165.34	165.09	131.9	171.04	123.28	123.31	144.94	1	0.921724	1.04204	1.04046	0.831285	1.07796	0.776958	0.777148	0.913468	0.899965
Slc11a1	NM_013612.2	Endogenous	105.11	94.64	116.7	8.55	116.7	115.05	97.56	94.64	116.68	101.59	102.28	105.97	95.55	1	0.985861	0.83599	0.810968	0.999829	0.870523	0.876435	0.908055	0.818766	0.899293
Fcgrt	NM_010189.3	Endogenous	296.59	256.6	321.35	8.31	320.42	309.08	309.11	313.35	274.97	321.35	264.83	299.6	256.6	1	0.964609	0.964703	0.977935	0.858155	1.0029	0.826509	0.935023	0.800824	0.899226
Ikzf2	NM_011770.4	Endogenous	102.73	89.38	123.31	10.8	117.73	97.5	93.45	89.38	96.39	100.55	103.19	123.31	103.07	1	0.828166	0.793765	0.759195	0.818738	0.854073	0.876497	1.0474	0.875478	0.898921
Ccl21a	NM_011124.4	Endogenous	225.05	168.94	274.7	13.61	257.97	222.3	231.06	217.66	233.37	274.7	168.94	200.37	219.02	1	0.861728	0.895686	0.843742	0.90464	1.06485	0.654882	0.776718	0.849013	0.898806
H2-Ob	NM_010389.3	Endogenous	164.93	143.54	186.31	9.25	186.31	150.15	150.96	161.93	174.52	185.55	167.12	143.54	164.26	1	0.805915	0.810262	0.869143	0.936718	0.995921	0.897	0.770436	0.881649	0.896181
Cd276	NM_133983.4	Endogenous	300.43	246.71	334.75	9.74	334.75	311.03	281.38	309.14	298.31	246.71	270.31	323.68	328.53	1	0.929141	0.840568	0.923495	0.891143	0.736998	0.807498	0.966931	0.981419	0.894122
Tymp	NM_138302.1	Endogenous	178.98	151.42	223.28	13.15	194.5	223.28	191.01	151.42	175.53	189.7	156.16	153.17	176.07	1	1.14797	0.982057	0.778509	0.902468	0.975321	0.802879	0.787506	0.905244	0.892635
Fcer1a	NM_010184.1	Endogenous	67.27	50.7	85	18.92	82.92	50.7	58.54	65.19	79.14	85	52.05	67.43	64.42	1	0.611433	0.705982	0.786179	0.954414	1.02508	0.627713	0.813193	0.776893	0.892396
Pdgfb	NM_011057.3	Endogenous	252	208.21	318.24	14.19	282.54	246.68	285.49	237.64	220.18	318.24	208.21	236.02	232.98	1	0.87308	1.01044	0.841084	0.779288	1.12635	0.736922	0.835351	0.824591	0.891396
Col6a3	XM_897036.2	Endogenous	186.16	150.68	233.24	15.01	206.79	174.53	203.33	202.94	153.21	233.24	150.68	162.8	187.88	1	0.843996	0.983268	0.981382	0.740897	1.12791	0.728662	0.787272	0.908555	0.891158
Ctsw	NM_009985.5	Endogenous	111.21	76.05	127.85	15.4	125.92	76.05	124.26	120.92	127.85	117.14	105.93	94.41	108.44	1	0.603955	0.986817	0.960292	1.01533	0.930273	0.841248	0.749762	0.861182	0.889136
Anln	NM_028390.3	Endogenous	2206.49	1585.65	2920.61	21.47	2372.95	1664.33	2920.61	2146.12	1675.18	2527.27	2348.79	1585.65	2617.5	1	0.701376	1.23079	0.90441	0.705948	1.06503	0.989819	0.668219	1.10306	0.885564
Pdk1	NM_172665.5	Endogenous	1522.65	1110.02	2019.49	19.42	1631.79	1340.63	1798.17	1404.81	1110.02	1247.05	1757.03	1394.91	2019.49	1	0.82157	1.10196	0.860901	0.680247	0.764222	1.07675	0.854834	1.23759	0.884224
Sirpa	NM_007547.2	Endogenous	5420.52	4895.68	5838.21	7.18	5838.21	5031	5772.41	5784.33	4895.68	5262.9	5732.25	4950.57	5517.37	1	0.861737	0.988729	0.990771	0.838558	0.901458	0.981851	0.84796	0.945045	0.883255
Ms4a2	NM_001276330.1	Endogenous	66.67	53.63	84.21	13.96	72.68	53.63	84.21	72.55	59.86	69.45	60.27	59.73	67.64	1	0.737892	1.15864	0.998211	0.82361	0.955559	0.829252	0.821822	0.930655	0.882911
Tbxas1	NM_011539.3	Endogenous	120.44	100.45	141.27	11.41	141.27	103.35	122.21	117.77	129.87	116.1	100.45	116.56	136.35	1	0.731578	0.865081	0.833652	0.919303	0.821831	0.71105	0.825087	0.965173	0.882848
Axin1	NM_001159598.1	Endogenous	797.76	636.48	894.92	12.47	882.44	887.25	707.56	788.63	894.92	636.48	798.15	893.01	691.42	1	1.00545	0.801822	0.893692	1.01414	0.721273	0.904481	1.01198	0.783532	0.882731
Tnfsf13	NM_023517.2	Endogenous	676.38	574.41	781.09	9.19	781.09	636.68	703.45	642.47	729.53	716.3	574.41	636.76	666.72	1	0.815117	0.9006	0.82253	0.93399	0.917052	0.735395	0.81522	0.853576	0.879959
Tlr4	NM_021297.2	Endogenous	964.83	702.83	1102.73	13.97	1027.8	1102.73	890.35	1024.17	1087.7	702.83	1020.97	1016.32	810.59	1	1.0729	0.866268	0.996468	1.05828	0.68382	0.993355	0.988831	0.788665	0.879899
Il1r2	NM_010555.4	Endogenous	326.37	284.01	376.72	8.73	376.72	312.98	329.65	308.09	312.51	356.6	284.01	312.12	344.63	1	0.830803	0.875053	0.817822	0.829555	0.946592	0.753902	0.82852	0.914817	0.879871
Hdac3	NM_010411.2	Endogenous	530.72	447.46	587.41	8.65	567.13	538.2	587.41	525.75	447.46	519.34	566.19	472.03	552.92	1	0.948989	1.03576	0.927036	0.78899	0.915734	0.998343	0.832314	0.974944	0.877995
Clec7a	NM_020008.2	Endogenous	186.43	146.11	228.06	13.47	218.05	176.48	192.04	180.86	193.8	228.06	146.11	168.58	173.93	1	0.809356	0.880715	0.829443	0.888787	1.04591	0.670076	0.773125	0.797661	0.87637
Mre11a	NM_018736.2	Endogenous	1176.53	901.88	1390.47	17.09	1284.75	901.88	1390.47	1220.8	909.12	1301.99	1294.94	936.36	1348.47	1	0.701989	1.08229	0.950224	0.707624	1.01342	1.00793	0.728827	1.0496	0.874867
Tnfrsf1a	NM_011609.2	Endogenous	1865.81	1567.34	2190.29	12.87	2093.48	1586.33	1673.91	2190.29	2133.8	1908.41	1924.14	1567.34	1714.58	1	0.757748	0.799583	1.04624	1.01926	0.911597	0.919111	0.748677	0.819009	0.874636
Tlr7	NM_133211.4	Endogenous	179.7	143.87	208.65	14.95	201.67	208.65	198.2	158.78	192.78	206.29	145.2	161.84	143.87	1	1.03461	0.982794	0.787326	0.955918	1.02291	0.719988	0.802499	0.713393	0.87368
Fgf9	NM_013518.4	Endogenous	252.8	212.58	294.4	11.39	283.57	241.8	276.25	259.72	257.72	294.4	223.74	225.42	212.58	1	0.8527	0.974186	0.915894	0.908841	1.03819	0.789012	0.794936	0.749656	0.872906
H2-Eb1	NM_010382.2	Endogenous	66.57	53.63	81.9	15.2	81.9	58.5	57.51	53.63	71.03	78.78	62.1	61.65	74.08	1	0.714286	0.702198	0.654823	0.867277	0.961905	0.758242	0.752747	0.904518	0.871612
Ccne1	NM_007633.2	Endogenous	1725.71	1423.55	2018.2	11.48	1833.46	1599.98	1745.79	1949.49	1423.55	1704.2	2018.2	1487.39	1769.34	1	0.872656	0.952183	1.06328	0.776428	0.929499	1.10076	0.811248	0.965028	0.870551
Akt1	NM_009652.3	Endogenous	7060.13	6508.97	7741.32	6.54	7666.55	6965.4	7059.17	7473.05	6508.97	6748.37	7741.32	6780.9	6597.43	1	0.908544	0.920775	0.97476	0.849009	0.880236	1.00975	0.884479	0.860547	0.868568
C1qb	NM_009777.2	Endogenous	256.57	215.52	292.78	9.31	292.78	259.35	276.25	248.16	268.88	266.41	215.52	227.35	254.45	1	0.885819	0.943541	0.847599	0.918369	0.909932	0.736116	0.776522	0.869083	0.868476
Cdc20	NM_023223.2	Endogenous	1256.14	1096.83	1459.28	11.19	1403.5	1131	1459.28	1149.3	1096.83	1377.66	1290.37	1098.2	1299.09	1	0.805843	1.03974	0.818881	0.781496	0.981589	0.919394	0.782472	0.925607	0.867791
Tgfb3	NM_009368.2	Endogenous	504.45	430.2	577.04	11.04	574.3	568.43	451.85	490	489.06	430.2	462.09	577.04	497.09	1	0.989779	0.786784	0.853213	0.851576	0.749086	0.804614	1.00477	0.865558	0.867748
Cdc25c	NM_009860.2	Endogenous	476.41	369.33	597.68	16.31	533.35	424.13	597.68	393.26	369.33	506.91	489.48	423.87	549.7	1	0.795219	1.12061	0.737339	0.692472	0.950427	0.917746	0.794731	1.03066	0.867071
Thy1	NM_009382.3	Endogenous	86	67.78	103.39	14.64	103.39	89.7	67.78	75.71	96.39	101.59	79.45	75.14	84.82	1	0.867589	0.655576	0.732276	0.932295	0.98259	0.76845	0.726763	0.820389	0.865509
Cmklr1	NM_008153.3	Endogenous	87.61	72.04	110.92	15.29	101.35	78	89.34	95.69	72.04	110.92	74.88	76.1	90.18	1	0.76961	0.8815	0.944154	0.710804	1.09443	0.738826	0.750863	0.889788	0.86147
Sfrp4	NM_016687.3	Endogenous	300.66	251.13	343.97	10.19	343.97	309.08	311.16	305.99	289.17	323.42	251.13	255.28	316.72	1	0.898567	0.904614	0.889583	0.840684	0.940256	0.730093	0.742158	0.920778	0.860969
Gpsm3	NM_134116.5	Endogenous	584.16	355.32	758.14	26.28	642.89	700.05	355.32	657.19	648.36	381.47	693.13	758.14	420.86	1	1.08891	0.552692	1.02224	1.00851	0.593367	1.07815	1.17927	0.654638	0.858946
E2f3	NM_010093.3	Endogenous	353.68	311.41	400.27	8.37	400.27	378.3	379.97	339.64	370.35	337.94	311.41	341.02	324.24	1	0.945112	0.949284	0.848527	0.92525	0.84428	0.778	0.851975	0.810053	0.85789
Col11a1	NM_007729.2	Endogenous	203.69	175.33	232.38	10.41	232.38	192.08	225.93	202.94	186.7	228.06	182.64	175.33	207.21	1	0.826577	0.972244	0.873311	0.803425	0.98141	0.785954	0.754497	0.891686	0.857755
Cd84	NM_013489.2	Endogenous	66.05	41.09	84.82	20.54	83.94	67.28	59.56	55.73	70.01	68.42	41.09	63.58	84.82	1	0.801525	0.709554	0.663927	0.834048	0.815106	0.489516	0.757446	1.01048	0.854271
Il6ra	NM_010559.2	Endogenous	66.33	49.42	84.22	17.29	78.83	57.53	78.05	49.42	84.22	63.23	63.93	61.65	60.12	1	0.729798	0.990105	0.626919	1.06837	0.802106	0.810986	0.782063	0.762654	0.853799
Cxcl3	NM_203320.2	Endogenous	162.85	126.02	185.29	11.72	185.29	184.28	179.71	157.73	158.29	153.42	126.02	169.55	151.38	1	0.994549	0.969885	0.85126	0.854282	0.827999	0.680123	0.915052	0.81699	0.853581
Cd47	NM_010581.3	Endogenous	945.15	751.85	1086.51	15.04	1053.4	780	972.51	1024.17	751.85	1002.41	1081.25	754.29	1086.51	1	0.740459	0.923211	0.972252	0.713736	0.951595	1.02644	0.716053	1.03143	0.853204
Comp	NM_016685.2	Endogenous	176.43	131.5	219.76	15	206.79	178.43	183.82	181.91	163.36	219.76	131.5	166.66	155.68	1	0.862856	0.888921	0.879685	0.78998	1.06272	0.635911	0.805938	0.752841	0.85287
Cd200r1	NM_021325.3	Endogenous	76.95	55.87	91.22	16.08	88.04	78.98	88.32	76.76	81.17	91.22	60.27	55.87	71.93	1	0.897092	1.00318	0.871876	0.921967	1.03612	0.684575	0.634598	0.817015	0.852425
Esr1	NM_007956.5	Endogenous	74	53.78	86.76	13.67	82.92	66.3	73.94	73.61	53.78	80.86	86.76	68.4	79.45	1	0.799566	0.891703	0.887723	0.648577	0.975157	1.04631	0.824891	0.958152	0.851694
Nfatc2	NM_001136073.2	Endogenous	1780.27	1440.81	2479.45	17.62	1914.33	1560.98	1602.02	2479.45	1797.96	1718.71	1954.28	1553.86	1440.81	1	0.815418	0.836857	1.29521	0.939211	0.897813	1.02087	0.811699	0.752645	0.850342
Icos	NM_017480.1	Endogenous	190.78	156.16	226.24	12.84	226.24	180.38	212.58	172.45	206.99	214.58	156.16	170.51	177.15	1	0.797295	0.939622	0.762244	0.914913	0.948462	0.69024	0.753669	0.783018	0.850015
Tgfb2	NM_009367.4	Endogenous	594.9	434.27	704.48	13.76	656.2	536.25	704.48	607.77	434.27	605.38	628.29	530.8	650.62	1	0.817205	1.07358	0.926196	0.661795	0.922554	0.957467	0.8089	0.991496	0.846186
Serpinb5	NM_009257.3	Endogenous	100.4	77.81	118.1	12.31	113.63	107.25	118.1	77.81	104.51	94.33	102.28	94.41	91.26	1	0.943853	1.03934	0.684766	0.91974	0.83015	0.900114	0.830855	0.803133	0.845969
Ccl22	NM_009137.2	Endogenous	102.72	80.1	119.87	14.47	119.77	113.1	80.1	119.87	97.41	115.06	86.76	91.52	100.92	1	0.94431	0.668782	1.00083	0.813309	0.960675	0.724388	0.764131	0.842615	0.845182
Il7r	NM_008372.3	Endogenous	261.88	226.27	309.11	11.99	300.97	239.85	309.11	260.77	226.27	290.25	229.22	261.06	239.42	1	0.796923	1.02705	0.866432	0.751803	0.964382	0.761604	0.867395	0.795495	0.844769
Ube2c	NM_026785.2	Endogenous	10159.9	7697.03	12656	17.68	11350.9	8276.78	12656	9666.49	8041.09	11567.6	11327.5	7697.03	10855.4	1	0.729176	1.11498	0.851608	0.708412	1.01909	0.997943	0.6781	0.956353	0.84049
Msh2	NM_008628.2	Endogenous	1015.28	829.29	1146.55	11.23	1146.55	1117.35	924.24	1016.81	1053.2	829.29	1082.16	1097.24	870.71	1	0.974532	0.806105	0.886843	0.918582	0.723292	0.94384	0.956993	0.759417	0.839571
Nfkbie	NM_008690.3	Endogenous	183.67	140.69	234.49	16.03	212.93	162.83	140.69	234.49	188.72	179.33	189.04	193.63	151.38	1	0.764711	0.660734	1.10125	0.886301	0.842202	0.887804	0.90936	0.710938	0.8372
Bnip3l	NM_009761.3	Endogenous	2291.5	1986.16	2725.03	11.33	2594.08	2067.98	2393.79	2191.34	2016.11	1986.16	2725.03	2230.11	2418.88	1	0.797192	0.92279	0.844746	0.777197	0.765651	1.05048	0.859692	0.932462	0.83375
Gzme	NM_010373.3	Endogenous	174.34	154.13	206.79	9.5	206.79	161.85	181.77	170.34	166.4	188.66	159.81	154.13	179.3	1	0.782678	0.879008	0.823734	0.804681	0.912327	0.772813	0.745346	0.867063	0.832354
Tcf3	NM_001164147.1	Endogenous	95.8	71.29	110.56	12.53	110.56	85.8	102.69	104.1	105.52	96.41	91.32	71.29	94.48	1	0.776049	0.928817	0.94157	0.954414	0.872015	0.825977	0.644808	0.854559	0.831449
Vtcn1	NM_178594.3	Endogenous	157.21	131.44	190.41	10.94	190.41	154.05	163.28	131.44	162.34	171.04	142.46	147.39	152.45	1	0.809044	0.857518	0.6903	0.852581	0.898272	0.748175	0.774066	0.800641	0.83139
Ezh2	NM_007971.2	Endogenous	3360.55	2722.38	3958.79	14.68	3757.01	2756.33	3428.94	3882.16	2775.06	3558.7	3958.79	2722.38	3405.54	1	0.73365	0.912678	1.03331	0.738635	0.947216	1.05371	0.724613	0.90645	0.829229
Pvr	NM_027514.2	Endogenous	801.25	629.23	935.67	12.97	935.67	772.2	683.94	826.48	889.85	629.23	893.12	849.66	731.14	1	0.825291	0.730963	0.883303	0.95103	0.672491	0.954525	0.908077	0.781408	0.828251
Cd80	NM_009855.2	Endogenous	82.69	72.14	100.32	12.66	100.32	79.95	86.26	73.61	98.42	80.86	72.14	73.21	79.45	1	0.79695	0.859848	0.733752	0.981061	0.806021	0.719099	0.729765	0.791966	0.827203
Il33	NM_133775.1	Endogenous	173.51	142.79	199.62	11.13	199.62	158.93	180.74	193.48	165.39	192.81	169.86	157.99	142.79	1	0.796163	0.90542	0.969242	0.828524	0.965885	0.850917	0.791454	0.715309	0.825293
Srebf1	NM_011480.4	Endogenous	1202.7	925.36	1412.04	17.13	1394.29	982.8	1412.04	1209.23	925.36	1381.81	1232.84	926.73	1359.21	1	0.704875	1.01273	0.867273	0.663678	0.991049	0.884206	0.664661	0.97484	0.823557
Map3k12	NM_001163643.1	Endogenous	318.96	227.02	385.13	16.05	356.25	385.13	283.43	353.31	305.41	227.02	324.19	363.18	272.7	1	1.08107	0.795593	0.991747	0.857291	0.637249	0.910007	1.01945	0.765474	0.819867
Jag2	NM_010588.2	Endogenous	89.82	73.21	109.51	16.47	107.49	85.8	73.94	104.1	74.07	95.37	84.93	73.21	109.51	1	0.798214	0.687878	0.968462	0.689087	0.887245	0.79012	0.681087	1.01879	0.819053
Atf3	NM_007498.3	Endogenous	197.39	167.19	238.52	13.56	238.52	172.58	219.76	167.19	175.53	189.7	197.25	183.03	232.98	1	0.723545	0.921348	0.700948	0.735913	0.795321	0.826975	0.767357	0.976773	0.818841
Tnf	NM_013693.2	Endogenous	111.96	101.37	132.06	9.24	132.06	123.83	113.99	105.15	114.66	104.7	101.37	108.86	103.07	1	0.93768	0.863168	0.796229	0.868242	0.792821	0.767606	0.824322	0.780479	0.816466
Ddb2	NM_028119.5	Endogenous	67.2	46.27	81.9	16.73	81.9	65.33	79.07	46.27	65.95	64.27	64.84	58.76	78.37	1	0.79768	0.965446	0.564957	0.80525	0.784737	0.791697	0.71746	0.956899	0.816087
Nlrp3	NM_145827.3	Endogenous	72.6	56.84	88.32	14.07	82.92	61.43	88.32	72.55	66.97	68.42	77.62	56.84	78.37	1	0.740835	1.06512	0.87494	0.807646	0.825133	0.936083	0.68548	0.945128	0.815847
Ticam1	NM_174989.4	Endogenous	364.99	304.77	435.08	11.34	435.08	391.95	335.81	342.79	401.8	304.77	359.81	384.37	328.53	1	0.900869	0.771835	0.787878	0.923508	0.700492	0.826997	0.883447	0.755103	0.815637
Ccl9	NM_011338.2	Endogenous	133.41	107.76	169.94	16.03	169.94	119.93	133.5	115.67	164.37	132.69	107.76	119.45	137.42	1	0.70572	0.785571	0.680652	0.967224	0.780805	0.634106	0.702895	0.808638	0.814891
Batf3	NM_030060.2	Endogenous	77.91	62.91	95.2	15.12	95.2	72.15	86.26	73.61	62.91	93.3	64.84	71.29	81.6	1	0.757878	0.906092	0.773214	0.660819	0.980042	0.681092	0.748845	0.857143	0.811712
Kras	NM_021284.5	Endogenous	631	518.31	723.76	10.47	723.76	684.45	565.84	672.96	609.8	518.31	684.91	625.2	593.72	1	0.945686	0.781806	0.929811	0.842544	0.716135	0.946322	0.863822	0.820327	0.810707
Cx3cr1	NM_009987.3	Endogenous	83.05	66.24	99.3	11.91	99.3	93.6	86.26	66.24	85.23	79.82	82.19	73.21	81.6	1	0.942598	0.868681	0.667069	0.858308	0.803827	0.827694	0.737261	0.821752	0.805287
Tnfrsf25	NM_033042.3	Endogenous	94.12	77.03	117.73	13.84	117.73	77.03	94.48	102	94.36	83.97	77.62	101.15	98.77	1	0.654294	0.802514	0.866389	0.801495	0.713242	0.659305	0.859169	0.838954	0.803215
Ly6c1	NM_010741.3	Endogenous	78.85	65.75	98.28	14.48	98.28	87.75	77.02	66.24	90.3	70.49	65.75	72.25	81.6	1	0.892857	0.783679	0.673993	0.918803	0.717236	0.669007	0.735144	0.830281	0.800366
Eno1	NM_023119.2	Endogenous	102770	86701.7	118929	10.69	118929	95201	111541	106142	86701.7	97761.2	113694	90428	104529	1	0.800484	0.937875	0.892481	0.729019	0.822012	0.955983	0.760352	0.87892	0.797576
Lyz1	NM_013590.3	Endogenous	83.97	60.12	96.23	13.93	96.23	95.55	89.34	91.48	87.26	83.97	78.54	73.21	60.12	1	0.992934	0.928401	0.950639	0.906786	0.872597	0.81617	0.760781	0.624753	0.791229
Wnt5a	NM_009524.2	Endogenous	84.31	75.99	106.47	10.97	106.47	77.03	75.99	83.07	85.23	78.78	79.45	84.77	88.04	1	0.72349	0.713722	0.78022	0.800507	0.739927	0.74622	0.796187	0.8269	0.79088
Ldha	NM_010699.2	Endogenous	67224.9	53654.6	81126.4	13.93	78135.5	61251.5	71507.7	67572.9	53654.6	58254.7	81126.4	60845.1	72675.9	1	0.783913	0.915175	0.864816	0.686686	0.74556	1.03828	0.778712	0.930126	0.785271
Aldoa	NM_001177307.1	Endogenous	51650.4	45034.1	61166.5	11.28	61166.5	46637.2	51419.8	56440.6	45034.1	45386.2	57561.8	48103.1	53104.8	1	0.762462	0.840652	0.922737	0.736254	0.74201	0.941066	0.786428	0.8682	0.783223
Rorc	NM_011281.2	Endogenous	376.86	297.81	458.62	16.73	458.62	427.05	297.81	341.74	328.75	312.02	433.78	444.1	347.85	1	0.931163	0.649361	0.745148	0.716824	0.680345	0.945838	0.96834	0.758471	0.780995
Met	NM_008591.2	Endogenous	35689.2	26920.1	49312.4	22.1	40923.7	32370	26920.1	49312.4	35096.7	27847.7	44965.8	35047	28719.5	1	0.790984	0.657812	1.20498	0.857611	0.680477	1.09877	0.856398	0.701781	0.774067
Pck2	NM_028994.2	Endogenous	837.59	539.04	998.4	18	925.43	998.4	833.87	955.82	706.2	539.04	971.66	866.04	741.88	1	1.07885	0.901062	1.03284	0.763105	0.582475	1.04996	0.935824	0.80166	0.770766
Klrk1	NM_001083322.1	Endogenous	101.62	80.52	128.99	15.91	128.99	120.9	91.4	85.17	105.52	105.73	91.32	105	80.52	1	0.937282	0.708582	0.660284	0.818048	0.819676	0.707962	0.814017	0.624234	0.768994
Sox2	NM_011443.3	Endogenous	210.06	170.77	270.26	14.75	270.26	198.9	222.85	196.63	208	243.6	170.77	183.03	196.47	1	0.735958	0.824576	0.727559	0.769629	0.901354	0.631873	0.677237	0.726967	0.768797
P4ha1	NM_011030.1	Endogenous	1692.09	1175.52	2066.87	16.16	2066.87	1948.05	1647.21	1441.61	1568.65	1175.52	1806.34	1871.76	1702.77	1	0.942512	0.796959	0.697485	0.75895	0.568744	0.873949	0.905601	0.82384	0.764284
Pcdhb11	NM_053136.3	Endogenous	101.36	85.74	126.31	15.12	125.92	89.7	126.31	89.38	94.36	106.77	99.54	85.74	94.48	1	0.712357	1.0031	0.709816	0.749365	0.847919	0.790502	0.680909	0.750318	0.757128
Prr5	NM_146061.4	Endogenous	821.42	553.55	980.71	16.41	980.71	958.43	781.5	801.25	855.35	553.55	918.69	848.7	694.64	1	0.977282	0.796872	0.81701	0.872174	0.564438	0.93676	0.865393	0.708303	0.752577
Pkm	NM_001253883.1	Endogenous	2416.7	1834.48	2956.47	16.65	2956.47	1995.83	2641.28	2645.59	1834.48	2529.34	2643.76	1887.17	2616.43	1	0.675072	0.89339	0.894848	0.620497	0.855527	0.894229	0.638319	0.884984	0.749832
Slc1a5	NM_009201.2	Endogenous	466.71	344.16	592.73	16.63	592.73	481.65	369.7	500.52	449.49	344.16	510.49	521.16	430.52	1	0.812596	0.623724	0.844432	0.758339	0.580635	0.861252	0.879254	0.726334	0.73614
Irf5	NM_001252382.1	Endogenous	68.53	57.53	91.11	14.95	91.11	62.4	75.99	63.09	62.91	73.6	57.53	63.58	66.56	1	0.684886	0.834047	0.69246	0.690484	0.807815	0.631435	0.697838	0.730545	0.731671
Hmga1	NM_001166545.1	Endogenous	2428.07	1580.84	2973.66	24.61	2957.49	2817.75	1731.42	2973.66	2819.71	1580.84	2747.86	2595.22	1628.69	1	0.95275	0.585436	1.00547	0.953413	0.534521	0.929119	0.877508	0.5507	0.729035
Ly6g	XM_909927.2	Endogenous	68.39	50.7	95.2	19.48	95.2	50.7	57.51	75.71	70.01	77.75	60.27	60.69	67.64	1	0.532563	0.604097	0.795273	0.735399	0.816702	0.633088	0.6375	0.710504	0.725026
Stc1	NM_009285.3	Endogenous	78.8	51.75	99.3	21.71	99.3	63.38	66.75	93.58	51.75	67.38	98.63	85.74	82.67	1	0.638268	0.672205	0.942397	0.521148	0.67855	0.993253	0.863444	0.832528	0.723917
Pcx	NM_008797.3	Endogenous	144.8	105	186.31	15.56	186.31	132.6	145.83	153.52	136.98	149.27	161.64	105	132.06	1	0.711717	0.782728	0.824003	0.735226	0.801192	0.867586	0.563577	0.708819	0.702203
Wnt5b	NM_009525.3	Endogenous	95.82	65.49	131.03	20.28	131.03	78.98	103.72	91.48	107.55	109.88	89.5	84.77	65.49	1	0.602763	0.791574	0.698161	0.820804	0.838587	0.68305	0.646951	0.499809	0.701538
Cd2	NM_013486.2	Endogenous	74.51	62.27	97.25	16.51	97.25	92.63	65.72	70.45	75.08	70.49	72.14	64.54	62.27	1	0.952494	0.675784	0.724422	0.772031	0.724833	0.741799	0.66365	0.640308	0.700206
Eif4ebp1	NM_007918.3	Endogenous	6983.55	4937.4	8681.02	18.35	8510.08	6472.05	7750.29	7613.95	5562.3	4937.4	8681.02	6301.16	7023.66	1	0.760516	0.910719	0.894698	0.653613	0.580183	1.02009	0.740435	0.825334	0.699891
P4ha2	NM_001136076.2	Endogenous	1395.66	915.33	1765.24	22.6	1760.78	1370.85	1593.81	1171.38	1002.47	915.33	1765.24	1363.12	1617.95	1	0.778547	0.905173	0.665262	0.569333	0.519843	1.00253	0.774157	0.918883	0.695554
Vhl	NM_009507.3	Endogenous	324.52	270.56	428.93	16.6	428.93	310.05	271.11	349.1	310.48	270.56	381.72	321.75	277	1	0.722845	0.632061	0.813886	0.723848	0.630779	0.889935	0.750122	0.645793	0.687636
Mxi1	NM_001008542.2	Endogenous	1022.49	764.03	1320.58	21.16	1320.58	950.63	1207.68	852.77	764.03	827.22	1286.72	852.55	1140.19	1	0.719858	0.914507	0.645754	0.578556	0.626407	0.97436	0.645588	0.863401	0.678488
Itpk1	NM_172584.3	Endogenous	681.76	461.66	931.48	24.23	918.27	516.75	654.16	668.76	461.66	610.57	931.48	591.49	782.67	1	0.562743	0.712383	0.728283	0.50275	0.664913	1.01439	0.644135	0.852331	0.666032
Tpi1	NM_009415.2	Endogenous	325.6	243.52	451.13	23.24	417.67	254.48	311.16	385.9	243.52	271.59	451.13	270.7	324.24	1	0.609285	0.74499	0.923935	0.583044	0.65025	1.08011	0.648119	0.776307	0.66443
Loxl2	NM_033325.2	Endogenous	212.53	115.06	286.64	27.62	286.64	224.25	147.88	226.07	230.33	115.06	272.14	250.47	159.97	1	0.78234	0.515908	0.78869	0.803551	0.401409	0.949414	0.873814	0.558087	0.659215
Ldhb	NM_008492.2	Endogenous	4916.23	3508.95	6464.65	23.22	6357.23	4875.98	3910.58	6045.1	4650.13	3508.95	6464.65	4781.02	3652.48	1	0.766998	0.615139	0.950902	0.731471	0.551962	1.0169	0.75206	0.57454	0.652508
Pdgfrb	NM_001146268.1	Endogenous	74.54	48.7	99.3	22	99.3	78	68.8	91.48	48.7	75.67	78.54	52.02	78.37	1	0.785498	0.69285	0.921249	0.490433	0.762034	0.790937	0.523867	0.789225	0.64139
Slc7a5	NM_011404.3	Endogenous	3960.08	3003.08	5300.76	20.02	5300.76	3440.78	4401.45	4014.65	3169.76	3003.08	4892.09	3371.66	4046.5	1	0.649111	0.830343	0.757373	0.597982	0.566538	0.922904	0.636071	0.763381	0.640993
Ccnd2	NM_009829.3	Endogenous	10075.3	6632.27	13461.8	24.3	13461.8	10124.4	8255.55	12563.4	10345.4	6632.27	12785.9	8993.67	7515.38	1	0.752086	0.613259	0.933264	0.768499	0.492675	0.949796	0.66809	0.558276	0.621885
Plod2	NM_001142916.1	Endogenous	2250.08	1435.73	3075.22	26.62	3075.22	1721.85	2577.61	2394.28	1435.73	1965.42	3031.87	1621.29	2427.47	1	0.559911	0.838187	0.778572	0.466871	0.639115	0.985903	0.527211	0.789365	0.60564
Bcat1	NM_001024468.3	Endogenous	5050.04	3668.97	7072.85	25.57	6772.85	4188.6	5011.45	6130.28	3668.97	3876.95	7072.85	4098.98	4629.48	1	0.61844	0.739932	0.905126	0.541717	0.572425	1.04429	0.605208	0.683535	0.600721
Slc2a1	NM_011400.3	Endogenous	2097.42	1516.9	2933.95	24.83	2933.95	1790.1	2073.39	2172.41	1516.9	1581.88	2889.41	1734.96	2183.76	1	0.610133	0.706689	0.740439	0.517016	0.539164	0.984819	0.591339	0.744307	0.597957
Il1rn	NM_001039701.3	Endogenous	112.85	82.19	171.98	22.07	171.98	106.28	99.61	107.25	82.19	114.03	122.37	99.22	112.73	1	0.617979	0.579195	0.623619	0.477904	0.663042	0.711536	0.576928	0.655483	0.593339
Cd38	NM_007646.4	Endogenous	155.22	94.48	223.97	32.17	217.03	150.15	94.48	223.97	156.26	111.95	205.47	136.79	100.92	1	0.69184	0.435332	1.03198	0.719993	0.515827	0.946735	0.630282	0.465005	0.582777
Hk2	NM_013820.3	Endogenous	286.68	201.1	411.53	25.56	411.53	248.63	252.63	343.84	224.24	201.1	378.98	247.58	271.63	1	0.60416	0.61388	0.835516	0.544893	0.488664	0.920905	0.601609	0.660049	0.573804
Bnip3	NM_009760.4	Endogenous	6601.36	3578.4	10413.4	33.91	9771.29	5701.8	6234.54	6467.81	4314.28	3578.4	10413.4	6207.72	6723.05	1	0.583526	0.638047	0.66192	0.441526	0.366216	1.06571	0.635302	0.688041	0.532771
Hk1	NM_001146100.1	Endogenous	679.91	439.53	1013.47	32.66	1013.47	625.95	508.33	879.06	532.69	439.53	994.49	614.61	511.05	1	0.617631	0.501574	0.867376	0.52561	0.433688	0.981272	0.606441	0.504258	0.517499
Snca	NM_009221.2	Endogenous	2711.17	1654.44	4156.95	36.73	3989.39	2128.43	1980.96	3902.14	2173.38	1654.44	4156.95	2249.38	2165.5	1	0.533523	0.496557	0.978129	0.54479	0.41471	1.042	0.563841	0.542815	0.516539
Vegfa	NM_001025250.3	Endogenous	387.8	183.48	603.99	30.4	603.99	415.35	359.43	363.82	315.56	183.48	503.18	400.75	344.63	1	0.687677	0.595093	0.602361	0.522459	0.30378	0.833093	0.663504	0.570589	0.515083
Adm	NM_009627.1	Endogenous	162.87	103.49	261.05	36.99	261.05	121.88	143.77	220.82	103.49	103.66	237.44	131.98	141.72	1	0.466884	0.550737	0.845892	0.396437	0.397089	0.909558	0.505574	0.542885	0.460496
Ero1l	NM_015774.3	Endogenous	3778.43	2027.62	6995.23	47.99	6345.96	2652	2685.44	4816.95	2685.77	2027.62	6995.23	2810.04	2986.83	1	0.417904	0.423173	0.759058	0.423225	0.319514	1.10231	0.442808	0.470666	0.414053
Crabp2	NM_007759.2	Endogenous	204.03	74.07	346.01	51.45	346.01	84.83	226.95	281.8	74.07	201.1	334.24	88.63	198.62	1	0.245166	0.655906	0.814427	0.214069	0.581197	0.965984	0.256149	0.57403	0.406361
Adam12	NM_007400.2	Endogenous	216.77	103.08	368.53	50.46	368.53	118.95	197.17	360.67	112.63	210.43	332.41	103.08	147.09	1	0.322769	0.535018	0.978672	0.30562	0.570998	0.901989	0.279706	0.399126	0.388863
Gls	NM_001081081.2	Endogenous	435.38	243.6	682.81	41.05	682.81	465.08	593.57	517.34	248.59	243.6	623.73	249.5	294.17	1	0.681127	0.869305	0.757663	0.364069	0.356761	0.913475	0.365402	0.430823	0.379264
Ier3	NM_133662.2	Endogenous	1046.46	461.29	1923.55	47.97	1923.55	955.5	812.31	1033.63	656.48	461.29	1836.47	903.61	835.28	1	0.496738	0.422297	0.537355	0.341286	0.239812	0.95473	0.469762	0.434239	0.371274
Genes below are excluded from fold change analysis. Threshold: max RNA count < 80 among all nine samples
Cdh5	NM_009868.4	Endogenous	73.98	65.72	79.85	7.09	79.85	76.05	65.72	68.35	75.08	79.82	72.14	78.99	69.79	1	0.952411	0.823043	0.85598	0.940263	0.999624	0.903444	0.98923	0.874014	0.950783
Dkk1	NM_010051.3	Endogenous	65.17	55.58	79.82	12.45	75.75	55.58	63.67	60.99	69	79.82	62.1	61.65	57.98	1	0.733729	0.840528	0.805149	0.910891	1.05373	0.819802	0.813861	0.765413	0.885974
Wnt4	NM_009523.2	Endogenous	62.41	50.23	78.78	13.24	67.56	65.33	61.62	63.09	57.83	78.78	50.23	53.95	63.34	1	0.966992	0.912078	0.933837	0.85598	1.16607	0.743487	0.798549	0.937537	0.939535
Hey1	NM_010423.2	Endogenous	65.76	51.52	78.37	15.96	75.75	61.43	74.97	51.52	60.88	75.67	60.27	52.98	78.37	1	0.810957	0.989703	0.680132	0.803696	0.998944	0.795644	0.699406	1.03459	0.884158
Cdh1	NM_009864.2	Endogenous	66.79	44.75	77.8	14.62	77.8	76.05	63.67	72.55	64.94	63.23	44.75	69.36	68.71	1	0.977506	0.81838	0.932519	0.834704	0.812725	0.575193	0.891517	0.883162	0.855527
Clec14a	NM_025809.5	Endogenous	59.42	47.78	77.75	16.91	67.56	47.78	54.43	53.63	65.95	77.75	64.84	49.13	53.68	1	0.707223	0.805654	0.793813	0.976169	1.15083	0.959739	0.727205	0.794553	0.912189
Dsc3	NM_007882.3	Endogenous	59.6	41.09	77.75	19.56	58.35	65.33	60.59	71.5	62.91	77.75	41.09	46.24	52.61	1	1.11962	1.03839	1.22536	1.07815	1.33248	0.704199	0.792459	0.901628	1.02618
Fstl3	NM_031380.2	Endogenous	63.67	50.79	77.62	14.81	64.49	65.33	52.37	62.04	57.83	50.79	77.62	77.07	65.49	1	1.01303	0.812064	0.96201	0.896728	0.787564	1.2036	1.19507	1.01551	0.973717
Cdh11	NM_009866.5	Endogenous	60.34	50.09	77.11	16.55	72.68	51.68	50.32	64.14	77.11	54.94	56.62	50.09	65.49	1	0.711062	0.69235	0.882499	1.06095	0.755916	0.779031	0.689185	0.901073	0.851782
Gng4	NM_010317.2	Endogenous	69.03	55.87	77.11	12.22	76.78	67.28	59.56	74.66	77.11	75.67	60.27	55.87	74.08	1	0.87627	0.775723	0.972389	1.0043	0.985543	0.78497	0.727663	0.964835	0.920585
Cd40lg	NM_011616.2	Endogenous	58.4	42.06	76.78	16.22	76.78	58.5	56.48	42.06	59.86	53.9	57.53	53.95	66.56	1	0.761917	0.735608	0.547799	0.77963	0.702006	0.749284	0.702657	0.866892	0.762796
Shc2	NM_001024539.1	Endogenous	66.37	57.83	76.78	9.66	76.78	72.15	61.62	57.83	63.92	65.31	59.36	68.4	71.93	1	0.939698	0.802553	0.753191	0.832508	0.850612	0.773118	0.890857	0.936833	0.877703
Arg1	NM_007482.3	Endogenous	63.45	49.76	76.76	12.29	66.54	54.6	63.67	76.76	60.88	49.76	64.84	67.43	66.56	1	0.820559	0.956868	1.15359	0.914938	0.747821	0.974451	1.01338	1.0003	0.919109
Cd3d	NM_013487.3	Endogenous	64.89	48.4	76.1	14.82	72.68	57.53	65.72	55.73	75.08	70.49	48.4	76.1	62.27	1	0.791552	0.904238	0.766786	1.03302	0.969868	0.665933	1.04706	0.856769	0.976679
Tnfrsf11b	NM_008764.3	Endogenous	60.12	44.75	76.1	19.6	67.56	72.15	53.4	57.83	76.1	53.9	44.75	70.32	45.09	1	1.06794	0.790409	0.85598	1.12641	0.797809	0.662374	1.04085	0.667407	0.908119
Cd209e	NM_130905.2	Endogenous	60.98	46.57	75.99	16.23	69.61	64.35	75.99	65.19	65.95	57.01	46.57	47.2	56.9	1	0.924436	1.09165	0.936503	0.947421	0.818992	0.669013	0.678063	0.817411	0.815472
Il10ra	NM_008348.2	Endogenous	51.38	33.79	75.75	21.97	75.75	50.7	50.32	50.47	48.7	59.09	33.79	45.28	48.31	1	0.669307	0.66429	0.666271	0.642904	0.780066	0.446073	0.597756	0.637756	0.66462
Erbb2	NM_001003817.1	Endogenous	61.42	46.24	74.97	15.34	73.71	57.53	74.97	60.99	50.73	65.31	62.1	46.24	61.2	1	0.780491	1.01709	0.827432	0.688238	0.88604	0.842491	0.627323	0.830281	0.75797
Mill2	NM_153760.2	Endogenous	63.87	54.43	74.1	11.23	60.4	74.1	54.43	63.09	67.98	55.98	58.45	67.43	73.01	1	1.22682	0.901159	1.04454	1.1255	0.926821	0.967715	1.11639	1.20877	1.09437
Cd247	NM_001113391.2	Endogenous	58.09	42.01	74.08	18.78	71.66	54.6	48.27	58.88	60.88	64.27	42.01	48.17	74.08	1	0.761931	0.673598	0.821658	0.849567	0.896874	0.586241	0.672202	1.03377	0.863104
Ccl1	NM_011329.2	Endogenous	58.31	43.88	73.71	16.44	73.71	43.88	61.62	56.78	53.78	68.42	46.57	57.8	62.27	1	0.595306	0.835979	0.770316	0.729616	0.928232	0.6318	0.784154	0.844797	0.8217
Pdgfa	XM_006504659.3	Endogenous	56.9	44.31	73.71	14.03	73.71	54.6	57.51	54.68	56.82	50.79	58.45	44.31	61.2	1	0.740741	0.78022	0.741826	0.770859	0.689052	0.792972	0.60114	0.830281	0.722833
Gm5150	NM_001081687.1	Endogenous	63.56	51.83	73.05	10.48	64.49	71.18	56.48	60.99	73.05	51.83	64.84	62.62	66.56	1	1.10374	0.875795	0.945728	1.13273	0.80369	1.00543	0.971003	1.0321	0.984881
Snai1	NM_011427.2	Endogenous	52.76	42.01	72.91	20.64	57.33	44.85	72.91	47.32	64.94	57.01	42.01	43.35	45.09	1	0.782313	1.27176	0.825397	1.13274	0.994418	0.732775	0.756149	0.786499	0.917452
Il24	NM_053095.2	Endogenous	63.71	51.06	72.15	11.14	69.61	72.15	67.78	53.63	62.91	65.31	67.58	51.06	63.34	1	1.03649	0.973711	0.770435	0.903749	0.938227	0.970838	0.733515	0.909927	0.871355
Pdcd1lg2	NM_021396.2	Endogenous	62.82	53.23	72.04	10.15	53.23	68.25	57.51	70.45	72.04	62.2	63.93	58.76	59.05	1	1.28217	1.08041	1.3235	1.35337	1.16851	1.20101	1.10389	1.10934	1.18378
Marco	NM_010766.2	Endogenous	61	48.7	71.89	15.03	63.47	52.65	71.89	54.68	48.7	67.38	69.4	51.06	69.79	1	0.829526	1.13266	0.861509	0.767292	1.0616	1.09343	0.804475	1.09957	0.933236
Edn1	NM_010104.3	Endogenous	56.09	44.16	71.53	14.36	61.42	61.43	44.16	56.78	54.79	71.53	49.31	54.91	50.46	1	1.00016	0.718984	0.924455	0.892055	1.1646	0.802833	0.894008	0.821556	0.943056
Kdr	NM_010612.2	Endogenous	58.66	42.1	71.29	16.69	67.56	54.6	42.1	51.52	61.89	67.38	49.31	71.29	62.27	1	0.808171	0.62315	0.762581	0.916075	0.997336	0.72987	1.05521	0.921699	0.97258
Hras	NM_001130443.1	Endogenous	60.09	40.8	71.18	16.15	64.49	71.18	60.59	58.88	71.03	59.09	50.23	64.54	40.8	1	1.10374	0.939526	0.91301	1.10141	0.916266	0.77888	1.00078	0.632656	0.912777
Gimap6	NM_153175.3	Endogenous	55.99	42.01	70.86	18.2	54.26	64.35	57.51	50.47	51.75	68.42	42.01	44.31	70.86	1	1.18596	1.0599	0.930151	0.953741	1.26097	0.774235	0.816624	1.30593	1.08432
Gli1	NM_010296.2	Endogenous	53.08	38.36	70.64	18.48	70.64	60.45	48.27	43.11	55.81	53.9	38.36	48.17	59.05	1	0.855747	0.683324	0.610277	0.790062	0.763024	0.543035	0.681908	0.835929	0.767731
Irf4	NM_013674.1	Endogenous	56.92	48.7	70.64	13.09	70.64	50.7	61.62	50.47	48.7	63.23	55.71	51.06	60.12	1	0.717724	0.87231	0.714468	0.689411	0.895102	0.788647	0.72282	0.851076	0.789602
Tmem140	NM_197986.2	Endogenous	52.41	44.64	70.64	15.84	70.64	56.55	49.29	52.58	44.64	58.05	46.57	47.2	46.17	1	0.800538	0.697763	0.744337	0.631937	0.821772	0.659258	0.668177	0.653596	0.69387
Ccna1	NM_007628.3	Endogenous	56.5	46.21	70.45	14.94	63.47	60.45	46.21	70.45	63.92	53.9	46.57	52.02	51.53	1	0.952418	0.728061	1.10997	1.00709	0.84922	0.733732	0.8196	0.81188	0.871947
Wnt7b	NM_009528.2	Endogenous	50.55	42.06	69.61	15.3	69.61	47.78	49.29	42.06	48.7	49.76	52.05	45.28	50.46	1	0.686396	0.708088	0.604224	0.699612	0.71484	0.747737	0.650481	0.724896	0.697457
Dll1	NM_007865.3	Endogenous	56.13	42.06	69.45	16.61	55.28	52.65	48.27	42.06	67.98	69.45	48.4	58.76	62.27	1	0.952424	0.873191	0.760854	1.22974	1.25633	0.875543	1.06295	1.12645	1.16887
Eomes	NM_010136.2	Endogenous	63.21	49.14	69	11.37	49.14	64.35	67.78	52.58	69	65.31	66.66	66.47	67.64	1	1.30952	1.37932	1.07	1.40415	1.32906	1.35653	1.35267	1.37648	1.36559
Mageb4	NM_001033492.2	Endogenous	56.83	50.23	68.8	11.2	53.23	50.7	68.8	52.58	59.86	64.27	50.23	54.91	56.9	1	0.95247	1.2925	0.987789	1.12455	1.2074	0.943641	1.03156	1.06895	1.10812
Arnt2	NM_007488.2	Endogenous	49.36	41.42	68.42	18.67	44.02	46.8	49.29	44.16	60.88	68.42	42.01	41.42	47.24	1	1.06315	1.11972	1.00318	1.38301	1.55429	0.954339	0.940936	1.07315	1.23785
Tlr8	NM_133212.2	Endogenous	53.32	42.01	67.56	17.09	67.56	47.78	59.56	46.27	47.69	61.16	42.01	61.65	46.17	1	0.707223	0.881587	0.684873	0.705891	0.905269	0.621818	0.912522	0.683393	0.801769
Cd14	NM_009841.3	Endogenous	54.19	41.09	67.38	16.36	66.54	51.68	59.56	46.27	54.79	67.38	41.09	51.06	49.39	1	0.776676	0.895101	0.695371	0.823414	1.01262	0.617523	0.767358	0.74226	0.836414
Il15	NM_008357.2	Endogenous	53.53	40.18	67.28	19.72	61.42	67.28	46.21	43.11	66.97	49.76	40.18	60.69	46.17	1	1.09541	0.752361	0.701889	1.09036	0.81016	0.654184	0.988115	0.75171	0.910086
Cxcl2	NM_009140.2	Endogenous	52.78	37.85	66.56	17.33	57.33	54.6	59.56	37.85	53.78	57.01	41.09	47.2	66.56	1	0.952381	1.0389	0.660213	0.938078	0.994418	0.716728	0.823304	1.161	0.979199
Il2rg	NM_013563.3	Endogenous	52.63	44.64	66.56	13.01	47.09	56.55	58.54	48.37	44.64	48.72	51.14	52.02	66.56	1	1.20089	1.24315	1.02718	0.947972	1.03461	1.08601	1.10469	1.41346	1.12519
C1qa	NM_007572.2	Endogenous	58.46	47.32	65.95	10.31	54.26	58.5	55.45	47.32	65.95	64.27	62.1	54.91	63.34	1	1.07814	1.02193	0.872097	1.21544	1.18448	1.14449	1.01198	1.16734	1.14481
Gata3	NM_008091.3	Endogenous	56.45	48.17	65.52	13.03	65.52	48.75	63.67	55.73	59.86	65.31	48.4	48.17	52.61	1	0.744048	0.971764	0.85058	0.913614	0.996795	0.738706	0.735195	0.802961	0.862141
Magea3	NM_020017.2	Endogenous	48.79	33.79	65.49	17.69	45.04	49.73	51.35	42.06	53.78	48.72	33.79	49.13	65.49	1	1.10413	1.1401	0.933837	1.19405	1.08171	0.750222	1.09081	1.45404	1.20515
Vcan	NM_001081249.1	Endogenous	53.37	45.61	65.33	11.54	51.19	65.33	53.4	58.88	53.78	45.61	45.66	54.91	51.53	1	1.27623	1.04317	1.15022	1.0506	0.890994	0.891971	1.07267	1.00664	1.00523
Nt5e	NM_011851.4	Endogenous	52.93	38.53	65.19	15.97	52.21	51.68	55.45	65.19	63.92	51.83	43.83	38.53	53.68	1	0.989849	1.06206	1.24861	1.22429	0.992722	0.839494	0.737981	1.02816	0.995786
Klra1	NM_016659.3	Endogenous	53.21	43.11	64.94	14.84	51.19	58.5	43.13	43.11	64.94	49.76	48.4	59.73	60.12	1	1.1428	0.842547	0.842157	1.26861	0.972065	0.945497	1.16683	1.17445	1.14549
P2ry13	NM_028808.3	Endogenous	56.09	47.78	64.7	9.87	64.49	47.78	64.7	56.78	53.78	51.83	53.88	56.84	54.75	1	0.74089	1.00326	0.880447	0.833928	0.80369	0.835478	0.881377	0.848969	0.841991
Inhba	NM_008380.2	Endogenous	54.35	47.2	64.35	9.7	57.33	64.35	51.35	54.68	48.7	51.83	55.71	47.2	57.98	1	1.12245	0.895692	0.953776	0.849468	0.904064	0.971743	0.823304	1.01134	0.897043
Icam2	NM_010494.1	Endogenous	43.61	21.57	64.27	30.18	40.95	40.95	21.57	31.55	55.81	64.27	36.53	47.2	53.68	1	1	0.52674	0.770452	1.36288	1.56947	0.892063	1.15263	1.31087	1.34896
Tcl1	NM_009337.3	Endogenous	53.52	34.7	64.14	17.69	49.14	46.8	56.48	64.14	59.86	58.05	34.7	49.13	63.34	1	0.952381	1.14937	1.30525	1.21815	1.18132	0.706146	0.999796	1.28897	1.17206
Lair1	NM_001113474.1	Endogenous	55.94	50.46	63.92	8.31	59.38	52.65	61.62	52.58	63.92	55.98	53.88	52.98	50.46	1	0.886662	1.03772	0.885483	1.07646	0.942742	0.907376	0.89222	0.849781	0.9403
Pvrig	XM_011240963.2	Endogenous	50.64	41.09	63.92	16.09	53.23	48.75	43.13	57.83	63.92	58.05	41.09	41.42	48.31	1	0.915837	0.810257	1.08642	1.20083	1.09055	0.771933	0.778133	0.907571	0.99427
Map3k8	NM_007746.2	Endogenous	55.4	45.04	63.58	10.63	45.04	53.63	50.32	58.88	54.79	51.83	59.36	63.58	61.2	1	1.19072	1.11723	1.30728	1.21647	1.15075	1.31794	1.41163	1.35879	1.28441
Reln	NM_011261.2	Endogenous	52.09	41.09	63.58	13.04	54.26	46.8	46.21	51.52	57.83	55.98	41.09	63.58	51.53	1	0.862514	0.85164	0.949502	1.06579	1.0317	0.75728	1.17177	0.949687	1.05474
Nkg7	NM_024253.4	Endogenous	48.76	35.62	63.47	16.83	63.47	47.78	55.45	51.52	49.72	50.79	35.62	40.46	44.02	1	0.752797	0.873641	0.811722	0.783362	0.800221	0.56121	0.637467	0.693556	0.728651
Zeb1	NM_011546.3	Endogenous	45.11	26.33	63.47	24.73	63.47	26.33	55.45	39.96	47.69	36.28	44.75	39.5	52.61	1	0.414842	0.873641	0.629589	0.751379	0.571609	0.705058	0.622341	0.828896	0.693556
Ccr5	NM_009917.5	Endogenous	54.45	46.57	62.62	9.57	51.19	49.73	50.32	55.73	57.83	58.05	46.57	62.62	57.98	1	0.971479	0.983004	1.08869	1.12971	1.13401	0.909748	1.22329	1.13264	1.15491
Fcgr1	NM_010186.5	Endogenous	50.7	40.46	62.45	15.67	62.45	52.65	61.62	43.11	42.62	53.9	51.14	40.46	48.31	1	0.843074	0.986709	0.690312	0.682466	0.86309	0.818895	0.647878	0.773579	0.741753
Ppl	NM_008909.2	Endogenous	47.86	38.36	62.45	15.66	62.45	46.8	51.35	47.32	44.64	45.61	38.36	39.5	54.75	1	0.7494	0.822258	0.757726	0.714812	0.730344	0.614251	0.632506	0.876701	0.738591
Mmp7	NM_010810.4	Endogenous	48.15	36.53	62.4	14.54	48.11	62.4	45.19	52.58	44.64	48.72	36.53	50.09	45.09	1	1.29703	0.939306	1.09291	0.927874	1.01268	0.759302	1.04116	0.937227	0.979734
Nectin1	NM_021424.2	Endogenous	47.85	34.68	62.2	18.15	52.21	53.63	54.43	45.21	44.64	62.2	37.44	34.68	46.17	1	1.0272	1.04252	0.865926	0.855009	1.19134	0.717104	0.664241	0.884313	0.898726
Tnfsf8	NM_009403.3	Endogenous	48.65	33.79	62.2	24.03	61.42	54.6	35.94	46.27	34.5	62.2	33.79	59.73	49.39	1	0.888961	0.585151	0.753338	0.561706	1.0127	0.550147	0.972485	0.804135	0.837756
Wnt3a	NM_009522.2	Endogenous	46.27	36.8	61.89	18.92	55.28	49.73	36.97	36.8	61.89	48.72	37.44	42.39	47.24	1	0.899602	0.668777	0.665702	1.11957	0.881331	0.677279	0.766823	0.854559	0.905572
Ccl3	NM_011337.1	Endogenous	48	31.14	61.62	21.78	60.4	44.85	61.62	38.91	50.73	38.35	51.14	54.91	31.14	1	0.74255	1.0202	0.644205	0.839901	0.634934	0.846689	0.909106	0.515563	0.724876
Kir3dl1	NM_177749.3	Endogenous	52.34	37.44	61.42	13.31	61.42	56.55	52.37	51.52	53.78	47.68	37.44	58.76	51.53	1	0.92071	0.852654	0.838815	0.875611	0.776294	0.609573	0.956692	0.838978	0.861894
Col11a2	NM_009926.2	Endogenous	50.35	40.43	60.99	11.68	51.19	49.73	51.35	60.99	50.73	40.43	53.88	43.35	51.53	1	0.971479	1.00313	1.19144	0.991014	0.789803	1.05255	0.846845	1.00664	0.908576
Mfng	NM_008595.2	Endogenous	50.21	43.63	60.59	10.19	47.09	47.78	60.59	54.68	43.63	50.79	47.49	47.2	52.61	1	1.01465	1.28669	1.16118	0.926524	1.07857	1.00849	1.00234	1.11722	1.03116
Robo4	NM_028783.2	Endogenous	46.93	35.43	60.45	18.62	57.33	60.45	51.35	49.42	46.67	36.28	40.18	45.28	35.43	1	1.05442	0.895692	0.862027	0.814059	0.632827	0.700855	0.789813	0.618001	0.713675
Cybb	NM_007807.5	Endogenous	41.57	30.06	60.12	21.07	40.95	41.93	46.21	34.7	42.62	60.12	43.83	33.72	30.06	1	1.02393	1.12845	0.847375	1.04078	1.46813	1.07033	0.823443	0.734066	1.01661
Pdzk1ip1	NM_026018.3	Endogenous	46.8	30.14	60.12	17.35	44.02	50.7	48.27	44.16	51.75	48.72	30.14	43.35	60.12	1	1.15175	1.09655	1.00318	1.1756	1.10677	0.684689	0.98478	1.36574	1.15822
H2-M3	NM_013819.2	Endogenous	52.07	42.9	59.86	12.09	51.19	42.9	46.21	58.88	59.86	52.87	45.66	52.02	59.05	1	0.838054	0.902715	1.15022	1.16937	1.03282	0.891971	1.01621	1.15355	1.09299
Tlr2	NM_011905.2	Endogenous	49.85	40.46	59.86	14.1	59.38	46.8	55.45	51.52	59.86	44.57	46.57	40.46	44.02	1	0.788144	0.933816	0.867632	1.00808	0.750589	0.784271	0.681374	0.741327	0.795344
Cd48	NM_007649.4	Endogenous	49.68	35.62	59.56	17.34	50.16	51.68	59.56	52.58	57.83	55.98	35.62	47.2	36.5	1	1.0303	1.1874	1.04825	1.15291	1.11603	0.710128	0.940989	0.727671	0.9844
4930578C19Rik	NM_175228.4	Endogenous	42.88	29.22	58.88	22.12	52.21	40.95	47.24	58.88	30.44	41.46	29.22	40.46	45.09	1	0.784333	0.904808	1.12775	0.58303	0.794101	0.559663	0.774947	0.863628	0.753926
Cd36	NM_007643.3	Endogenous	50.49	41.42	58.5	11.21	56.3	58.5	49.29	50.47	53.78	53.9	45.66	41.42	45.09	1	1.03908	0.875488	0.896448	0.95524	0.957371	0.811012	0.735702	0.800888	0.8623
Cd8a	NM_001081110.2	Endogenous	44.12	33.17	58.35	19.22	58.35	37.05	57.51	43.11	41.6	33.17	42.92	40.46	42.95	1	0.634961	0.985604	0.738817	0.712939	0.568466	0.735561	0.693402	0.736075	0.677721
Mgmt	NM_008598.2	Endogenous	44.52	32.47	58.05	18.76	46.07	53.63	46.21	38.91	32.47	58.05	38.36	37.57	49.39	1	1.1641	1.00304	0.844584	0.704797	1.26004	0.832646	0.815498	1.07206	0.9631
Adgre1	NM_010130.1	Endogenous	44.88	34.7	57.83	15.52	43	41.93	51.35	57.83	48.7	40.43	34.7	46.24	39.72	1	0.975116	1.19419	1.34488	1.13256	0.940233	0.806977	1.07535	0.923721	1.01797
Tnfrsf11a	NM_009399.3	Endogenous	47.42	37.05	57.51	16.67	53.23	37.05	57.51	56.78	39.57	52.87	40.18	42.39	47.24	1	0.696036	1.08041	1.06669	0.743378	0.993237	0.754837	0.796355	0.887469	0.85511
Prom1	NM_001163577.1	Endogenous	46.81	37.57	57.33	16.17	57.33	41.93	38	44.16	53.78	49.76	42.92	37.57	55.83	1	0.73138	0.662829	0.770277	0.938078	0.867957	0.748648	0.655329	0.973836	0.8588
Ttc30a1	NM_030188.3	Endogenous	45.21	37.05	57.01	14.81	49.14	37.05	53.4	43.11	42.62	57.01	38.36	44.31	41.87	1	0.753968	1.08669	0.877289	0.867318	1.16015	0.780627	0.901709	0.852055	0.945309
Olfml2b	NM_177068.4	Endogenous	44.91	36.53	56.84	15.63	47.09	38.03	36.97	50.47	46.67	49.76	36.53	56.84	41.87	1	0.807602	0.785092	1.07178	0.991081	1.0567	0.775749	1.20705	0.889148	1.03599
Btla	NM_001037719.2	Endogenous	44.37	33.72	56.82	21.47	51.19	53.63	33.89	37.85	56.82	53.9	42.92	33.72	35.43	1	1.04767	0.662043	0.739402	1.10998	1.05294	0.838445	0.658722	0.692127	0.878443
Mmp13	NM_008607.1	Endogenous	48.67	36.61	56.82	12.06	51.19	49.73	47.24	46.27	56.82	52.87	44.75	36.61	52.61	1	0.971479	0.922836	0.903887	1.10998	1.03282	0.874194	0.715179	1.02774	0.97143
Adora2a	NM_009630.2	Endogenous	43.12	35.51	55.28	14.5	55.28	44.85	46.21	48.37	35.51	42.5	39.27	38.53	37.58	1	0.811324	0.835926	0.875	0.642366	0.768813	0.710384	0.696997	0.679812	0.696997
C5ar1	NM_007577.3	Endogenous	48.64	34.7	55.28	13.47	55.28	49.73	50.32	53.63	54.79	44.57	34.7	44.31	50.46	1	0.899602	0.910275	0.970152	0.991136	0.806259	0.627713	0.801556	0.912808	0.87794
Il2	NM_008366.3	Endogenous	45.34	35.62	55.28	15.99	55.28	50.7	43.13	39.96	38.56	52.87	35.62	40.46	51.53	1	0.917149	0.78021	0.722865	0.69754	0.956404	0.644356	0.73191	0.932164	0.829504
Ccno	NM_001081062.1	Endogenous	43.77	32.88	54.94	15.06	50.16	47.78	44.16	44.16	38.56	54.94	32.88	40.46	40.8	1	0.952552	0.880383	0.880383	0.76874	1.0953	0.655502	0.806619	0.813397	0.871013
Bbs1	NM_001033128.3	Endogenous	39.26	25.24	54.91	21.72	37.88	40.95	46.21	25.24	37.54	43.54	33.79	54.91	33.28	1	1.08105	1.2199	0.666315	0.991024	1.14942	0.892027	1.44958	0.878564	1.11715
Ccl26	NM_001013412.2	Endogenous	46.11	35.1	54.79	12.73	45.04	35.1	46.21	49.42	54.79	46.65	39.27	49.13	49.39	1	0.779307	1.02598	1.09725	1.21647	1.03575	0.871892	1.09081	1.09658	1.1099
Hck	NM_010407.3	Endogenous	46.26	40.18	54.75	11.09	49.14	44.85	42.1	52.58	45.66	46.65	40.18	40.46	54.75	1	0.912698	0.856736	1.07	0.929182	0.949328	0.817664	0.823362	1.11416	0.954009
Il4	NM_021283.1	Endogenous	47.84	34.21	54.75	12.62	48.11	44.85	53.4	47.32	47.69	34.21	52.05	48.17	54.75	1	0.932239	1.10996	0.983579	0.99127	0.711079	1.0819	1.00125	1.13802	0.960403
Csf1r	NM_001037859.1	Endogenous	44.77	32.47	54.68	14.28	47.09	42.9	44.16	54.68	32.47	46.65	41.09	42.39	51.53	1	0.911021	0.937779	1.16118	0.689531	0.990656	0.872584	0.900191	1.09429	0.918666
Bambi	NM_026505.2	Endogenous	41.84	35.1	54.26	13.78	54.26	35.1	38	41.01	36.53	39.39	43.83	43.35	45.09	1	0.646885	0.700332	0.755805	0.67324	0.725949	0.807777	0.798931	0.830999	0.75728
Cd70	NM_011617.1	Endogenous	45.27	35.43	53.95	14.36	51.19	38.03	50.32	43.11	42.62	50.79	42.01	53.95	35.43	1	0.742919	0.983004	0.842157	0.832584	0.992186	0.820668	1.05392	0.692127	0.892704
Fgf13	NM_010200.2	Endogenous	46.47	37.58	53.9	11.77	50.16	52.65	48.27	39.96	46.67	53.9	44.75	44.31	37.58	1	1.04964	0.962321	0.796651	0.930423	1.07456	0.892145	0.883373	0.749203	0.90939
Tnfrsf17	NM_011608.1	Endogenous	35.11	26.38	53.9	25.7	28.66	32.18	35.94	27.34	26.38	53.9	34.7	31.79	45.09	1	1.12282	1.25401	0.953943	0.920447	1.88067	1.21075	1.10921	1.57327	1.3709
Wnt11	NM_001285792.1	Endogenous	38.27	27.3	53.78	20.15	46.07	27.3	38	38.91	53.78	37.32	32.88	33.72	36.5	1	0.592577	0.824832	0.844584	1.16735	0.810072	0.713697	0.73193	0.792273	0.875407
Itgb2	NM_008404.4	Endogenous	42.78	32.18	53.63	15.06	47.09	32.18	43.13	53.63	42.62	45.61	34.7	45.28	40.8	1	0.683372	0.915906	1.13888	0.905075	0.968571	0.736887	0.961563	0.866426	0.925409
Gzmb	NM_013542.2	Endogenous	43.62	35.75	53.23	12.83	53.23	41.93	51.35	35.75	44.64	43.54	42.92	39.5	39.72	1	0.787714	0.964682	0.671614	0.838625	0.81796	0.806312	0.742063	0.746196	0.786211
Icam1	NM_010493.2	Endogenous	35.61	25.05	53.23	23.53	53.23	33.15	41.08	29.44	35.51	27.99	37.44	25.05	37.58	1	0.622769	0.771745	0.553072	0.667105	0.525831	0.703363	0.470599	0.705993	0.592382
Pdcd1	NM_008798.1	Endogenous	40.39	32.6	52.87	18.13	39.92	37.05	34.92	32.6	38.56	52.87	38.36	36.61	52.61	1	0.928106	0.874749	0.816633	0.965932	1.3244	0.960922	0.917084	1.31789	1.13133
Cxcl14	NM_019568.2	Endogenous	43.07	24.18	52.76	22.53	36.85	44.85	50.32	24.18	52.76	50.79	50.23	44.31	33.28	1	1.2171	1.36554	0.656174	1.43175	1.37829	1.36309	1.20244	0.903121	1.2289
Mmp9	NM_013599.2	Endogenous	39.36	14.61	52.61	30.85	43	47.78	43.13	30.49	30.44	50.79	14.61	41.42	52.61	1	1.11116	1.00302	0.70907	0.707907	1.18116	0.339767	0.963256	1.22349	1.01895
Lama1	NM_008480.2	Endogenous	42.29	32.86	52.21	14.35	52.21	41.93	32.86	50.47	36.53	40.43	42.01	43.35	40.8	1	0.803103	0.629381	0.966673	0.699674	0.774373	0.804635	0.830301	0.781459	0.771452
Aqp9	NM_001271843.1	Endogenous	35.79	23.4	51.83	27.33	51.19	23.4	34.92	31.55	26.38	51.83	34.7	32.75	35.43	1	0.457121	0.682164	0.616331	0.515335	1.0125	0.677867	0.639773	0.692127	0.714935
Ccl17	NM_011332.2	Endogenous	40.2	30.83	51.75	17.23	49.14	36.08	33.89	36.8	51.75	43.54	41.09	30.83	38.65	1	0.734229	0.689662	0.748881	1.05311	0.88604	0.836182	0.627391	0.786528	0.838268
Tnfsf4	NM_009452.2	Endogenous	47.44	40.46	51.68	8.79	51.19	51.68	51.35	42.06	46.67	50.79	46.57	40.46	46.17	1	1.00957	1.00313	0.821645	0.911702	0.992186	0.909748	0.790389	0.901934	0.899053
Icosl	NM_015790.3	Endogenous	39.32	29.78	51.53	18.39	40.95	35.1	29.78	31.55	36.53	48.72	40.18	39.5	51.53	1	0.857143	0.727228	0.770452	0.892063	1.18974	0.981197	0.964591	1.25836	1.07619
Fam124b	NM_173425.3	Endogenous	40.29	31.55	51.35	14.29	36.85	38.03	51.35	31.55	38.56	44.57	41.09	36.61	44.02	1	1.03202	1.39349	0.856174	1.0464	1.2095	1.11506	0.993487	1.19457	1.11099
Sh2d1a	NR_132588.1	Endogenous	40.74	33.15	51.19	17.08	51.19	33.15	43.13	33.65	33.48	45.61	36.53	49.13	40.8	1	0.647587	0.842547	0.657355	0.654034	0.890994	0.713616	0.959758	0.797031	0.825454
Il12rb2	NM_008354.3	Endogenous	36.12	27.34	50.79	21.24	44.02	31.2	40.05	27.34	33.48	50.79	35.62	34.68	27.91	1	0.708769	0.909814	0.621081	0.760563	1.15379	0.809178	0.787824	0.63403	0.834053
Rasgrf1	NM_011245.2	Endogenous	35.77	23.55	50.79	24.59	23.55	32.18	34.92	33.65	38.56	50.79	24.66	38.53	45.09	1	1.36645	1.4828	1.42887	1.63737	2.15669	1.04713	1.63609	1.91465	1.8362
Egfr	NM_207655.2	Endogenous	38.16	24.66	50.46	20.71	37.88	43.88	40.05	32.6	36.53	45.61	24.66	31.79	50.46	1	1.15839	1.05729	0.860612	0.964361	1.20407	0.651003	0.839229	1.3321	1.08494
Il23r	NM_144548.1	Endogenous	42	34.13	50.46	13.15	48.11	34.13	46.21	42.06	38.56	40.43	35.62	42.39	50.46	1	0.709416	0.960507	0.874247	0.801497	0.840366	0.740387	0.881106	1.04885	0.892954
Cd7	NM_009854.1	Endogenous	34.72	20.23	50.32	26.28	34.81	39	50.32	34.7	44.64	30.06	26.48	20.23	32.21	1	1.12037	1.44556	0.99684	1.28239	0.863545	0.760701	0.581155	0.925309	0.9131
Nid2	NM_008695.2	Endogenous	35.87	24.69	50.32	25.12	33.78	39	50.32	28.39	29.42	49.76	34.7	32.75	24.69	1	1.15453	1.48964	0.840438	0.87093	1.47306	1.02724	0.969509	0.730906	1.0111
Gas1	NM_008086.1	Endogenous	34.46	26.29	49.39	20.27	38.9	26.33	32.86	26.29	36.53	33.17	31.96	34.68	49.39	1	0.676864	0.84473	0.675835	0.939075	0.852699	0.821594	0.891517	1.26967	0.988239
Il2ra	NM_008367.2	Endogenous	27.26	14.72	49.14	35.34	49.14	25.35	22.59	14.72	30.44	19.7	28.31	25.05	30.06	1	0.515873	0.459707	0.299552	0.619455	0.400895	0.576109	0.509768	0.611722	0.53546
Csf2rb	NM_007780.4	Endogenous	37.36	30.14	48.75	17.87	46.07	48.75	36.97	39.96	31.45	31.1	30.14	38.53	33.28	1	1.05817	0.802474	0.867376	0.682657	0.67506	0.654222	0.836336	0.722379	0.729108
Hsd11b1	NM_001044751.1	Endogenous	32.27	19.98	48.72	31.39	29.69	29.25	43.13	19.98	27.4	48.72	30.14	20.23	41.87	1	0.98518	1.45268	0.672954	0.92287	1.64096	1.01516	0.681374	1.41024	1.16386
Ikzf3	NM_011771.1	Endogenous	36.95	22.08	48.72	22.27	39.92	33.15	45.19	22.08	34.5	48.72	39.27	28.9	40.8	1	0.830411	1.13201	0.553106	0.864228	1.22044	0.983717	0.723948	1.02204	0.957665
Ly9	NM_008534.2	Endogenous	36.7	30.06	48.7	16.44	32.76	33.15	41.08	33.65	48.7	42.5	34.7	33.72	30.06	1	1.0119	1.25397	1.02717	1.48657	1.29731	1.05922	1.0293	0.917582	1.18269
Ptgs2	NM_011198.4	Endogenous	31.27	20.73	48.7	24.92	26.62	32.18	26.7	29.44	48.7	20.73	29.22	35.64	32.21	1	1.20887	1.00301	1.10594	1.82945	0.778738	1.09767	1.33884	1.20999	1.28926
Sele	NM_011345.2	Endogenous	39.61	30.49	48.7	16.69	43	41.93	40.05	30.49	48.7	45.61	31.96	31.79	42.95	1	0.975116	0.931395	0.70907	1.13256	1.0607	0.743256	0.739302	0.998837	0.982849
Tpsab1	NM_031187.4	Endogenous	42.51	32.88	48.37	12.11	45.04	44.85	47.24	48.37	43.63	44.57	32.88	39.5	36.5	1	0.995782	1.04885	1.07393	0.968694	0.989565	0.730018	0.876998	0.810391	0.911412
Il16	NM_010551.3	Endogenous	40.92	35.51	48.31	10.23	38.9	40.95	45.19	42.06	35.51	39.39	35.62	42.39	48.31	1	1.0527	1.1617	1.08123	0.912853	1.0126	0.915681	1.08972	1.2419	1.06427
Cd6	NM_001037801.2	Endogenous	32.75	25.57	48.11	21.79	48.11	34.13	36.97	35.75	28.41	32.14	25.57	27.94	25.77	1	0.709416	0.768447	0.743089	0.590522	0.668052	0.53149	0.580752	0.535647	0.593744
Zap70	NM_009539.3	Endogenous	36.75	29.03	48.11	18.63	48.11	41.93	29.78	30.49	43.63	29.03	32.88	39.5	35.43	1	0.871544	0.618998	0.633756	0.90688	0.603409	0.683434	0.821035	0.736437	0.76694
C7	XM_356827.7	Endogenous	35.03	28.99	47.69	15.76	34.81	35.1	30.81	36.8	47.69	37.32	31.05	32.75	28.99	1	1.00833	0.88509	1.05717	1.37001	1.07211	0.891985	0.940822	0.832807	1.05394
Ngfr	NM_033217.3	Endogenous	40.8	32.21	47.69	13.81	47.09	40.95	41.08	33.65	47.69	46.65	38.36	39.5	32.21	1	0.869611	0.872372	0.714589	1.01274	0.990656	0.81461	0.838819	0.684009	0.881557
Egf	NM_010113.4	Endogenous	34.43	24.08	47.68	23.07	45.04	37.05	32.86	25.24	32.47	47.68	31.05	24.08	34.36	1	0.822602	0.729574	0.560391	0.720915	1.05861	0.689387	0.534636	0.762877	0.769261
Nfam1	NM_028728.2	Endogenous	36.92	30.23	47.09	14.47	47.09	30.23	38	33.65	40.59	40.43	31.96	32.75	37.58	1	0.641962	0.806965	0.714589	0.861966	0.858569	0.6787	0.695477	0.798046	0.803515
Tnfrsf4	NM_011659.2	Endogenous	35.02	22.83	46.8	20.83	41.97	46.8	30.81	32.6	34.5	34.21	22.83	41.42	30.06	1	1.11508	0.734096	0.776745	0.822016	0.815106	0.54396	0.986895	0.716226	0.835061
Ccr4	NM_009916.2	Endogenous	34.88	25.57	46.67	21.84	27.64	26.33	34.92	34.7	46.67	36.28	25.57	45.28	36.5	1	0.952605	1.26339	1.25543	1.68849	1.31259	0.925109	1.63821	1.32055	1.48996
Jup	NM_010593.2	Endogenous	34.89	25.59	46.67	20.03	25.59	44.85	33.89	30.49	46.67	31.1	33.79	37.57	30.06	1	1.75264	1.32435	1.19148	1.82376	1.21532	1.32044	1.46815	1.17468	1.42048
Mapk10	NM_009158.2	Endogenous	38.36	30.81	46.67	14.82	32.76	42.9	30.81	35.75	46.67	35.24	38.36	36.61	46.17	1	1.30952	0.940476	1.09127	1.4246	1.0757	1.17094	1.11752	1.40934	1.25679
Cdkn2a	NM_001040654.1	Endogenous	36.25	25.24	46.65	18.79	38.9	39	38	25.24	35.51	46.65	29.22	30.83	42.95	1	1.00257	0.976864	0.648843	0.912853	1.19923	0.751157	0.792545	1.10411	1.00219
Gzma	NM_010370.2	Endogenous	39.06	24.38	46.65	16.02	38.9	24.38	42.1	39.96	36.53	46.65	43.83	39.5	39.72	1	0.626735	1.08226	1.02725	0.939075	1.19923	1.12674	1.01542	1.02108	1.0437
Ccl12	NM_011331.2	Endogenous	36.36	21	46.21	20.21	38.9	36.08	46.21	31.55	37.54	37.32	21	44.31	34.36	1	0.927506	1.18792	0.811054	0.965039	0.959383	0.539846	1.13907	0.88329	0.986697
H2-DMa	NM_010386.4	Endogenous	35	25.24	46.17	22.06	32.76	34.13	38	25.24	27.4	41.46	26.48	43.35	46.17	1	1.04182	1.15995	0.770452	0.836386	1.26557	0.808303	1.32326	1.40934	1.20864
Ccl11	NM_011330.3	Endogenous	31.04	20.23	46.07	25.07	46.07	26.33	35.94	29.44	35.51	34.21	23.74	20.23	27.91	1	0.571522	0.780117	0.639028	0.770784	0.742566	0.515303	0.439114	0.605817	0.63957
Ccl28	NM_020279.3	Endogenous	33.89	22.55	46.07	21.03	46.07	33.15	42.1	35.75	28.41	32.14	29.22	35.64	22.55	1	0.719557	0.913827	0.775993	0.61667	0.697634	0.634252	0.773605	0.489473	0.644346
Lilra5	NM_001081239.2	Endogenous	39.92	34.7	46.07	8.48	46.07	39	40.05	34.7	37.54	43.54	41.09	37.57	39.72	1	0.846538	0.869329	0.753202	0.814847	0.945084	0.891904	0.815498	0.862166	0.859399
Ifi203	NM_001045481.1	Endogenous	36.28	27.91	45.66	18.21	43	33.15	30.81	28.39	36.53	42.5	45.66	38.53	27.91	1	0.77093	0.716512	0.660233	0.849535	0.988372	1.06186	0.896047	0.64907	0.845756
Cd79a	NM_007655.3	Endogenous	35.28	26.84	44.85	17.99	35.83	44.85	38	27.34	30.44	35.24	35.62	43.35	26.84	1	1.25174	1.06056	0.763048	0.849567	0.983533	0.994139	1.20988	0.749093	0.948018
Dll4	NM_019454.3	Endogenous	37.81	31.45	44.85	12.67	35.83	44.85	35.94	41.01	31.45	43.54	32.88	40.46	34.36	1	1.25174	1.00307	1.14457	0.877756	1.21518	0.917667	1.12922	0.958973	1.04528
Areg	NM_009704.3	Endogenous	32.82	25.35	44.57	23.1	28.66	25.35	40.05	38.91	38.56	44.57	25.57	27.94	25.77	1	0.884508	1.39742	1.35764	1.34543	1.55513	0.892184	0.974878	0.899163	1.19365
Cd19	NM_009844.2	Endogenous	39.79	33.65	44.57	9.1	43	40.95	35.94	33.65	36.53	44.57	40.18	41.42	41.87	1	0.952326	0.835814	0.782558	0.849535	1.03651	0.934419	0.963256	0.973721	0.955756
Cxcl1	NM_008176.1	Endogenous	32.81	25.77	44.57	16.94	29.69	32.18	38	31.55	32.47	44.57	28.31	32.75	25.77	1	1.08387	1.27989	1.06265	1.09363	1.50118	0.95352	1.10307	0.867969	1.14146
Icam5	NM_008319.2	Endogenous	37.71	30.06	44.57	13.34	33.78	40.95	42.1	33.65	38.56	44.57	42.01	33.72	30.06	1	1.21226	1.2463	0.996152	1.1415	1.31942	1.24364	0.998224	0.889876	1.08726
Cd1d1	NM_007639.3	Endogenous	35.09	21.47	44.31	22.07	29.69	41.93	29.78	41.01	42.62	32.14	32.88	44.31	21.47	1	1.41226	1.00303	1.38127	1.4355	1.08252	1.10744	1.49242	0.723139	1.1834
Ccl24	NM_019577.4	Endogenous	37.24	26.38	44.16	17.1	43	39	33.89	44.16	26.38	33.17	31.05	40.46	44.02	1	0.906977	0.78814	1.02698	0.613488	0.771395	0.722093	0.94093	1.02372	0.837384
Cd74	NM_001042605.1	Endogenous	39.11	28.28	44.16	16.26	43	28.28	35.94	44.16	42.62	43.54	29.22	43.35	41.87	1	0.657674	0.835814	1.02698	0.991163	1.01256	0.679535	1.00814	0.973721	0.996395
Il17a	NM_010552.3	Endogenous	33.69	26.48	44.16	17.15	40.95	35.1	30.81	44.16	29.42	30.06	26.48	30.83	35.43	1	0.857143	0.752381	1.07839	0.718437	0.734066	0.646642	0.752869	0.865201	0.767643
Cxcl15	NM_011339.2	Endogenous	35.81	23.34	44.02	18.56	44.02	28.28	38	34.7	23.34	38.35	34.7	43.35	37.58	1	0.642435	0.863244	0.788278	0.530214	0.871195	0.788278	0.98478	0.853703	0.809973
Magea1	NM_020015.2	Endogenous	34.61	27.4	44.02	19.5	44.02	43.88	39.02	31.55	27.4	38.35	27.4	29.86	30.06	1	0.99682	0.886415	0.71672	0.622444	0.871195	0.622444	0.678328	0.682871	0.71371
Tigit	NM_001146325.1	Endogenous	34.42	22.55	43.88	17.46	37.88	43.88	35.94	35.75	35.51	36.28	28.31	33.72	22.55	1	1.15839	0.948786	0.94377	0.937434	0.957761	0.74736	0.89018	0.595301	0.845169
Id4	NM_031166.2	Endogenous	29.54	22.59	43.54	25.38	36.85	25.35	22.59	23.13	35.51	43.54	22.83	26.01	30.06	1	0.687924	0.613026	0.62768	0.963636	1.18155	0.619539	0.705834	0.815739	0.916689
Ptger4	NM_001136079.1	Endogenous	35.26	26.01	43.54	18.4	38.9	26.33	29.78	42.06	35.51	43.54	36.53	26.01	38.65	1	0.676864	0.765553	1.08123	0.912853	1.11928	0.939075	0.668638	0.993573	0.923586
Traf1	NM_009421.4	Endogenous	31	23.12	43.54	21.37	36.85	31.2	29.78	27.34	35.51	43.54	23.74	23.12	27.91	1	0.846676	0.808141	0.741927	0.963636	1.18155	0.644233	0.627408	0.757395	0.882497
Twist1	NM_011658.2	Endogenous	30.68	24.18	43.54	22.25	32.76	25.35	30.81	24.18	27.4	43.54	24.66	39.5	27.91	1	0.77381	0.940476	0.738095	0.836386	1.32906	0.752747	1.20574	0.851954	1.05578
Itgal	NM_008400.2	Endogenous	34.8	25.05	43.13	16.35	35.83	34.13	43.13	30.49	40.59	33.17	31.05	25.05	39.72	1	0.952554	1.20374	0.850963	1.13285	0.925761	0.866592	0.699135	1.10857	0.966578
Selp	NM_011347.1	Endogenous	31.84	23.12	43.13	23.14	35.83	39	43.13	23.13	25.37	31.1	28.31	23.12	37.58	1	1.08847	1.20374	0.645548	0.708066	0.867988	0.79012	0.645269	1.04884	0.817541
S100a9	NM_009114.2	Endogenous	36.38	32.14	43.11	9.23	37.88	34.13	39.02	43.11	36.53	32.14	34.7	36.61	33.28	1	0.901003	1.0301	1.13807	0.964361	0.848469	0.916051	0.966473	0.878564	0.914467
Blk	NM_007549.2	Endogenous	32.04	21.47	43	20.73	43	27.3	31.84	39.96	33.48	34.21	30.14	26.97	21.47	1	0.634884	0.740465	0.929302	0.778605	0.795581	0.70093	0.627209	0.499302	0.675174
Cxcr5	NM_007551.2	Endogenous	32.59	23.62	43	19.8	43	32.18	23.62	36.8	37.54	26.95	37.44	28.9	26.84	1	0.748372	0.549302	0.855814	0.873023	0.626744	0.870698	0.672093	0.624186	0.699012
Ikzf1	NM_009578.2	Endogenous	36.23	22.83	42.95	17.15	40.95	39.98	40.05	34.7	37.54	36.28	22.83	30.83	42.95	1	0.976313	0.978022	0.847375	0.916728	0.885958	0.557509	0.752869	1.04884	0.901099
Itga2	NM_008396.2	Endogenous	35.26	23.13	42.95	17.7	36.85	31.2	38	23.13	34.5	30.06	40.18	40.46	42.95	1	0.846676	1.03121	0.62768	0.936228	0.815739	1.09037	1.09796	1.16554	1.00387
Il6	NM_031168.1	Endogenous	31.17	23.55	42.62	19.32	23.55	32.18	32.86	24.18	42.62	25.92	31.05	32.75	35.43	1	1.36645	1.39533	1.02675	1.80977	1.10064	1.31847	1.39066	1.50446	1.45138
Fas	NM_007987.2	Endogenous	34.74	25.24	42.5	18.81	41.97	29.25	29.78	25.24	41.6	42.5	29.22	36.61	36.5	1	0.696926	0.709554	0.601382	0.991184	1.01263	0.696212	0.87229	0.869669	0.936443
Il1a	NM_010554.4	Endogenous	31.96	19.98	42.5	25.29	36.85	39.98	34.92	19.98	23.34	42.5	32.88	34.68	22.55	1	1.08494	0.947626	0.542198	0.633379	1.15332	0.892266	0.941113	0.61194	0.834939
Itgb8	NM_177290.3	Endogenous	30.39	14.61	42.5	28.08	36.85	23.4	35.94	31.55	24.35	42.5	14.61	28.9	35.43	1	0.635007	0.975305	0.856174	0.660787	1.15332	0.396472	0.784261	0.961465	0.889959
Cxcl5	NM_009141.2	Endogenous	29.78	20.09	42.1	28.99	39.92	38.03	42.1	30.49	21.31	30.06	20.09	20.23	25.77	1	0.952655	1.05461	0.763778	0.533818	0.753006	0.503257	0.506764	0.645541	0.609782
Cd40	NM_011611.2	Endogenous	33.94	22.43	41.46	19.81	39.92	22.43	26.7	30.49	38.56	41.46	31.05	40.46	34.36	1	0.561874	0.668838	0.763778	0.965932	1.03858	0.777806	1.01353	0.860721	0.969689
Ceacam3	NM_054059.1	Endogenous	30.96	22.83	41.46	18.23	32.76	30.23	34.92	32.6	29.42	41.46	22.83	30.83	23.62	1	0.922772	1.06593	0.995116	0.898046	1.26557	0.696886	0.941087	0.721001	0.956426
Il11ra1	NM_010549.3	Endogenous	28.47	19.98	41.08	20.24	27.64	27.3	41.08	19.98	29.42	27.99	31.96	25.05	25.77	1	0.987699	1.48625	0.722865	1.0644	1.01266	1.1563	0.906295	0.932344	0.978925
Oas3	NM_145226.2	Endogenous	30.78	21.77	41.01	22.05	31.73	33.15	22.59	41.01	40.59	21.77	28.31	28.9	28.99	1	1.04475	0.711945	1.29247	1.27923	0.686101	0.892216	0.91081	0.913646	0.947447
Cd3e	NM_007648.4	Endogenous	26.51	12.79	40.95	32.11	40.95	29.25	28.75	17.88	32.47	31.1	12.79	25.05	20.4	1	0.714286	0.702076	0.43663	0.792918	0.759463	0.312332	0.611722	0.498168	0.665568
Hnf1a	NM_009327.1	Endogenous	34.97	30.81	40.95	8.13	40.95	35.1	30.81	34.7	34.5	34.21	35.62	36.61	32.21	1	0.857143	0.752381	0.847375	0.842491	0.835409	0.869841	0.894017	0.786569	0.839621
Tnfrsf18	NM_009400.2	Endogenous	26.05	10.05	40.95	38.41	40.95	21.45	28.75	25.24	30.44	29.03	10.05	35.64	12.88	1	0.52381	0.702076	0.616361	0.743346	0.708913	0.245421	0.87033	0.31453	0.65928
Aplnr	NM_011784.3	Endogenous	35.38	24.65	40.8	16.22	37.88	39.98	24.65	34.7	38.56	38.35	36.53	26.97	40.8	1	1.05544	0.650739	0.916051	1.01795	1.01241	0.964361	0.711985	1.07709	0.954857
Pparg	NM_011146.3	Endogenous	32.82	24.88	40.59	17.49	37.88	37.05	38	27.34	40.59	24.88	31.05	31.79	26.84	1	0.978089	1.00317	0.721753	1.07154	0.656811	0.819694	0.839229	0.708553	0.819034
Fasl	NM_001205243.1	Endogenous	30.89	21.03	40.43	21.78	26.62	38.03	21.57	21.03	34.5	40.43	31.96	32.75	31.14	1	1.42863	0.810293	0.790008	1.29602	1.51878	1.2006	1.23028	1.1698	1.30372
Cd69	NM_001033122.3	Endogenous	30.49	21.03	40.05	19.38	34.81	26.33	40.05	21.03	27.4	36.28	26.48	29.86	32.21	1	0.756392	1.15053	0.604137	0.78713	1.04223	0.760701	0.857799	0.925309	0.903117
Cdkn2b	NM_007670.4	Endogenous	29.7	18.66	40.05	19.47	32.76	28.28	40.05	28.39	27.4	18.66	33.79	27.94	30.06	1	0.863248	1.22253	0.866606	0.836386	0.569597	1.03144	0.852869	0.917582	0.794109
F2rl1	NM_007974.4	Endogenous	26.86	15.6	40.05	24.98	27.64	15.6	40.05	25.24	26.38	32.14	24.66	22.16	27.91	1	0.564399	1.44899	0.913169	0.954414	1.16281	0.892185	0.801737	1.00977	0.982182
Ndufa4l2	NM_001098789.1	Endogenous	33.72	19.27	39.98	21.66	36.85	39.98	23.62	34.7	34.5	38.35	36.53	19.27	39.72	1	1.08494	0.640977	0.941655	0.936228	1.04071	0.991316	0.522931	1.07788	0.894437
Csf3r	NM_001252651.1	Endogenous	27.81	12.62	39.72	28.5	32.76	21.45	24.65	12.62	30.44	33.17	24.66	30.83	39.72	1	0.654762	0.752442	0.385226	0.929182	1.01252	0.752747	0.941087	1.21245	1.02381
Itgax	NM_021334.2	Endogenous	32.12	25.57	39.57	16.61	37.88	26.33	30.81	34.7	39.57	37.32	25.57	27.94	28.99	1	0.69509	0.813358	0.916051	1.04461	0.985216	0.675026	0.737592	0.765312	0.883184
Pik3r5	NM_177320.2	Endogenous	29.77	23.84	39.57	18.59	31.73	36.08	25.67	25.24	39.57	23.84	24.66	28.9	32.21	1	1.13709	0.809014	0.795462	1.24708	0.751339	0.777182	0.91081	1.01513	0.98109
Cd5	NM_007650.3	Endogenous	21.72	15.41	39.39	33.33	17.4	19.5	18.48	16.82	22.32	39.39	24.66	15.41	21.47	1	1.12069	1.06207	0.966667	1.28276	2.26379	1.41724	0.885632	1.23391	1.41652
Fcnb	NM_010190.1	Endogenous	32.36	25.57	39.39	14.11	28.66	35.1	29.78	32.6	30.44	39.39	25.57	38.53	31.14	1	1.2247	1.03908	1.13747	1.06211	1.37439	0.892184	1.34438	1.08653	1.21685
Mmp12	NM_008605.3	Endogenous	30.41	24.38	39.39	16.44	33.78	24.38	35.94	29.44	30.44	39.39	26.48	26.97	26.84	1	0.721729	1.06394	0.871522	0.901125	1.16607	0.783896	0.798401	0.794553	0.915038
Ccl7	NM_013654.3	Endogenous	31.64	24.69	38.9	16.23	38.9	32.18	29.78	27.34	27.4	36.28	38.36	29.86	24.69	1	0.827249	0.765553	0.702828	0.70437	0.932648	0.986118	0.767609	0.634704	0.759833
Cd300a	NM_170758.3	Endogenous	27.29	17.88	38.9	23.68	38.9	23.4	29.78	17.88	30.44	33.17	26.48	24.08	21.47	1	0.601542	0.765553	0.45964	0.782519	0.852699	0.68072	0.619023	0.551928	0.701542
Tlr5	NM_016928.2	Endogenous	28.4	15.4	38.56	22.15	24.57	30.23	15.4	26.29	38.56	31.1	28.31	28.9	32.21	1	1.23036	0.626781	1.07	1.56939	1.26577	1.15222	1.17623	1.31095	1.33059
Xcl1	NM_008510.1	Endogenous	29.23	19.28	38.35	20.48	28.66	30.23	27.73	31.55	19.28	38.35	22.83	27.94	36.5	1	1.05478	0.967551	1.10084	0.672715	1.3381	0.796581	0.974878	1.27355	1.06481
S100a8	NM_013650.2	Endogenous	28.69	22.16	38.03	15.97	26.62	38.03	26.7	26.29	31.45	31.1	30.14	22.16	25.77	1	1.42863	1.00301	0.987603	1.18144	1.16829	1.13223	0.832457	0.968069	1.03757
Ccl2	NM_011333.3	Endogenous	29.99	21.45	37.58	20.35	33.78	21.45	27.73	29.44	25.37	34.21	22.83	37.57	37.58	1	0.634991	0.8209	0.871522	0.751036	1.01273	0.675844	1.1122	1.11249	0.997114
Ccl20	NM_016960.1	Endogenous	31.01	26.38	37.32	11.05	34.81	28.28	29.78	29.44	26.38	37.32	31.96	28.9	32.21	1	0.81241	0.855501	0.845734	0.757828	1.07211	0.918127	0.830221	0.925309	0.896366
Cd27	NM_001042564.1	Endogenous	32.08	23.13	37.32	13.85	28.66	31.2	36.97	23.13	35.51	37.32	32.88	30.83	32.21	1	1.08863	1.28995	0.807048	1.23901	1.30216	1.14724	1.07572	1.12387	1.18519
Thbd	NM_009378.3	Endogenous	28.17	19.27	37.32	22.71	35.83	34.13	29.78	25.24	25.37	37.32	21.92	19.27	24.69	1	0.952554	0.831147	0.704438	0.708066	1.04159	0.611778	0.537817	0.689087	0.744139
Il34	NM_001135100.2	Endogenous	29.26	19.27	36.97	20.17	27.64	29.25	36.97	35.75	24.35	31.1	24.66	19.27	34.36	1	1.05825	1.33755	1.29342	0.88097	1.12518	0.892185	0.697178	1.24313	0.986614
Mmp1a	NM_032006.3	Endogenous	28.45	18.26	36.97	20.4	25.59	26.33	36.97	28.39	18.26	27.99	24.66	35.64	32.21	1	1.02892	1.4447	1.10942	0.71356	1.09379	0.963658	1.39273	1.25869	1.11469
Tie1	NM_011587.2	Endogenous	30.76	20.09	36.97	14.6	31.73	33.15	36.97	31.55	30.44	31.1	20.09	31.79	30.06	1	1.04475	1.16514	0.994327	0.959344	0.980145	0.633155	1.00189	0.947368	0.972187
Tnfrsf9	NM_001077508.1	Endogenous	28.22	19.5	36.85	19.16	36.85	19.5	30.81	33.65	27.4	30.06	21.92	26.97	26.84	1	0.529172	0.836092	0.913161	0.743555	0.815739	0.594844	0.731886	0.728358	0.754885
Wnt10a	NM_009518.1	Endogenous	23.3	17.18	36.85	27.8	36.85	23.4	23.62	30.49	20.29	17.62	21	19.27	17.18	1	0.635007	0.640977	0.827408	0.550611	0.478155	0.569878	0.522931	0.466214	0.504478
H2-DMb2	NM_010388.4	Endogenous	27.63	19.27	36.28	21.1	21.5	26.33	26.7	31.55	35.51	36.28	24.66	19.27	26.84	1	1.22465	1.24186	1.46744	1.65163	1.68744	1.14698	0.896279	1.24837	1.37093
Hc	NM_010406.2	Endogenous	29.32	21.47	36.08	17.08	32.76	36.08	32.86	29.44	27.4	34.21	25.57	24.08	21.47	1	1.10134	1.00305	0.898657	0.836386	1.04426	0.780525	0.735043	0.655372	0.817766
Hdc	NM_008230.6	Endogenous	30.34	20.09	36.08	17.92	34.81	36.08	30.81	25.24	32.47	33.17	20.09	34.68	25.77	1	1.03648	0.88509	0.725079	0.932778	0.952887	0.577133	0.996265	0.740305	0.905559
Angptl4	NM_020581.2	Endogenous	30.56	24.38	35.94	14.61	34.81	24.38	35.94	31.55	34.5	32.14	31.05	26.01	24.69	1	0.700373	1.03246	0.906349	0.991095	0.923298	0.891985	0.747199	0.709279	0.842718
Fcrlb	NM_001029984.2	Endogenous	28.56	20.48	35.75	17.47	32.76	20.48	26.7	35.75	29.42	29.03	25.57	33.72	23.62	1	0.625153	0.815018	1.09127	0.898046	0.886142	0.780525	1.0293	0.721001	0.883623
Itgae	NM_008399.1	Endogenous	27.01	21.19	35.51	19.68	29.69	34.13	21.57	22.08	35.51	25.92	28.31	21.19	24.69	1	1.14955	0.726507	0.743685	1.19603	0.873021	0.95352	0.713708	0.831593	0.903587
Mmrn2	NM_153127.3	Endogenous	29.81	24.57	35.43	12.53	24.57	31.2	26.7	31.55	26.38	34.21	27.4	30.83	35.43	1	1.26984	1.08669	1.28409	1.07367	1.39235	1.11518	1.25478	1.442	1.2907
Pnoc	NM_001205075.1	Endogenous	29.33	21	35.43	15.95	32.76	32.18	30.81	28.39	23.34	32.14	21	27.94	35.43	1	0.982295	0.940476	0.866606	0.712454	0.981074	0.641026	0.852869	1.0815	0.906975
H2-Pa	ENSMUST00000182803.1	Endogenous	23.6	9.13	35.24	32.06	21.5	19.5	22.59	19.98	30.44	35.24	9.13	25.05	28.99	1	0.906977	1.0507	0.929302	1.41581	1.63907	0.424651	1.16512	1.34837	1.39209
Lamb3	NM_008484.2	Endogenous	24.4	17.62	34.92	23.26	26.62	23.4	34.92	27.34	23.34	17.62	19.18	28.9	18.25	1	0.879038	1.3118	1.02705	0.876784	0.661908	0.720511	1.08565	0.685575	0.827479
Cd96	NM_032465.2	Endogenous	28.89	21.47	34.81	12.69	34.81	28.28	30.81	26.29	29.42	27.99	31.05	29.86	21.47	1	0.81241	0.88509	0.755243	0.845159	0.804079	0.891985	0.857799	0.616777	0.780954
Wnt2	NM_023653.4	Endogenous	27.77	18.3	34.81	21.2	34.81	22.43	29.78	30.49	34.5	32.14	22.83	18.3	24.69	1	0.644355	0.855501	0.875898	0.991095	0.923298	0.655846	0.525711	0.709279	0.787346
Prlr	NM_011169.5	Endogenous	26.59	16.38	34.7	20.39	26.62	29.25	20.54	34.7	26.38	26.95	27.4	16.38	31.14	1	1.0988	0.7716	1.30353	0.990984	1.0124	1.0293	0.615327	1.1698	0.947126
Acvr1c	NM_001033369.3	Endogenous	26.17	20.09	34.36	17.3	24.57	31.2	28.75	24.18	26.38	23.84	20.09	22.16	34.36	1	1.26984	1.17013	0.984127	1.07367	0.970289	0.817664	0.901913	1.39845	1.08608
Pla2g2a	NM_001082531.1	Endogenous	23.6	16.43	33.48	27.16	25.59	16.58	16.43	16.82	33.48	32.14	22.83	26.01	22.55	1	0.647909	0.642048	0.657288	1.30832	1.25596	0.892145	1.01641	0.881204	1.11547
Ctla4	NM_009843.3	Endogenous	22.77	18.26	33.17	21.11	27.64	20.48	19.51	18.93	22.32	33.17	18.26	23.12	21.47	1	0.740955	0.705861	0.684877	0.807525	1.20007	0.660637	0.836469	0.776773	0.90521
Tnfrsf1b	NM_011610.3	Endogenous	29.33	22.08	33.17	11.95	31.73	31.2	31.84	22.08	30.44	33.17	26.48	26.97	30.06	1	0.983297	1.00347	0.695871	0.959344	1.04538	0.834541	0.849984	0.947368	0.95052
Cd79b	NM_008339.2	Endogenous	22.36	17.88	32.76	21.55	32.76	25.35	21.57	17.88	18.26	18.66	19.18	25.05	22.55	1	0.77381	0.658425	0.545788	0.557387	0.569597	0.58547	0.764652	0.688339	0.644994
Pirb	NM_011095.2	Endogenous	24.1	16.1	32.76	22.86	32.76	19.5	21.57	21.03	26.38	30.06	28.31	21.19	16.1	1	0.595238	0.658425	0.641941	0.80525	0.917582	0.864164	0.646825	0.491453	0.715278
Apol6	NM_001163621.1	Endogenous	24.87	20.09	32.47	15.38	24.57	24.38	22.59	24.18	32.47	20.73	20.09	27.94	26.84	1	0.992267	0.919414	0.984127	1.32153	0.843712	0.817664	1.13716	1.09239	1.0987
Il10	NM_010548.1	Endogenous	20.41	10.15	31.84	39.84	29.69	28.28	31.84	22.08	10.15	19.7	12.79	17.34	11.81	1	0.952509	1.07241	0.743685	0.341866	0.663523	0.430785	0.584035	0.397777	0.4968
Cpa3	NM_007753.2	Endogenous	26.15	19.18	31.2	17.47	27.64	31.2	20.54	24.18	30.44	31.1	19.18	23.12	27.91	1	1.1288	0.743126	0.874819	1.1013	1.12518	0.693922	0.836469	1.00977	1.01818
Cd4	NM_013488.2	Endogenous	23.01	17.55	31.1	19.08	19.45	17.55	19.51	23.13	25.37	31.1	21.92	21.19	27.91	1	0.902314	1.00308	1.1892	1.30437	1.59897	1.12699	1.08946	1.43496	1.35694
H2-Q1	NM_010390.3	Endogenous	22.47	9.63	31.1	25.97	20.47	24.38	24.65	21.03	26.38	31.1	21	9.63	23.62	1	1.19101	1.2042	1.02736	1.28872	1.5193	1.02589	0.470445	1.15388	1.10809
Sell	XM_006496716.1	Endogenous	26.27	19.98	30.83	14.21	28.66	22.43	27.73	19.98	30.44	23.84	24.66	30.83	27.91	1	0.782624	0.967551	0.697139	1.06211	0.831821	0.860433	1.07572	0.973831	0.985869
Gbp2b	NM_010259.2	Endogenous	22.42	15.77	30.81	23.38	20.47	19.5	30.81	15.77	25.37	20.73	23.74	16.38	28.99	1	0.952614	1.50513	0.770396	1.23937	1.0127	1.15975	0.800195	1.41622	1.11712
Il21r	NM_021887.1	Endogenous	24.89	16.44	30.81	19.42	27.64	28.28	30.81	22.08	30.44	20.73	16.44	25.05	22.55	1	1.02315	1.11469	0.798842	1.1013	0.75	0.59479	0.906295	0.815847	0.893361
Lamc2	NM_008485.3	Endogenous	24.25	19.18	30.23	17.42	28.66	30.23	22.59	25.24	23.34	19.7	19.18	28.9	20.4	1	1.05478	0.788207	0.88067	0.814375	0.687369	0.669225	1.00837	0.711793	0.805478
Prf1	NM_011073.2	Endogenous	22.26	15.03	29.78	20.23	24.57	23.4	29.78	18.93	22.32	26.95	20.09	19.27	15.03	1	0.952381	1.21205	0.770452	0.908425	1.09687	0.817664	0.78429	0.611722	0.850326
Fap	NM_007986.2	Endogenous	24.08	17.62	29.44	16.5	28.66	22.43	22.59	29.44	25.37	17.62	25.57	19.27	25.77	1	0.782624	0.788207	1.02722	0.885206	0.614794	0.892184	0.672366	0.899163	0.767882
Fpr3	NM_008042.2	Endogenous	23.73	17.25	29.03	17.3	19.45	20.48	27.73	24.18	17.25	29.03	26.48	22.16	26.84	1	1.05296	1.42571	1.24319	0.886889	1.49254	1.36144	1.13933	1.37995	1.22468
Klrd1	NM_010654.2	Endogenous	24.19	19.28	29.03	13.47	26.62	24.38	21.57	24.18	19.28	29.03	25.57	20.23	26.84	1	0.915853	0.810293	0.90834	0.724267	1.09053	0.960556	0.759955	1.00826	0.895755
Csf2	NM_009969.4	Endogenous	21.73	9.75	28.31	28.21	23.55	9.75	17.46	19.98	26.38	24.88	28.31	17.34	27.91	1	0.414013	0.741401	0.848408	1.12017	1.05648	1.20212	0.736306	1.18514	1.02452
Fcgr3	NM_010188.5	Endogenous	16.68	2.74	26.62	45.3	26.62	24.38	22.59	19.98	11.16	14.51	2.74	16.38	11.81	1	0.915853	0.84861	0.750563	0.419234	0.545079	0.10293	0.615327	0.443651	0.505823
Entpd1	NM_009848.3	Endogenous	19.91	13.49	25.59	21.02	25.59	16.58	23.62	23.13	22.32	16.59	16.44	13.49	21.47	1	0.647909	0.923017	0.903869	0.872216	0.6483	0.642438	0.527159	0.839	0.721669
Klrb1	NM_001099918.1	Endogenous	19.82	13.67	25.35	21.35	20.47	25.35	14.38	13.67	17.25	19.7	24.66	19.27	23.62	1	1.2384	0.702491	0.667807	0.842697	0.962384	1.20469	0.941378	1.15388	0.975085
Vsir	NM_001159572.1	Endogenous	18	11.57	25.35	26.28	16.38	25.35	24.65	11.57	13.19	18.66	14.61	18.3	19.33	1	1.54762	1.50488	0.706349	0.80525	1.13919	0.891941	1.11722	1.1801	1.06044
Csf3	NM_009971.1	Endogenous	17.12	11.87	24.69	23.96	21.5	17.55	12.32	17.88	15.22	17.62	11.87	15.41	24.69	1	0.816279	0.573023	0.831628	0.707907	0.819535	0.552093	0.716744	1.14837	0.84814
Cxcl9	NM_008599.2	Endogenous	18.56	11.7	23.62	23.94	15.36	11.7	19.51	13.67	16.23	22.81	21	23.12	23.62	1	0.761719	1.27018	0.889974	1.05664	1.48503	1.36719	1.50521	1.53776	1.39616
Ifitm1	NM_001112715.1	Endogenous	20.41	15.52	23.62	12.74	23.55	18.53	23.62	21.03	21.31	20.73	15.52	21.19	18.25	1	0.786837	1.00297	0.892994	0.904883	0.880255	0.659023	0.899788	0.774947	0.864968
Ccr9	NM_009913.6	Endogenous	17.35	8.59	23.13	24.42	14.33	18.53	18.48	23.13	15.22	17.62	21	19.27	8.59	1	1.29309	1.2896	1.6141	1.06211	1.22959	1.46546	1.34473	0.599442	1.05897
Slc16a1	NM_009196.4	Endogenous	16.5	11.57	20.54	21.62	20.47	14.63	20.54	11.57	14.21	18.66	15.52	12.52	20.4	1	0.714704	1.00342	0.565217	0.694187	0.911578	0.758183	0.611627	0.99658	0.803493
Pla1a	NM_134102.4	Endogenous	18.13	13.19	19.98	11.27	19.45	18.53	18.48	19.98	13.19	17.62	17.35	19.27	19.33	1	0.952699	0.950129	1.02725	0.678149	0.905913	0.892031	0.990746	0.99383	0.892159
Ifng	NM_008337.1	Endogenous	12.06	6.22	17.18	30.56	15.36	12.68	15.4	12.62	11.16	6.22	7.31	10.6	17.18	1	0.825521	1.0026	0.821615	0.726562	0.404948	0.475911	0.690104	1.11849	0.735026
