# Supplementary material for: STUB1 is an intracellular checkpoint for interferon gamma sensing
Source: Sci Rep. 2022 Aug 18;12:14087. doi: 10.1038/s41598-022-18404-4 (PMC9388626; doi:10.1038/s41598-022-18404-4)
Supplement: Supplementary file 10 — Supplementary Information 10. [file 41598_2022_18404_MOESM10_ESM.xlsx]

## Sheet: Abundance after quality control
Supplementary Table S4. Protein abundance and differential enrichment of proteomics data.
Accession	Gene Symbol	Description	Exp. q-value: Combined	Sum PEP Score	Coverage [%]	# Peptides	# PSMs	# Unique Peptides	# AAs	MW [kDa]	calc. pI	Score Sequest HT: Sequest HT	# Peptides (by Search Engine): Sequest HT	Biological Process	Cellular Component	Molecular Function	gControl_BR1_TR1_Abundances (Scaled)	gControl_BR1_TR2_Abundances (Scaled)	gControl_BR2_TR1_Abundances (Scaled)	gControl_BR2_TR2_Abundances (Scaled)	gControl_BR3_TR1_Abundances (Scaled)	gControl_BR3_TR2_Abundances (Scaled)	gStub1 #1_BR1_TR1_Abundances (Scaled)	gStub1 #1_BR1_TR2_Abundances (Scaled)	gStub1 #1_BR2_TR1_Abundances (Scaled)	gStub1 #1_BR2_TR2_Abundances (Scaled)	gStub1 #1_BR3_TR1_Abundances (Scaled)	gStub1 #1_BR3_TR2_Abundances (Scaled)	gStub1 #2_BR1_TR1_Abundances (Scaled)	gStub1 #2_BR1_TR2_Abundances (Scaled)	gStub1 #2_BR2_TR1_Abundances (Scaled)	gStub1 #2_BR2_TR2_Abundances (Scaled)	gStub1 #2_BR3_TR1_Abundances (Scaled)	gStub1 #2_BR3_TR2_Abundances (Scaled)
# Proteins	Found in Sample: [S14] F14: Sample	# Unique Peptides	# Peptides	# PSMs	Group Description	Found in Sample: [S1] F1: Sample	Found in Sample: [S2] F2: Sample	Found in Sample: [S3] F3: Sample	Found in Sample: [S4] F4: Sample	Found in Sample: [S5] F5: Sample	Found in Sample: [S6] F6: Sample	Found in Sample: [S7] F7: Sample	Found in Sample: [S8] F8: Sample	Found in Sample: [S9] F9: Sample	Found in Sample: [S10] F10: Sample	Found in Sample: [S11] F11: Sample	Found in Sample: [S22] F22: Sample	Found in Sample: [S23] F23: Sample					Found in Sample: [S24] F24: Sample
1	Not Found	1	7	981	[Master Protein] Eukaryotic translation initiation factor 5A-2 [OS=Mus musculus]	Not Found	Not Found	High	Not Found	Not Found	Not Found	Not Found	Not Found	Not Found	Not Found	Not Found	Not Found	Not Found					Not Found
Q9JHU4	Dync1h1	Cytoplasmic dynein 1 heavy chain 1 [OS=Mus musculus]	0	1127.95	38	144	3585	144	4644	531.7	6.42	6346.65	144	cell division;cell organization and biogenesis;cellular component movement;metabolic process;regulation of biological process;transport	cytoplasm;cytoskeleton;membrane	catalytic activity;motor activity;nucleotide binding;protein binding;RNA binding	101.9	99.1	79.4	78.7	96.3	97.6	100.5	101.3	99.4	99.9	101.3	103.4	100.3	99.1	104.8	104.6	100.9	101.3
# Proteins	Found in Sample: [S14] F14: Sample	# Unique Peptides	# Peptides	# PSMs	Group Description	Found in Sample: [S1] F1: Sample	Found in Sample: [S2] F2: Sample	Found in Sample: [S3] F3: Sample	Found in Sample: [S4] F4: Sample	Found in Sample: [S5] F5: Sample	Found in Sample: [S6] F6: Sample	Found in Sample: [S7] F7: Sample	Found in Sample: [S8] F8: Sample	Found in Sample: [S9] F9: Sample	Found in Sample: [S10] F10: Sample	Found in Sample: [S11] F11: Sample	Found in Sample: [S22] F22: Sample	Found in Sample: [S23] F23: Sample					Found in Sample: [S24] F24: Sample
2	High	144	144	3595	[Master Protein] Cytoplasmic dynein 1 heavy chain 1 [OS=Mus musculus]	High	High	High	High	High	High	High	High	High	High	High	High	High					High
P19096	Fasn	Fatty acid synthase [OS=Mus musculus]	0	1032.66	52	92	3763	92	2504	272.3	6.58	9191.41	92	cell differentiation;metabolic process;response to stimulus	cytoplasm;cytosol;Golgi;membrane;mitochondrion	catalytic activity;nucleotide binding;protein binding;RNA binding	90.8	85.7	83.6	83.5	84.8	93.6	105.1	102.4	116.1	111.6	109.6	105.2	96.6	101.3	105.1	104.1	97.3	98.3
# Proteins	Found in Sample: [S14] F14: Sample	# Unique Peptides	# Peptides	# PSMs	Group Description	Found in Sample: [S1] F1: Sample	Found in Sample: [S2] F2: Sample	Found in Sample: [S3] F3: Sample	Found in Sample: [S4] F4: Sample	Found in Sample: [S5] F5: Sample	Found in Sample: [S6] F6: Sample	Found in Sample: [S7] F7: Sample	Found in Sample: [S8] F8: Sample	Found in Sample: [S9] F9: Sample	Found in Sample: [S10] F10: Sample	Found in Sample: [S11] F11: Sample	Found in Sample: [S22] F22: Sample	Found in Sample: [S23] F23: Sample					Found in Sample: [S24] F24: Sample
1	High	92	92	3763	[Master Protein] Fatty acid synthase [OS=Mus musculus]	High	High	High	High	High	High	High	High	High	High	High	High	High					High
Q68FD5	Cltc	Clathrin heavy chain 1 [OS=Mus musculus]	0	918.372	60	75	3591	75	1675	191.4	5.69	10045.2	75	cell differentiation;cell division;cell organization and biogenesis;metabolic process;regulation of biological process;transport	cytoplasm;cytoskeleton;cytosol;endosome;membrane;mitochondrion;vacuole	protein binding;RNA binding;structural molecule activity	93	95.6	81	80.2	96.3	102.3	92.5	94.6	98.5	104.4	103.7	104.9	93.4	94.9	100.3	101.5	102	103.8
# Proteins	Found in Sample: [S14] F14: Sample	# Unique Peptides	# Peptides	# PSMs	Group Description	Found in Sample: [S1] F1: Sample	Found in Sample: [S2] F2: Sample	Found in Sample: [S3] F3: Sample	Found in Sample: [S4] F4: Sample	Found in Sample: [S5] F5: Sample	Found in Sample: [S6] F6: Sample	Found in Sample: [S7] F7: Sample	Found in Sample: [S8] F8: Sample	Found in Sample: [S9] F9: Sample	Found in Sample: [S10] F10: Sample	Found in Sample: [S11] F11: Sample	Found in Sample: [S22] F22: Sample	Found in Sample: [S23] F23: Sample					Found in Sample: [S24] F24: Sample
1	High	75	75	3591	[Master Protein] Clathrin heavy chain 1 [OS=Mus musculus]	High	High	High	High	High	High	High	High	High	High	High	High	High					High
Q8BTM8	Flna	Filamin-A [OS=Mus musculus]	0	798.695	46	84	2425	74	2647	281	6.04	6073.77	84	cell organization and biogenesis;cellular component movement;metabolic process;regulation of biological process;response to stimulus;transport	cytoplasm;cytoskeleton;cytosol;membrane;nucleus	protein binding;RNA binding;signal transducer activity	83	83.2	94.3	98.1	84.5	84.9	112.8	116	105.4	106.2	109.9	112.1	101.1	107.7	104	106.1	103.5	102.5
# Proteins	Found in Sample: [S14] F14: Sample	# Unique Peptides	# Peptides	# PSMs	Group Description	Found in Sample: [S1] F1: Sample	Found in Sample: [S2] F2: Sample	Found in Sample: [S3] F3: Sample	Found in Sample: [S4] F4: Sample	Found in Sample: [S5] F5: Sample	Found in Sample: [S6] F6: Sample	Found in Sample: [S7] F7: Sample	Found in Sample: [S8] F8: Sample	Found in Sample: [S9] F9: Sample	Found in Sample: [S10] F10: Sample	Found in Sample: [S11] F11: Sample	Found in Sample: [S22] F22: Sample	Found in Sample: [S23] F23: Sample					Found in Sample: [S24] F24: Sample
2	High	74	84	2425	[Master Protein] Filamin-A [OS=Mus musculus]	High	High	High	High	High	High	High	High	High	High	High	High	High					High
P16546	Spna2; Sptan1	Spectrin alpha chain, non-erythrocytic 1 [OS=Mus musculus]	0	576.835	34	74	1476	74	2472	284.4	5.33	2846.66	74	cell organization and biogenesis;regulation of biological process	cytoplasm;cytoskeleton;membrane	metal ion binding;protein binding	94.2	97.6	96.1	95.4	89.9	89.8	132.9	129	107.3	108.6	106.3	104.5	93.7	90.5	88.2	84.1	94.7	94.6
# Proteins	Found in Sample: [S14] F14: Sample	# Unique Peptides	# Peptides	# PSMs	Group Description	Found in Sample: [S1] F1: Sample	Found in Sample: [S2] F2: Sample	Found in Sample: [S3] F3: Sample	Found in Sample: [S4] F4: Sample	Found in Sample: [S5] F5: Sample	Found in Sample: [S6] F6: Sample	Found in Sample: [S7] F7: Sample	Found in Sample: [S8] F8: Sample	Found in Sample: [S9] F9: Sample	Found in Sample: [S10] F10: Sample	Found in Sample: [S11] F11: Sample	Found in Sample: [S22] F22: Sample	Found in Sample: [S23] F23: Sample					Found in Sample: [S24] F24: Sample
3	High	74	74	1476	[Master Protein] Spectrin alpha chain, non-erythrocytic 1 [OS=Mus musculus]	High	High	High	High	High	High	High	High	High	High	High	High	High					High
P26039	Tln1	Talin-1 [OS=Mus musculus]	0	747.081	38	71	2007	64	2541	269.7	6.18	4730.77	71	cell organization and biogenesis;regulation of biological process;response to stimulus	cell surface;cytoplasm;cytoskeleton;membrane	protein binding;structural molecule activity	92.8	93	96.7	98.7	91.9	91	118.1	113	110.4	109.7	106.3	105.4	94.9	94.1	103.9	100.7	97.3	92.5
# Proteins	Found in Sample: [S14] F14: Sample	# Unique Peptides	# Peptides	# PSMs	Group Description	Found in Sample: [S1] F1: Sample	Found in Sample: [S2] F2: Sample	Found in Sample: [S3] F3: Sample	Found in Sample: [S4] F4: Sample	Found in Sample: [S5] F5: Sample	Found in Sample: [S6] F6: Sample	Found in Sample: [S7] F7: Sample	Found in Sample: [S8] F8: Sample	Found in Sample: [S9] F9: Sample	Found in Sample: [S10] F10: Sample	Found in Sample: [S11] F11: Sample	Found in Sample: [S22] F22: Sample	Found in Sample: [S23] F23: Sample					Found in Sample: [S24] F24: Sample
1	High	64	71	2007	[Master Protein] Talin-1 [OS=Mus musculus]	High	High	High	High	High	High	High	High	High	High	High	High	High					High
Q8VDD5	Myh9	Myosin-9 [OS=Mus musculus]	0	712.032	44	75	2468	63	1960	226.2	5.66	5530.8	75	cell differentiation;cell organization and biogenesis;cellular component movement;metabolic process;regulation of biological process;transport	cytoplasm;cytoskeleton;cytosol;extracellular;membrane;nucleus	catalytic activity;motor activity;nucleotide binding;protein binding;RNA binding;transporter activity	100.3	96.6	103.7	102.3	94.2	92.1	113.8	106.5	100.7	100.6	95.6	98.6	103.6	99.7	102.1	97.6	95.6	109.5
# Proteins	Found in Sample: [S14] F14: Sample	# Unique Peptides	# Peptides	# PSMs	Group Description	Found in Sample: [S1] F1: Sample	Found in Sample: [S2] F2: Sample	Found in Sample: [S3] F3: Sample	Found in Sample: [S4] F4: Sample	Found in Sample: [S5] F5: Sample	Found in Sample: [S6] F6: Sample	Found in Sample: [S7] F7: Sample	Found in Sample: [S8] F8: Sample	Found in Sample: [S9] F9: Sample	Found in Sample: [S10] F10: Sample	Found in Sample: [S11] F11: Sample	Found in Sample: [S22] F22: Sample	Found in Sample: [S23] F23: Sample					Found in Sample: [S24] F24: Sample
3	High	63	75	2468	[Master Protein] Myosin-9 [OS=Mus musculus]	High	High	High	High	High	High	High	High	High	High	High	High	High					High
Q62261-1	Spnb2; Sptbn1	Spectrin beta chain, non-erythrocytic 1 [OS=Mus musculus]	0	445.164	30	59	1019	59	2363	274.1	5.58	1926.87	59	cell organization and biogenesis;metabolic process;regulation of biological process;transport	cytoplasm;cytoskeleton;membrane;nucleus	protein binding;RNA binding;structural molecule activity	91.8	96	95	93.6	92.7	90.9	129.3	128.1	109.3	107.7	105.8	106.3	96.4	96.1	93	88.6	94.9	94.7
# Proteins	Found in Sample: [S14] F14: Sample	# Unique Peptides	# Peptides	# PSMs	Group Description	Found in Sample: [S1] F1: Sample	Found in Sample: [S2] F2: Sample	Found in Sample: [S3] F3: Sample	Found in Sample: [S4] F4: Sample	Found in Sample: [S5] F5: Sample	Found in Sample: [S6] F6: Sample	Found in Sample: [S7] F7: Sample	Found in Sample: [S8] F8: Sample	Found in Sample: [S9] F9: Sample	Found in Sample: [S10] F10: Sample	Found in Sample: [S11] F11: Sample	Found in Sample: [S22] F22: Sample	Found in Sample: [S23] F23: Sample					Found in Sample: [S24] F24: Sample
4	High	59	59	1028	[Master Protein] Spectrin beta chain, non-erythrocytic 1 [OS=Mus musculus]	High	High	High	High	High	High	High	High	High	High	High	High	High					High
P23116	Eif3a	Eukaryotic translation initiation factor 3 subunit A [OS=Mus musculus]	0	433.313	43	57	2045	57	1344	161.8	6.77	3592.57	57	cell organization and biogenesis;metabolic process;regulation of biological process	cytoplasm;cytoskeleton;cytosol;membrane;nucleus	protein binding;RNA binding	107.5	111.6	110.4	111.4	97.5	99.1	100.1	102.8	94.1	95	95.2	91.7	111.2	110.7	103.6	101.3	100.4	104.9
# Proteins	Found in Sample: [S14] F14: Sample	# Unique Peptides	# Peptides	# PSMs	Group Description	Found in Sample: [S1] F1: Sample	Found in Sample: [S2] F2: Sample	Found in Sample: [S3] F3: Sample	Found in Sample: [S4] F4: Sample	Found in Sample: [S5] F5: Sample	Found in Sample: [S6] F6: Sample	Found in Sample: [S7] F7: Sample	Found in Sample: [S8] F8: Sample	Found in Sample: [S9] F9: Sample	Found in Sample: [S10] F10: Sample	Found in Sample: [S11] F11: Sample	Found in Sample: [S22] F22: Sample	Found in Sample: [S23] F23: Sample					Found in Sample: [S24] F24: Sample
1	High	57	57	2045	[Master Protein] Eukaryotic translation initiation factor 3 subunit A [OS=Mus musculus]	High	High	High	High	High	High	High	High	High	High	High	High	High					High
Q8CGC7	Eprs	Bifunctional glutamate/proline--tRNA ligase [OS=Mus musculus]	0	556.274	50	54	1397	54	1512	170	7.66	3336.27	54	metabolic process;regulation of biological process;response to stimulus	cytoplasm;cytosol;membrane	catalytic activity;metal ion binding;nucleotide binding;protein binding;RNA binding	102	88.8	83.9	84.7	95.3	94.4	117.8	104.6	102.8	102.3	95.5	99.7	100.4	101.9	103.5	107	102.8	100.5
# Proteins	Found in Sample: [S14] F14: Sample	# Unique Peptides	# Peptides	# PSMs	Group Description	Found in Sample: [S1] F1: Sample	Found in Sample: [S2] F2: Sample	Found in Sample: [S3] F3: Sample	Found in Sample: [S4] F4: Sample	Found in Sample: [S5] F5: Sample	Found in Sample: [S6] F6: Sample	Found in Sample: [S7] F7: Sample	Found in Sample: [S8] F8: Sample	Found in Sample: [S9] F9: Sample	Found in Sample: [S10] F10: Sample	Found in Sample: [S11] F11: Sample	Found in Sample: [S22] F22: Sample	Found in Sample: [S23] F23: Sample					Found in Sample: [S24] F24: Sample
1	High	54	54	1397	[Master Protein] Bifunctional glutamate/proline--tRNA ligase [OS=Mus musculus]	High	High	High	High	High	High	High	High	High	High	High	High	High					High
Q7TPV4	Mybbp1a	Myb-binding protein 1A [OS=Mus musculus]	0	563.189	51	53	1595	53	1344	151.9	8.95	3128.8	53	cell communication;cell differentiation;metabolic process;regulation of biological process;response to stimulus;transport	cytoplasm;membrane;nucleus	catalytic activity;DNA binding;metal ion binding;protein binding;RNA binding	101.4	98.1	110.4	106.6	102	103.1	95.7	94.8	91.7	94.2	93.5	92	99.4	101	103.4	100.6	104.3	101.9
# Proteins	Found in Sample: [S14] F14: Sample	# Unique Peptides	# Peptides	# PSMs	Group Description	Found in Sample: [S1] F1: Sample	Found in Sample: [S2] F2: Sample	Found in Sample: [S3] F3: Sample	Found in Sample: [S4] F4: Sample	Found in Sample: [S5] F5: Sample	Found in Sample: [S6] F6: Sample	Found in Sample: [S7] F7: Sample	Found in Sample: [S8] F8: Sample	Found in Sample: [S9] F9: Sample	Found in Sample: [S10] F10: Sample	Found in Sample: [S11] F11: Sample	Found in Sample: [S22] F22: Sample	Found in Sample: [S23] F23: Sample					Found in Sample: [S24] F24: Sample
1	High	53	53	1595	[Master Protein] Myb-binding protein 1A [OS=Mus musculus]	High	High	High	High	High	High	High	High	High	High	High	High	High					High
B2RQC6	Cad	CAD protein [OS=Mus musculus]	0	485.393	33	51	1390	51	2225	243.1	6.43	2734.93	51	metabolic process;response to stimulus;transport	cytoplasm;cytosol;membrane;nucleus	catalytic activity;metal ion binding;nucleotide binding;protein binding	95	95.9	79.8	81.5	92.5	93	107.3	107.5	113.9	116.5	110.9	103.2	95.9	95.5	102.8	105	95.6	95.2
# Proteins	Found in Sample: [S14] F14: Sample	# Unique Peptides	# Peptides	# PSMs	Group Description	Found in Sample: [S1] F1: Sample	Found in Sample: [S2] F2: Sample	Found in Sample: [S3] F3: Sample	Found in Sample: [S4] F4: Sample	Found in Sample: [S5] F5: Sample	Found in Sample: [S6] F6: Sample	Found in Sample: [S7] F7: Sample	Found in Sample: [S8] F8: Sample	Found in Sample: [S9] F9: Sample	Found in Sample: [S10] F10: Sample	Found in Sample: [S11] F11: Sample	Found in Sample: [S22] F22: Sample	Found in Sample: [S23] F23: Sample					Found in Sample: [S24] F24: Sample
3	High	51	51	1390	[Master Protein] CAD protein [OS=Mus musculus]	High	High	High	High	High	High	High	High	High	High	High	High	High					High
P58252	Eef2	Elongation factor 2 [OS=Mus musculus]	0	705.756	71	51	5645	50	858	95.3	6.83	14879.5	51	cell differentiation;cell proliferation;metabolic process;regulation of biological process;response to stimulus	cytoplasm;cytosol;membrane;nucleus;ribosome	catalytic activity;nucleotide binding;protein binding;RNA binding	92.2	91.3	87.1	84.3	95.3	97.9	100.6	96.7	96.9	100.5	101.8	97.6	100.3	98.8	103.7	105.1	109.2	108.3
# Proteins	Found in Sample: [S14] F14: Sample	# Unique Peptides	# Peptides	# PSMs	Group Description	Found in Sample: [S1] F1: Sample	Found in Sample: [S2] F2: Sample	Found in Sample: [S3] F3: Sample	Found in Sample: [S4] F4: Sample	Found in Sample: [S5] F5: Sample	Found in Sample: [S6] F6: Sample	Found in Sample: [S7] F7: Sample	Found in Sample: [S8] F8: Sample	Found in Sample: [S9] F9: Sample	Found in Sample: [S10] F10: Sample	Found in Sample: [S11] F11: Sample	Found in Sample: [S22] F22: Sample	Found in Sample: [S23] F23: Sample					Found in Sample: [S24] F24: Sample
1	High	50	51	5645	[Master Protein] Elongation factor 2 [OS=Mus musculus]	High	High	High	High	High	High	High	High	High	High	High	High	High					High
Q99PV0	Prpf8	Pre-mRNA-processing-splicing factor 8 [OS=Mus musculus]	0	351.093	26	48	770	48	2335	273.4	8.84	1227.36	48	cell organization and biogenesis;metabolic process;response to stimulus	membrane;nucleus;spliceosomal complex	catalytic activity;protein binding;RNA binding	98.8	101.6	76.8	74.2	99.7	99.3	99	99.2	96.7	102.9	97.6	93.6	107.8	105.7	112.5	109.4	103.2	98.5
# Proteins	Found in Sample: [S14] F14: Sample	# Unique Peptides	# Peptides	# PSMs	Group Description	Found in Sample: [S1] F1: Sample	Found in Sample: [S2] F2: Sample	Found in Sample: [S3] F3: Sample	Found in Sample: [S4] F4: Sample	Found in Sample: [S5] F5: Sample	Found in Sample: [S6] F6: Sample	Found in Sample: [S7] F7: Sample	Found in Sample: [S8] F8: Sample	Found in Sample: [S9] F9: Sample	Found in Sample: [S10] F10: Sample	Found in Sample: [S11] F11: Sample	Found in Sample: [S22] F22: Sample	Found in Sample: [S23] F23: Sample					Found in Sample: [S24] F24: Sample
1	High	48	48	770	[Master Protein] Pre-mRNA-processing-splicing factor 8 [OS=Mus musculus]	High	High	High	High	High	High	High	High	High	High	High	High	High					High
E9PVX6	Mki67	Proliferation marker protein Ki-67 [OS=Mus musculus]	0	286.696	19	45	440	45	3177	350.7	9.72	762.62	45	cell proliferation;metabolic process;regulation of biological process;response to stimulus	chromosome;cytoplasm;membrane;nucleus	DNA binding;nucleotide binding;protein binding;RNA binding	118.6	130.2	145	139	108.2	105.5	87.3	87.1	82.8	77.7	68.8	72.2	110.2	118	109.4	106.4	104.9	98.5
# Proteins	Found in Sample: [S14] F14: Sample	# Unique Peptides	# Peptides	# PSMs	Group Description	Found in Sample: [S1] F1: Sample	Found in Sample: [S2] F2: Sample	Found in Sample: [S3] F3: Sample	Found in Sample: [S4] F4: Sample	Found in Sample: [S5] F5: Sample	Found in Sample: [S6] F6: Sample	Found in Sample: [S7] F7: Sample	Found in Sample: [S8] F8: Sample	Found in Sample: [S9] F9: Sample	Found in Sample: [S10] F10: Sample	Found in Sample: [S11] F11: Sample	Found in Sample: [S22] F22: Sample	Found in Sample: [S23] F23: Sample					Found in Sample: [S24] F24: Sample
2	High	45	45	440	[Master Protein] Proliferation marker protein Ki-67 [OS=Mus musculus]	High	High	High	High	High	High	High	High	High	High	High	High	High					High
Q01853	Vcp	Transitional endoplasmic reticulum ATPase [OS=Mus musculus]	0	623.918	67	44	3228	44	806	89.3	5.26	8472.74	44	cell communication;cell organization and biogenesis;metabolic process;regulation of biological process;response to stimulus;transport	cytoplasm;cytosol;endoplasmic reticulum;membrane;nucleus;proteasome	catalytic activity;enzyme regulator activity;nucleotide binding;protein binding;RNA binding	98.5	95.1	97.2	93.7	89.3	89.3	113	114	106.2	105.4	108.8	102.1	97.4	101	95	99.4	98.2	95
# Proteins	Found in Sample: [S14] F14: Sample	# Unique Peptides	# Peptides	# PSMs	Group Description	Found in Sample: [S1] F1: Sample	Found in Sample: [S2] F2: Sample	Found in Sample: [S3] F3: Sample	Found in Sample: [S4] F4: Sample	Found in Sample: [S5] F5: Sample	Found in Sample: [S6] F6: Sample	Found in Sample: [S7] F7: Sample	Found in Sample: [S8] F8: Sample	Found in Sample: [S9] F9: Sample	Found in Sample: [S10] F10: Sample	Found in Sample: [S11] F11: Sample	Found in Sample: [S22] F22: Sample	Found in Sample: [S23] F23: Sample					Found in Sample: [S24] F24: Sample
4	High	44	44	3268	[Master Protein] Transitional endoplasmic reticulum ATPase [OS=Mus musculus]	High	High	High	High	High	High	High	High	High	High	High	High	High					High
Q6P4T2	Snrnp200	U5 small nuclear ribonucleoprotein 200 kDa helicase [OS=Mus musculus]	0	333.845	26	44	744	44	2136	244.4	6.06	1469.44	44	cell differentiation;metabolic process	membrane;nucleus;spliceosomal complex	catalytic activity;DNA binding;nucleotide binding;protein binding;RNA binding	95.7	90.5	64.9	77.6	98.5	99.4	97	98.7	100.7	102.4	118.2	106.9	100.8	97.9	103.4	101.6	101.4	100
# Proteins	Found in Sample: [S14] F14: Sample	# Unique Peptides	# Peptides	# PSMs	Group Description	Found in Sample: [S1] F1: Sample	Found in Sample: [S2] F2: Sample	Found in Sample: [S3] F3: Sample	Found in Sample: [S4] F4: Sample	Found in Sample: [S5] F5: Sample	Found in Sample: [S6] F6: Sample	Found in Sample: [S7] F7: Sample	Found in Sample: [S8] F8: Sample	Found in Sample: [S9] F9: Sample	Found in Sample: [S10] F10: Sample	Found in Sample: [S11] F11: Sample	Found in Sample: [S22] F22: Sample	Found in Sample: [S23] F23: Sample					Found in Sample: [S24] F24: Sample
1	High	44	44	744	[Master Protein] U5 small nuclear ribonucleoprotein 200 kDa helicase [OS=Mus musculus]	High	High	High	High	High	High	High	High	High	High	High	High	High					High
P08113	Hsp90b1	Endoplasmin [OS=Mus musculus]	0	599.511	57	44	4179	42	802	92.4	4.82	9995.91	44	cell organization and biogenesis;metabolic process;regulation of biological process;response to stimulus;transport	cytosol;endoplasmic reticulum;extracellular;membrane;nucleus;organelle lumen	nucleotide binding;protein binding;RNA binding	97.3	95.5	92.1	91.5	94.6	93.4	101.6	103.8	101.6	101	96.5	99.7	104.6	102.8	103.8	101.1	106.4	108.9
# Proteins	Found in Sample: [S14] F14: Sample	# Unique Peptides	# Peptides	# PSMs	Group Description	Found in Sample: [S1] F1: Sample	Found in Sample: [S2] F2: Sample	Found in Sample: [S3] F3: Sample	Found in Sample: [S4] F4: Sample	Found in Sample: [S5] F5: Sample	Found in Sample: [S6] F6: Sample	Found in Sample: [S7] F7: Sample	Found in Sample: [S8] F8: Sample	Found in Sample: [S9] F9: Sample	Found in Sample: [S10] F10: Sample	Found in Sample: [S11] F11: Sample	Found in Sample: [S22] F22: Sample	Found in Sample: [S23] F23: Sample					Found in Sample: [S24] F24: Sample
1	High	42	44	4179	[Master Protein] Endoplasmin [OS=Mus musculus]	High	High	High	High	High	High	High	High	High	High	High	High	High					High
Q6NZJ6	Eif4g1	eukaryotic translation initiation factor 4 gamma 1 [OS=Mus musculus]	0	416.697	35	46	1480	42	1600	176	5.4	2794.71	46	cell organization and biogenesis;defense response;metabolic process;regulation of biological process;response to stimulus	cytoplasm;membrane;nucleus	nucleotide binding;protein binding;RNA binding	97.2	104.9	110.1	104.5	103.4	95.9	100.1	105.6	101.5	98.2	98.2	105.4	97.4	100	91.4	100.2	105	93.7
# Proteins	Found in Sample: [S14] F14: Sample	# Unique Peptides	# Peptides	# PSMs	Group Description	Found in Sample: [S1] F1: Sample	Found in Sample: [S2] F2: Sample	Found in Sample: [S3] F3: Sample	Found in Sample: [S4] F4: Sample	Found in Sample: [S5] F5: Sample	Found in Sample: [S6] F6: Sample	Found in Sample: [S7] F7: Sample	Found in Sample: [S8] F8: Sample	Found in Sample: [S9] F9: Sample	Found in Sample: [S10] F10: Sample	Found in Sample: [S11] F11: Sample	Found in Sample: [S22] F22: Sample	Found in Sample: [S23] F23: Sample					Found in Sample: [S24] F24: Sample
2	High	42	46	1480	[Master Protein] eukaryotic translation initiation factor 4 gamma 1 [OS=Mus musculus]	High	High	High	High	High	High	High	High	High	High	High	High	High					High
P48678-1	Lmna	Prelamin-A/C [OS=Mus musculus]	0	408.562	62	43	1405	41	665	74.2	6.98	2787.35	43	cell organization and biogenesis;regulation of biological process;response to stimulus;transport	membrane;nucleus	protein binding;structural molecule activity	112.7	111.6	136.1	131.1	108	106.9	114.8	116.1	108.4	107.3	126.3	117	71.6	72.5	69.3	68.9	78.1	75.4
# Proteins	Found in Sample: [S14] F14: Sample	# Unique Peptides	# Peptides	# PSMs	Group Description	Found in Sample: [S1] F1: Sample	Found in Sample: [S2] F2: Sample	Found in Sample: [S3] F3: Sample	Found in Sample: [S4] F4: Sample	Found in Sample: [S5] F5: Sample	Found in Sample: [S6] F6: Sample	Found in Sample: [S7] F7: Sample	Found in Sample: [S8] F8: Sample	Found in Sample: [S9] F9: Sample	Found in Sample: [S10] F10: Sample	Found in Sample: [S11] F11: Sample	Found in Sample: [S22] F22: Sample	Found in Sample: [S23] F23: Sample					Found in Sample: [S24] F24: Sample
3	High	41	43	1405	[Master Protein] Prelamin-A/C [OS=Mus musculus]	High	High	High	High	High	High	High	High	High	High	High	High	High					High
Q78PY7	Snd1	staphylococcal nuclease domain-containing protein 1 [OS=Mus musculus]	0	461.521	59	41	1979	41	910	102	7.43	4521.36	41	cell differentiation;metabolic process;regulation of biological process	cytoplasm;cytosol;membrane;mitochondrion;nucleus	catalytic activity;protein binding;RNA binding	117.3	114.3	101.9	99.2	112.3	112.3	93.7	96.5	100.5	100.4	98	97.2	87.5	89.4	93.5	93.6	92.1	89.5
# Proteins	Found in Sample: [S14] F14: Sample	# Unique Peptides	# Peptides	# PSMs	Group Description	Found in Sample: [S1] F1: Sample	Found in Sample: [S2] F2: Sample	Found in Sample: [S3] F3: Sample	Found in Sample: [S4] F4: Sample	Found in Sample: [S5] F5: Sample	Found in Sample: [S6] F6: Sample	Found in Sample: [S7] F7: Sample	Found in Sample: [S8] F8: Sample	Found in Sample: [S9] F9: Sample	Found in Sample: [S10] F10: Sample	Found in Sample: [S11] F11: Sample	Found in Sample: [S22] F22: Sample	Found in Sample: [S23] F23: Sample					Found in Sample: [S24] F24: Sample
1	High	41	41	1979	[Master Protein] staphylococcal nuclease domain-containing protein 1 [OS=Mus musculus]	High	High	High	High	High	High	High	High	High	High	High	High	High					High
P97479-1	Myo7a	Unconventional myosin-VIIa [OS=Mus musculus]	0	292.704	22	40	731	40	2215	254.8	8.54	1376.25	40	cell differentiation;cell organization and biogenesis;cellular component movement;transport	cytoplasm;cytoskeleton;cytosol;membrane	catalytic activity;motor activity;nucleotide binding;protein binding	95.3	98	80.5	82.3	107.2	108.5	94.2	92.4	87	91.8	98.3	97.6	100.9	95.3	107.4	110.3	100.1	99.4
# Proteins	Found in Sample: [S14] F14: Sample	# Unique Peptides	# Peptides	# PSMs	Group Description	Found in Sample: [S1] F1: Sample	Found in Sample: [S2] F2: Sample	Found in Sample: [S3] F3: Sample	Found in Sample: [S4] F4: Sample	Found in Sample: [S5] F5: Sample	Found in Sample: [S6] F6: Sample	Found in Sample: [S7] F7: Sample	Found in Sample: [S8] F8: Sample	Found in Sample: [S9] F9: Sample	Found in Sample: [S10] F10: Sample	Found in Sample: [S11] F11: Sample	Found in Sample: [S22] F22: Sample	Found in Sample: [S23] F23: Sample					Found in Sample: [S24] F24: Sample
3	High	40	40	731	[Master Protein] Unconventional myosin-VIIa [OS=Mus musculus]	High	High	High	High	High	High	High	High	High	High	High	High	High					High
P63038-1	Hspd1	60 kDa heat shock protein, mitochondrial [OS=Mus musculus]	0	648.489	76	39	5480	39	573	60.9	6.18	17191.1	39	cell organization and biogenesis;cell proliferation;metabolic process;regulation of biological process;response to stimulus;transport	cell surface;cytoplasm;cytosol;endoplasmic reticulum;endosome;Golgi;membrane;mitochondrion;organelle lumen	catalytic activity;nucleotide binding;protein binding;RNA binding	95.9	99.5	115.8	115	94.5	100.8	93.3	97.1	104.2	102.6	97.8	95.5	101.9	108.2	98.9	99.2	103.5	104.1
# Proteins	Found in Sample: [S14] F14: Sample	# Unique Peptides	# Peptides	# PSMs	Group Description	Found in Sample: [S1] F1: Sample	Found in Sample: [S2] F2: Sample	Found in Sample: [S3] F3: Sample	Found in Sample: [S4] F4: Sample	Found in Sample: [S5] F5: Sample	Found in Sample: [S6] F6: Sample	Found in Sample: [S7] F7: Sample	Found in Sample: [S8] F8: Sample	Found in Sample: [S9] F9: Sample	Found in Sample: [S10] F10: Sample	Found in Sample: [S11] F11: Sample	Found in Sample: [S22] F22: Sample	Found in Sample: [S23] F23: Sample					Found in Sample: [S24] F24: Sample
2	High	39	39	5480	[Master Protein] 60 kDa heat shock protein, mitochondrial [OS=Mus musculus]	High	High	High	High	High	High	High	High	High	High	High	High	High					High
Q02053	Uba1	Ubiquitin-like modifier-activating enzyme 1 [OS=Mus musculus]	0	538.05	54	39	1804	39	1058	117.7	5.66	4147.6	39	metabolic process;response to stimulus	cytoplasm;cytosol;membrane;mitochondrion;nucleus	catalytic activity;nucleotide binding;protein binding;RNA binding	97.4	94.3	79.9	84	94.1	99.8	111.4	108.8	104.7	103.1	101.1	100.8	99.2	97.3	103.7	101.5	99	102.6
# Proteins	Found in Sample: [S14] F14: Sample	# Unique Peptides	# Peptides	# PSMs	Group Description	Found in Sample: [S1] F1: Sample	Found in Sample: [S2] F2: Sample	Found in Sample: [S3] F3: Sample	Found in Sample: [S4] F4: Sample	Found in Sample: [S5] F5: Sample	Found in Sample: [S6] F6: Sample	Found in Sample: [S7] F7: Sample	Found in Sample: [S8] F8: Sample	Found in Sample: [S9] F9: Sample	Found in Sample: [S10] F10: Sample	Found in Sample: [S11] F11: Sample	Found in Sample: [S22] F22: Sample	Found in Sample: [S23] F23: Sample					Found in Sample: [S24] F24: Sample
2	High	39	39	1804	[Master Protein] Ubiquitin-like modifier-activating enzyme 1 [OS=Mus musculus]	High	High	High	High	High	High	High	High	High	High	High	High	High					High
Q9Z1Q9	Vars	Valine--tRNA ligase [OS=Mus musculus]	0	357.696	42	39	1099	39	1263	140.1	7.77	2497.98	39	metabolic process;regulation of biological process	cytoplasm;cytosol;mitochondrion	catalytic activity;nucleotide binding	105.1	107.6	89.3	86.8	92.6	98.8	113.9	117.8	118.8	121.6	115.6	107.1	84.2	89.7	89.1	87	85.9	85.8
# Proteins	Found in Sample: [S14] F14: Sample	# Unique Peptides	# Peptides	# PSMs	Group Description	Found in Sample: [S1] F1: Sample	Found in Sample: [S2] F2: Sample	Found in Sample: [S3] F3: Sample	Found in Sample: [S4] F4: Sample	Found in Sample: [S5] F5: Sample	Found in Sample: [S6] F6: Sample	Found in Sample: [S7] F7: Sample	Found in Sample: [S8] F8: Sample	Found in Sample: [S9] F9: Sample	Found in Sample: [S10] F10: Sample	Found in Sample: [S11] F11: Sample	Found in Sample: [S22] F22: Sample	Found in Sample: [S23] F23: Sample					Found in Sample: [S24] F24: Sample
1	High	39	39	1099	[Master Protein] Valine--tRNA ligase [OS=Mus musculus]	High	High	High	High	High	High	High	High	High	High	High	High	High					High
P20152	Vim	Vimentin [OS=Mus musculus]	0	511.559	79	39	5870	38	466	53.7	5.12	15900.2	39	cell differentiation;cell organization and biogenesis;metabolic process;regulation of biological process;response to stimulus	cytoplasm;cytoskeleton;cytosol;membrane	protein binding;RNA binding;structural molecule activity	95.8	94.3	110.5	108.4	88.9	98	73.7	75.8	76.1	76.5	73.8	73.3	122.4	125.6	127.3	126	126.4	139.3
# Proteins	Found in Sample: [S14] F14: Sample	# Unique Peptides	# Peptides	# PSMs	Group Description	Found in Sample: [S1] F1: Sample	Found in Sample: [S2] F2: Sample	Found in Sample: [S3] F3: Sample	Found in Sample: [S4] F4: Sample	Found in Sample: [S5] F5: Sample	Found in Sample: [S6] F6: Sample	Found in Sample: [S7] F7: Sample	Found in Sample: [S8] F8: Sample	Found in Sample: [S9] F9: Sample	Found in Sample: [S10] F10: Sample	Found in Sample: [S11] F11: Sample	Found in Sample: [S22] F22: Sample	Found in Sample: [S23] F23: Sample					Found in Sample: [S24] F24: Sample
11	High	38	39	5870	[Master Protein] Vimentin [OS=Mus musculus]	High	High	High	High	High	High	High	High	High	High	High	High	High					High
P08003	Pdia4	Protein disulfide-isomerase A4 [OS=Mus musculus]	0	377.076	64	39	1799	38	638	71.9	5.31	4306.96	39	cellular homeostasis;metabolic process;regulation of biological process;response to stimulus	cell surface;endoplasmic reticulum;organelle lumen	catalytic activity;metal ion binding;RNA binding	116.7	122.6	126.4	124.4	114.8	113.4	87.5	86.5	86.4	82.2	83.8	86.4	100.5	100.2	95	95.8	105.8	99.7
# Proteins	Found in Sample: [S14] F14: Sample	# Unique Peptides	# Peptides	# PSMs	Group Description	Found in Sample: [S1] F1: Sample	Found in Sample: [S2] F2: Sample	Found in Sample: [S3] F3: Sample	Found in Sample: [S4] F4: Sample	Found in Sample: [S5] F5: Sample	Found in Sample: [S6] F6: Sample	Found in Sample: [S7] F7: Sample	Found in Sample: [S8] F8: Sample	Found in Sample: [S9] F9: Sample	Found in Sample: [S10] F10: Sample	Found in Sample: [S11] F11: Sample	Found in Sample: [S22] F22: Sample	Found in Sample: [S23] F23: Sample					Found in Sample: [S24] F24: Sample
1	High	38	39	1799	[Master Protein] Protein disulfide-isomerase A4 [OS=Mus musculus]	High	High	High	High	High	High	High	High	High	High	High	High	High					High
Q60597	Ogdh	2-oxoglutarate dehydrogenase, mitochondrial [OS=Mus musculus]	0	346.068	45	38	1096	38	1023	116.4	6.83	2047.92	38	cellular component movement;metabolic process	cytosol;membrane;mitochondrion;organelle lumen	catalytic activity;metal ion binding;protein binding	111.9	110.6	92.5	93.7	95.1	94.4	115	112.4	91.1	93.5	84.2	96.5	108.2	97.2	101.9	103.2	96.8	100.5
# Proteins	Found in Sample: [S14] F14: Sample	# Unique Peptides	# Peptides	# PSMs	Group Description	Found in Sample: [S1] F1: Sample	Found in Sample: [S2] F2: Sample	Found in Sample: [S3] F3: Sample	Found in Sample: [S4] F4: Sample	Found in Sample: [S5] F5: Sample	Found in Sample: [S6] F6: Sample	Found in Sample: [S7] F7: Sample	Found in Sample: [S8] F8: Sample	Found in Sample: [S9] F9: Sample	Found in Sample: [S10] F10: Sample	Found in Sample: [S11] F11: Sample	Found in Sample: [S22] F22: Sample	Found in Sample: [S23] F23: Sample					Found in Sample: [S24] F24: Sample
4	High	38	38	1096	[Master Protein] 2-oxoglutarate dehydrogenase, mitochondrial [OS=Mus musculus]	High	High	High	High	High	High	High	High	High	High	High	High	High					High
P13864	Dnmt1	DNA (cytosine-5)-methyltransferase 1 [OS=Mus musculus]	0	249.184	27	38	703	38	1620	183.1	7.74	1018.35	38	cell organization and biogenesis;metabolic process;regulation of biological process;response to stimulus	cytoplasm;nucleus	catalytic activity;DNA binding;metal ion binding;nucleotide binding;protein binding;RNA binding	122.2	122.4	120.5	117.1	105.6	104.6	93.1	91.8	79.2	80.9	65.4	72	124.1	117.4	109.8	114.2	100.7	100.1
# Proteins	Found in Sample: [S14] F14: Sample	# Unique Peptides	# Peptides	# PSMs	Group Description	Found in Sample: [S1] F1: Sample	Found in Sample: [S2] F2: Sample	Found in Sample: [S3] F3: Sample	Found in Sample: [S4] F4: Sample	Found in Sample: [S5] F5: Sample	Found in Sample: [S6] F6: Sample	Found in Sample: [S7] F7: Sample	Found in Sample: [S8] F8: Sample	Found in Sample: [S9] F9: Sample	Found in Sample: [S10] F10: Sample	Found in Sample: [S11] F11: Sample	Found in Sample: [S22] F22: Sample	Found in Sample: [S23] F23: Sample					Found in Sample: [S24] F24: Sample
2	High	38	38	703	[Master Protein] DNA (cytosine-5)-methyltransferase 1 [OS=Mus musculus]	High	High	High	High	High	High	High	High	High	High	High	High	High					High
Q61316	Hspa4	Heat shock 70 kDa protein 4 [OS=Mus musculus]	0	480.411	61	39	1768	37	841	94.1	5.24	4847.13	39	cell organization and biogenesis;regulation of biological process;response to stimulus;transport	cytoplasm;cytosol;nucleus	nucleotide binding;protein binding	94.8	91.8	92.9	98.1	93.8	100.2	92.8	93.8	109.9	114.5	105.5	97.2	93.5	99	98.2	105.2	98.9	102.1
# Proteins	Found in Sample: [S14] F14: Sample	# Unique Peptides	# Peptides	# PSMs	Group Description	Found in Sample: [S1] F1: Sample	Found in Sample: [S2] F2: Sample	Found in Sample: [S3] F3: Sample	Found in Sample: [S4] F4: Sample	Found in Sample: [S5] F5: Sample	Found in Sample: [S6] F6: Sample	Found in Sample: [S7] F7: Sample	Found in Sample: [S8] F8: Sample	Found in Sample: [S9] F9: Sample	Found in Sample: [S10] F10: Sample	Found in Sample: [S11] F11: Sample	Found in Sample: [S22] F22: Sample	Found in Sample: [S23] F23: Sample					Found in Sample: [S24] F24: Sample
3	High	37	39	1768	[Master Protein] Heat shock 70 kDa protein 4 [OS=Mus musculus]	High	High	High	High	High	High	High	High	High	High	High	High	High					High
Q91V92	Acly	ATP-citrate synthase [OS=Mus musculus]	0	348.023	41	37	1329	37	1091	119.7	7.44	2820.54	37	metabolic process	cytoplasm;cytosol;membrane;mitochondrion	catalytic activity;metal ion binding;nucleotide binding;protein binding	64.7	67.9	65.3	66.9	69.1	66.7	115.9	114.3	171.7	175.2	189.5	204.9	72	77	82.3	83.1	76.8	74.4
# Proteins	Found in Sample: [S14] F14: Sample	# Unique Peptides	# Peptides	# PSMs	Group Description	Found in Sample: [S1] F1: Sample	Found in Sample: [S2] F2: Sample	Found in Sample: [S3] F3: Sample	Found in Sample: [S4] F4: Sample	Found in Sample: [S5] F5: Sample	Found in Sample: [S6] F6: Sample	Found in Sample: [S7] F7: Sample	Found in Sample: [S8] F8: Sample	Found in Sample: [S9] F9: Sample	Found in Sample: [S10] F10: Sample	Found in Sample: [S11] F11: Sample	Found in Sample: [S22] F22: Sample	Found in Sample: [S23] F23: Sample					Found in Sample: [S24] F24: Sample
1	High	37	37	1329	[Master Protein] ATP-citrate synthase [OS=Mus musculus]	High	High	High	High	High	High	High	High	High	High	High	High	High					High
O70133	Dhx9	Atp-dependent rna helicase a [OS=Mus musculus]	0	357.815	34	37	1140	37	1380	149.4	6.83	2531.15	37	cell death;cell differentiation;cell organization and biogenesis;defense response;metabolic process;regulation of biological process;response to stimulus;transport	cytoplasm;cytoskeleton;membrane;nucleus;ribosome	catalytic activity;DNA binding;metal ion binding;nucleotide binding;protein binding;RNA binding	95	102.6	89.5	86	96.4	88.6	90.8	94.1	108.6	101.9	88.5	102.5	97	97.7	112.5	104	93.3	94.9
# Proteins	Found in Sample: [S14] F14: Sample	# Unique Peptides	# Peptides	# PSMs	Group Description	Found in Sample: [S1] F1: Sample	Found in Sample: [S2] F2: Sample	Found in Sample: [S3] F3: Sample	Found in Sample: [S4] F4: Sample	Found in Sample: [S5] F5: Sample	Found in Sample: [S6] F6: Sample	Found in Sample: [S7] F7: Sample	Found in Sample: [S8] F8: Sample	Found in Sample: [S9] F9: Sample	Found in Sample: [S10] F10: Sample	Found in Sample: [S11] F11: Sample	Found in Sample: [S22] F22: Sample	Found in Sample: [S23] F23: Sample					Found in Sample: [S24] F24: Sample
3	High	37	37	1140	[Master Protein] Atp-dependent rna helicase a [OS=Mus musculus]	High	High	High	High	High	High	High	High	High	High	High	High	High					High
P80318	Cct3	T-complex protein 1 subunit gamma [OS=Mus musculus]	0	429.905	73	36	2496	36	545	60.6	6.7	5427.56	36	cell organization and biogenesis;metabolic process;regulation of biological process;transport	cytoplasm;cytosol;membrane	nucleotide binding;protein binding;RNA binding	105.1	105.9	93.3	98.4	93.3	94.8	100.8	110.9	115.1	115.5	105.7	106.2	94.5	91.1	89.4	86	88.9	89.9
# Proteins	Found in Sample: [S14] F14: Sample	# Unique Peptides	# Peptides	# PSMs	Group Description	Found in Sample: [S1] F1: Sample	Found in Sample: [S2] F2: Sample	Found in Sample: [S3] F3: Sample	Found in Sample: [S4] F4: Sample	Found in Sample: [S5] F5: Sample	Found in Sample: [S6] F6: Sample	Found in Sample: [S7] F7: Sample	Found in Sample: [S8] F8: Sample	Found in Sample: [S9] F9: Sample	Found in Sample: [S10] F10: Sample	Found in Sample: [S11] F11: Sample	Found in Sample: [S22] F22: Sample	Found in Sample: [S23] F23: Sample					Found in Sample: [S24] F24: Sample
2	High	36	36	2539	[Master Protein] T-complex protein 1 subunit gamma [OS=Mus musculus]	High	High	High	High	High	High	High	High	High	High	High	High	High					High
P27773	Pdia3	Protein disulfide-isomerase A3 [OS=Mus musculus]	0	434.128	70	37	2899	36	505	56.6	6.21	7438.33	37	cell communication;cellular homeostasis;metabolic process;regulation of biological process;response to stimulus	cell surface;cytoplasm;endoplasmic reticulum;extracellular;membrane;mitochondrion;nucleus;organelle lumen	catalytic activity;protein binding;RNA binding	91.9	93	99.3	105.5	92.7	94.6	112.3	105.7	99	102.4	98.7	98.8	104.2	99.5	110.4	109.9	107.5	103.9
# Proteins	Found in Sample: [S14] F14: Sample	# Unique Peptides	# Peptides	# PSMs	Group Description	Found in Sample: [S1] F1: Sample	Found in Sample: [S2] F2: Sample	Found in Sample: [S3] F3: Sample	Found in Sample: [S4] F4: Sample	Found in Sample: [S5] F5: Sample	Found in Sample: [S6] F6: Sample	Found in Sample: [S7] F7: Sample	Found in Sample: [S8] F8: Sample	Found in Sample: [S9] F9: Sample	Found in Sample: [S10] F10: Sample	Found in Sample: [S11] F11: Sample	Found in Sample: [S22] F22: Sample	Found in Sample: [S23] F23: Sample					Found in Sample: [S24] F24: Sample
1	High	36	37	2899	[Master Protein] Protein disulfide-isomerase A3 [OS=Mus musculus]	High	High	High	High	High	High	High	High	High	High	High	High	High					High
Q8BU30	Iars	isoleucine--tRNA ligase, cytoplasmic [OS=Mus musculus]	0	206.047	32	36	869	36	1262	144.2	6.55	1214.99	36	cell differentiation;metabolic process;regulation of biological process	cytoplasm;cytosol;membrane	catalytic activity;nucleotide binding;protein binding;RNA binding	93.9	97.1	74.9	81.4	99.4	96.5	103.9	96.9	108.8	109.3	100.8	100.5	98.2	100.5	110.4	109.1	97.5	100.2
# Proteins	Found in Sample: [S14] F14: Sample	# Unique Peptides	# Peptides	# PSMs	Group Description	Found in Sample: [S1] F1: Sample	Found in Sample: [S2] F2: Sample	Found in Sample: [S3] F3: Sample	Found in Sample: [S4] F4: Sample	Found in Sample: [S5] F5: Sample	Found in Sample: [S6] F6: Sample	Found in Sample: [S7] F7: Sample	Found in Sample: [S8] F8: Sample	Found in Sample: [S9] F9: Sample	Found in Sample: [S10] F10: Sample	Found in Sample: [S11] F11: Sample	Found in Sample: [S22] F22: Sample	Found in Sample: [S23] F23: Sample					Found in Sample: [S24] F24: Sample
1	High	36	36	869	[Master Protein] isoleucine--tRNA ligase, cytoplasmic [OS=Mus musculus]	High	High	High	High	High	High	High	High	High	High	High	High	High					High
Q9JIK5	Ddx21	Nucleolar RNA helicase 2 [OS=Mus musculus]	0	313.564	48	35	1198	35	851	93.5	9.11	2555.81	35	cell differentiation;metabolic process;response to stimulus	cytoplasm;membrane;nucleus	catalytic activity;nucleotide binding;protein binding;RNA binding	100.2	103.6	103.7	98.3	103.5	102.5	102	104.3	101.7	108.4	98.5	95.9	102.3	100.8	101.9	98.5	95.7	93.9
# Proteins	Found in Sample: [S14] F14: Sample	# Unique Peptides	# Peptides	# PSMs	Group Description	Found in Sample: [S1] F1: Sample	Found in Sample: [S2] F2: Sample	Found in Sample: [S3] F3: Sample	Found in Sample: [S4] F4: Sample	Found in Sample: [S5] F5: Sample	Found in Sample: [S6] F6: Sample	Found in Sample: [S7] F7: Sample	Found in Sample: [S8] F8: Sample	Found in Sample: [S9] F9: Sample	Found in Sample: [S10] F10: Sample	Found in Sample: [S11] F11: Sample	Found in Sample: [S22] F22: Sample	Found in Sample: [S23] F23: Sample					Found in Sample: [S24] F24: Sample
1	High	35	35	1198	[Master Protein] Nucleolar RNA helicase 2 [OS=Mus musculus]	High	High	High	High	High	High	High	High	High	High	High	High	High					High
Q9EPU0-1	Upf1	Regulator of nonsense transcripts 1 [OS=Mus musculus]	0	257.461	37	35	989	35	1124	123.9	6.61	2054.17	35	cell organization and biogenesis;cellular homeostasis;metabolic process;regulation of biological process;response to stimulus	chromosome;cytoplasm;cytosol;nucleus;spliceosomal complex	catalytic activity;DNA binding;metal ion binding;nucleotide binding;protein binding;RNA binding	102.6	104.1	87.9	87.2	103.4	95	100.8	95.6	101.3	101.7	98.2	97.5	100.7	100.8	98.5	102.8	96.1	98.5
# Proteins	Found in Sample: [S14] F14: Sample	# Unique Peptides	# Peptides	# PSMs	Group Description	Found in Sample: [S1] F1: Sample	Found in Sample: [S2] F2: Sample	Found in Sample: [S3] F3: Sample	Found in Sample: [S4] F4: Sample	Found in Sample: [S5] F5: Sample	Found in Sample: [S6] F6: Sample	Found in Sample: [S7] F7: Sample	Found in Sample: [S8] F8: Sample	Found in Sample: [S9] F9: Sample	Found in Sample: [S10] F10: Sample	Found in Sample: [S11] F11: Sample	Found in Sample: [S22] F22: Sample	Found in Sample: [S23] F23: Sample					Found in Sample: [S24] F24: Sample
3	High	35	35	989	[Master Protein] Regulator of nonsense transcripts 1 [OS=Mus musculus]	High	High	High	High	High	High	High	High	High	High	High	High	High					High
Q8CIE6	Copa	coatomer subunit alpha [OS=Mus musculus]	0	296.785	34	35	934	35	1224	138.3	7.65	1790.63	35	regulation of biological process;transport	cytoplasm;extracellular;Golgi;membrane	protein binding;structural molecule activity	104.5	106.3	86.4	80.8	104.8	102.8	90.4	95.4	98.3	102.6	95.3	99.4	99.6	105.7	108.4	108.3	97.3	92.9
# Proteins	Found in Sample: [S14] F14: Sample	# Unique Peptides	# Peptides	# PSMs	Group Description	Found in Sample: [S1] F1: Sample	Found in Sample: [S2] F2: Sample	Found in Sample: [S3] F3: Sample	Found in Sample: [S4] F4: Sample	Found in Sample: [S5] F5: Sample	Found in Sample: [S6] F6: Sample	Found in Sample: [S7] F7: Sample	Found in Sample: [S8] F8: Sample	Found in Sample: [S9] F9: Sample	Found in Sample: [S10] F10: Sample	Found in Sample: [S11] F11: Sample	Found in Sample: [S22] F22: Sample	Found in Sample: [S23] F23: Sample					Found in Sample: [S24] F24: Sample
1	High	35	35	934	[Master Protein] coatomer subunit alpha [OS=Mus musculus]	High	High	High	High	High	High	High	High	High	High	High	High	High					High
Q64514-2	Tpp2	Isoform Short of Tripeptidyl-peptidase 2 [OS=Mus musculus]	0	217.775	32	35	712	35	1249	138.4	6.38	1093.02	35	metabolic process	cytoplasm;cytosol;nucleus	catalytic activity;protein binding	103.7	98.6	87.4	89.7	94.5	97.6	101.1	99.8	99.2	106.8	100.8	85.3	104.3	111.1	104.5	97.9	90.5	93.9
# Proteins	Found in Sample: [S14] F14: Sample	# Unique Peptides	# Peptides	# PSMs	Group Description	Found in Sample: [S1] F1: Sample	Found in Sample: [S2] F2: Sample	Found in Sample: [S3] F3: Sample	Found in Sample: [S4] F4: Sample	Found in Sample: [S5] F5: Sample	Found in Sample: [S6] F6: Sample	Found in Sample: [S7] F7: Sample	Found in Sample: [S8] F8: Sample	Found in Sample: [S9] F9: Sample	Found in Sample: [S10] F10: Sample	Found in Sample: [S11] F11: Sample	Found in Sample: [S22] F22: Sample	Found in Sample: [S23] F23: Sample					Found in Sample: [S24] F24: Sample
2	High	35	35	712	[Master Protein] Isoform Short of Tripeptidyl-peptidase 2 [OS=Mus musculus]	High	High	High	High	High	High	High	High	High	High	High	High	High					High
Q6PB66	Lrpprc	Leucine-rich PPR motif-containing protein, mitochondrial [OS=Mus musculus]	0	214.669	27	35	525	35	1392	156.5	6.83	735.66	35	metabolic process;regulation of biological process;transport	chromosome;cytoplasm;cytoskeleton;membrane;mitochondrion;nucleus	catalytic activity;DNA binding;protein binding;RNA binding	102.5	107.1	112.9	110.6	100	107.6	90.9	99.9	115.9	100.9	117.1	114.7	81.1	87.9	73.2	82.2	83.4	83.3
# Proteins	Found in Sample: [S14] F14: Sample	# Unique Peptides	# Peptides	# PSMs	Group Description	Found in Sample: [S1] F1: Sample	Found in Sample: [S2] F2: Sample	Found in Sample: [S3] F3: Sample	Found in Sample: [S4] F4: Sample	Found in Sample: [S5] F5: Sample	Found in Sample: [S6] F6: Sample	Found in Sample: [S7] F7: Sample	Found in Sample: [S8] F8: Sample	Found in Sample: [S9] F9: Sample	Found in Sample: [S10] F10: Sample	Found in Sample: [S11] F11: Sample	Found in Sample: [S22] F22: Sample	Found in Sample: [S23] F23: Sample					Found in Sample: [S24] F24: Sample
1	High	35	35	525	[Master Protein] Leucine-rich PPR motif-containing protein, mitochondrial [OS=Mus musculus]	High	High	High	High	High	High	High	High	High	High	High	High	High					High
P20029	Hspa5	78 kDa glucose-regulated protein [OS=Mus musculus]	0	496.72	67	37	4175	34	655	72.4	5.16	12082.3	37	cell communication;cell death;cell differentiation;cell organization and biogenesis;metabolic process;regulation of biological process;response to stimulus;transport	cell surface;cytoplasm;endoplasmic reticulum;extracellular;membrane;mitochondrion;nucleus;organelle lumen	catalytic activity;nucleotide binding;protein binding	101	103.7	114.7	123.5	97.1	97.8	96	104	97.1	95	95	91.6	102.6	99.8	101.9	101.5	105.6	104.7
# Proteins	Found in Sample: [S14] F14: Sample	# Unique Peptides	# Peptides	# PSMs	Group Description	Found in Sample: [S1] F1: Sample	Found in Sample: [S2] F2: Sample	Found in Sample: [S3] F3: Sample	Found in Sample: [S4] F4: Sample	Found in Sample: [S5] F5: Sample	Found in Sample: [S6] F6: Sample	Found in Sample: [S7] F7: Sample	Found in Sample: [S8] F8: Sample	Found in Sample: [S9] F9: Sample	Found in Sample: [S10] F10: Sample	Found in Sample: [S11] F11: Sample	Found in Sample: [S22] F22: Sample	Found in Sample: [S23] F23: Sample					Found in Sample: [S24] F24: Sample
1	High	34	37	4175	[Master Protein] 78 kDa glucose-regulated protein [OS=Mus musculus]	High	High	High	High	High	High	High	High	High	High	High	High	High					High
P57780	Actn4	Alpha-actinin-4 [OS=Mus musculus]	0	550.76	66	49	2217	34	912	104.9	5.41	5813.86	49	cell organization and biogenesis;cellular component movement;regulation of biological process;response to stimulus;transport	cytoplasm;cytoskeleton;cytosol;nucleus	DNA binding;metal ion binding;protein binding;RNA binding	100.6	96.3	95.3	86.1	90.7	90.6	107.4	105.4	104.3	107.4	99.9	101.7	99.5	96.6	95.4	96.2	93.5	102.3
# Proteins	Found in Sample: [S14] F14: Sample	# Unique Peptides	# Peptides	# PSMs	Group Description	Found in Sample: [S1] F1: Sample	Found in Sample: [S2] F2: Sample	Found in Sample: [S3] F3: Sample	Found in Sample: [S4] F4: Sample	Found in Sample: [S5] F5: Sample	Found in Sample: [S6] F6: Sample	Found in Sample: [S7] F7: Sample	Found in Sample: [S8] F8: Sample	Found in Sample: [S9] F9: Sample	Found in Sample: [S10] F10: Sample	Found in Sample: [S11] F11: Sample	Found in Sample: [S22] F22: Sample	Found in Sample: [S23] F23: Sample					Found in Sample: [S24] F24: Sample
1	High	34	49	2217	[Master Protein] Alpha-actinin-4 [OS=Mus musculus]	High	High	High	High	High	High	High	High	High	High	High	High	High					High
Q62167	Ddx3x	ATP-dependent RNA helicase DDX3X [OS=Mus musculus]	0	316.886	61	35	1572	34	662	73.1	7.18	3909.14	35	cell death;cell organization and biogenesis;defense response;metabolic process;regulation of biological process;response to stimulus	cytoplasm;cytosol;membrane;mitochondrion;nucleus	catalytic activity;DNA binding;enzyme regulator activity;nucleotide binding;protein binding;RNA binding	103.9	103.1	106	110.4	104.5	100.1	86.1	90.8	92.8	90.4	88.4	90.9	105.1	103.8	100.1	98.6	101.8	101
# Proteins	Found in Sample: [S14] F14: Sample	# Unique Peptides	# Peptides	# PSMs	Group Description	Found in Sample: [S1] F1: Sample	Found in Sample: [S2] F2: Sample	Found in Sample: [S3] F3: Sample	Found in Sample: [S4] F4: Sample	Found in Sample: [S5] F5: Sample	Found in Sample: [S6] F6: Sample	Found in Sample: [S7] F7: Sample	Found in Sample: [S8] F8: Sample	Found in Sample: [S9] F9: Sample	Found in Sample: [S10] F10: Sample	Found in Sample: [S11] F11: Sample	Found in Sample: [S22] F22: Sample	Found in Sample: [S23] F23: Sample					Found in Sample: [S24] F24: Sample
4	High	34	35	1621	[Master Protein] ATP-dependent RNA helicase DDX3X [OS=Mus musculus]	High	High	High	High	High	High	High	High	High	High	High	High	High					High
P25206	Mcm3	DNA replication licensing factor mcm3 [OS=Mus musculus]	0	344.342	53	34	1164	34	812	91.5	5.55	2724.12	34	metabolic process	cytoplasm;membrane;nucleus	catalytic activity;DNA binding;nucleotide binding	98.2	98.7	86.7	92.6	91.7	94	97.9	101.5	104.7	104.8	100.9	95.2	105.8	96.4	102.4	103.1	100	93.7
# Proteins	Found in Sample: [S14] F14: Sample	# Unique Peptides	# Peptides	# PSMs	Group Description	Found in Sample: [S1] F1: Sample	Found in Sample: [S2] F2: Sample	Found in Sample: [S3] F3: Sample	Found in Sample: [S4] F4: Sample	Found in Sample: [S5] F5: Sample	Found in Sample: [S6] F6: Sample	Found in Sample: [S7] F7: Sample	Found in Sample: [S8] F8: Sample	Found in Sample: [S9] F9: Sample	Found in Sample: [S10] F10: Sample	Found in Sample: [S11] F11: Sample	Found in Sample: [S22] F22: Sample	Found in Sample: [S23] F23: Sample					Found in Sample: [S24] F24: Sample
1	High	34	34	1164	[Master Protein] DNA replication licensing factor mcm3 [OS=Mus musculus]	High	High	High	High	High	High	High	High	High	High	High	High	High					High
Q3V3R1	Mthfd1l	Monofunctional C1-tetrahydrofolate synthase, mitochondrial [OS=Mus musculus]	0	327.131	47	34	1262	34	977	105.7	7.02	3107.52	34	metabolic process	membrane;mitochondrion	catalytic activity;nucleotide binding;protein binding	104.7	109.3	96.6	96.8	98.2	99.6	111.3	108.9	93.7	93.8	89.7	89.5	102.1	96.5	97.2	100.2	99.8	101.8
# Proteins	Found in Sample: [S14] F14: Sample	# Unique Peptides	# Peptides	# PSMs	Group Description	Found in Sample: [S1] F1: Sample	Found in Sample: [S2] F2: Sample	Found in Sample: [S3] F3: Sample	Found in Sample: [S4] F4: Sample	Found in Sample: [S5] F5: Sample	Found in Sample: [S6] F6: Sample	Found in Sample: [S7] F7: Sample	Found in Sample: [S8] F8: Sample	Found in Sample: [S9] F9: Sample	Found in Sample: [S10] F10: Sample	Found in Sample: [S11] F11: Sample	Found in Sample: [S22] F22: Sample	Found in Sample: [S23] F23: Sample					Found in Sample: [S24] F24: Sample
1	High	34	34	1262	[Master Protein] Monofunctional C1-tetrahydrofolate synthase, mitochondrial [OS=Mus musculus]	High	High	High	High	High	High	High	High	High	High	High	High	High					High
Q6P5E4	Uggt1	UDP-glucose:glycoprotein glucosyltransferase 1 [OS=Mus musculus]	0	301.313	34	34	644	34	1551	176.3	5.62	1307.37	34	metabolic process;regulation of biological process;response to stimulus	endoplasmic reticulum;organelle lumen	catalytic activity;protein binding	92.5	94.7	83.7	80.3	94.1	92.9	120.3	118	108.4	110.6	112.5	107.2	95.9	90.6	91.8	94.1	96.9	95
# Proteins	Found in Sample: [S14] F14: Sample	# Unique Peptides	# Peptides	# PSMs	Group Description	Found in Sample: [S1] F1: Sample	Found in Sample: [S2] F2: Sample	Found in Sample: [S3] F3: Sample	Found in Sample: [S4] F4: Sample	Found in Sample: [S5] F5: Sample	Found in Sample: [S6] F6: Sample	Found in Sample: [S7] F7: Sample	Found in Sample: [S8] F8: Sample	Found in Sample: [S9] F9: Sample	Found in Sample: [S10] F10: Sample	Found in Sample: [S11] F11: Sample	Found in Sample: [S22] F22: Sample	Found in Sample: [S23] F23: Sample					Found in Sample: [S24] F24: Sample
1	High	34	34	644	[Master Protein] UDP-glucose:glycoprotein glucosyltransferase 1 [OS=Mus musculus]	High	High	High	High	High	High	High	High	High	High	High	High	High					High
Q01320	Top2a	DNA topoisomerase 2-alpha [OS=Mus musculus]	0	348.923	33	46	1331	34	1528	172.7	8.6	2191.42	46	cell differentiation;cell division;cell organization and biogenesis;metabolic process;regulation of biological process;response to stimulus	chromosome;nucleus	catalytic activity;DNA binding;metal ion binding;nucleotide binding;protein binding;RNA binding	103.4	106.1	89.8	91	106.9	108.8	78.6	79.8	94.1	95.8	91.6	88.2	112.1	111.9	117.7	117.2	115.7	113.9
# Proteins	Found in Sample: [S14] F14: Sample	# Unique Peptides	# Peptides	# PSMs	Group Description	Found in Sample: [S1] F1: Sample	Found in Sample: [S2] F2: Sample	Found in Sample: [S3] F3: Sample	Found in Sample: [S4] F4: Sample	Found in Sample: [S5] F5: Sample	Found in Sample: [S6] F6: Sample	Found in Sample: [S7] F7: Sample	Found in Sample: [S8] F8: Sample	Found in Sample: [S9] F9: Sample	Found in Sample: [S10] F10: Sample	Found in Sample: [S11] F11: Sample	Found in Sample: [S22] F22: Sample	Found in Sample: [S23] F23: Sample					Found in Sample: [S24] F24: Sample
1	High	34	46	1331	[Master Protein] DNA topoisomerase 2-alpha [OS=Mus musculus]	High	High	High	High	High	High	High	High	High	High	High	High	High					High
P70168	Kpnb1	Importin subunit beta-1 [OS=Mus musculus]	0	418.383	61	33	1054	33	876	97.1	4.78	2480.95	33	cell organization and biogenesis;cellular component movement;regulation of biological process;response to stimulus;transport	cytoplasm;cytosol;membrane;nucleus	protein binding;RNA binding;transporter activity	84	91.5	89.1	84.3	102.1	106.6	85.5	85.4	88.1	109.9	126.1	84.8	95.8	97.2	106.3	116.4	99.2	88.8
# Proteins	Found in Sample: [S14] F14: Sample	# Unique Peptides	# Peptides	# PSMs	Group Description	Found in Sample: [S1] F1: Sample	Found in Sample: [S2] F2: Sample	Found in Sample: [S3] F3: Sample	Found in Sample: [S4] F4: Sample	Found in Sample: [S5] F5: Sample	Found in Sample: [S6] F6: Sample	Found in Sample: [S7] F7: Sample	Found in Sample: [S8] F8: Sample	Found in Sample: [S9] F9: Sample	Found in Sample: [S10] F10: Sample	Found in Sample: [S11] F11: Sample	Found in Sample: [S22] F22: Sample	Found in Sample: [S23] F23: Sample					Found in Sample: [S24] F24: Sample
1	High	33	33	1054	[Master Protein] Importin subunit beta-1 [OS=Mus musculus]	High	High	High	High	High	High	High	High	High	High	High	High	High					High
P97311	Mcm6	DNA replication licensing factor MCM6 [OS=Mus musculus]	0	264.18	46	33	991	33	821	92.8	5.45	1945.31	33	metabolic process	nucleus	catalytic activity;DNA binding;nucleotide binding;protein binding	107.2	105.6	90.8	93.6	97	97.8	106.6	109.8	104.7	108.6	98.9	100.6	100.4	96.1	101.6	100.1	96.8	94.1
# Proteins	Found in Sample: [S14] F14: Sample	# Unique Peptides	# Peptides	# PSMs	Group Description	Found in Sample: [S1] F1: Sample	Found in Sample: [S2] F2: Sample	Found in Sample: [S3] F3: Sample	Found in Sample: [S4] F4: Sample	Found in Sample: [S5] F5: Sample	Found in Sample: [S6] F6: Sample	Found in Sample: [S7] F7: Sample	Found in Sample: [S8] F8: Sample	Found in Sample: [S9] F9: Sample	Found in Sample: [S10] F10: Sample	Found in Sample: [S11] F11: Sample	Found in Sample: [S22] F22: Sample	Found in Sample: [S23] F23: Sample					Found in Sample: [S24] F24: Sample
1	High	33	33	991	[Master Protein] DNA replication licensing factor MCM6 [OS=Mus musculus]	High	High	High	High	High	High	High	High	High	High	High	High	High					High
Q61699	Hsph1	Heat shock protein 105 kDa [OS=Mus musculus]	0	370.584	49	34	1321	32	858	96.3	5.53	3400.35	34	metabolic process;regulation of biological process;response to stimulus	cytoplasm;cytosol;extracellular;nucleus	enzyme regulator activity;nucleotide binding;protein binding	100.1	109.7	110.4	117.6	94.3	87	101.2	103.9	104.8	100.2	80	92.4	103.5	97.3	109.9	113.2	105.6	97.3
# Proteins	Found in Sample: [S14] F14: Sample	# Unique Peptides	# Peptides	# PSMs	Group Description	Found in Sample: [S1] F1: Sample	Found in Sample: [S2] F2: Sample	Found in Sample: [S3] F3: Sample	Found in Sample: [S4] F4: Sample	Found in Sample: [S5] F5: Sample	Found in Sample: [S6] F6: Sample	Found in Sample: [S7] F7: Sample	Found in Sample: [S8] F8: Sample	Found in Sample: [S9] F9: Sample	Found in Sample: [S10] F10: Sample	Found in Sample: [S11] F11: Sample	Found in Sample: [S22] F22: Sample	Found in Sample: [S23] F23: Sample					Found in Sample: [S24] F24: Sample
3	High	32	34	1346	[Master Protein] Heat shock protein 105 kDa [OS=Mus musculus]	High	High	High	High	High	High	High	High	High	High	High	High	High					High
Q9D0E1	Hnrnpm	Heterogeneous nuclear ribonucleoprotein M [OS=Mus musculus]	0	267.97	47	32	1123	32	729	77.6	8.63	2563.95	32	metabolic process;regulation of biological process	cell surface;membrane;nucleus;spliceosomal complex	protein binding;RNA binding	95.6	101.4	112	130.7	83.7	90.3	89.7	97.1	111.7	112.1	103.8	115.4	86	100.3	101.6	109	99.2	100.7
# Proteins	Found in Sample: [S14] F14: Sample	# Unique Peptides	# Peptides	# PSMs	Group Description	Found in Sample: [S1] F1: Sample	Found in Sample: [S2] F2: Sample	Found in Sample: [S3] F3: Sample	Found in Sample: [S4] F4: Sample	Found in Sample: [S5] F5: Sample	Found in Sample: [S6] F6: Sample	Found in Sample: [S7] F7: Sample	Found in Sample: [S8] F8: Sample	Found in Sample: [S9] F9: Sample	Found in Sample: [S10] F10: Sample	Found in Sample: [S11] F11: Sample	Found in Sample: [S22] F22: Sample	Found in Sample: [S23] F23: Sample					Found in Sample: [S24] F24: Sample
3	High	32	32	1123	[Master Protein] Heterogeneous nuclear ribonucleoprotein M [OS=Mus musculus]	High	High	High	High	High	High	High	High	High	High	High	High	High					High
Q922D8	Mthfd1	C-1-tetrahydrofolate synthase, cytoplasmic [OS=Mus musculus]	0	234.6	36	32	935	32	935	101.1	7.14	1845.79	32	metabolic process	cytoplasm;cytosol;membrane;mitochondrion	catalytic activity;nucleotide binding	90.8	88.3	94.9	100.5	102.5	106.3	108.7	102	95.1	90	102.8	104.4	93.5	98.3	108	104.3	100.1	99.1
# Proteins	Found in Sample: [S14] F14: Sample	# Unique Peptides	# Peptides	# PSMs	Group Description	Found in Sample: [S1] F1: Sample	Found in Sample: [S2] F2: Sample	Found in Sample: [S3] F3: Sample	Found in Sample: [S4] F4: Sample	Found in Sample: [S5] F5: Sample	Found in Sample: [S6] F6: Sample	Found in Sample: [S7] F7: Sample	Found in Sample: [S8] F8: Sample	Found in Sample: [S9] F9: Sample	Found in Sample: [S10] F10: Sample	Found in Sample: [S11] F11: Sample	Found in Sample: [S22] F22: Sample	Found in Sample: [S23] F23: Sample					Found in Sample: [S24] F24: Sample
1	High	32	32	935	[Master Protein] C-1-tetrahydrofolate synthase, cytoplasmic [OS=Mus musculus]	High	High	High	High	High	High	High	High	High	High	High	High	High					High
P80316	Cct5	T-complex protein 1 subunit epsilon [OS=Mus musculus]	0	353.298	70	32	1611	31	541	59.6	6.02	3704.6	32	metabolic process;regulation of biological process;response to stimulus;transport	cytoplasm;cytoskeleton;cytosol	nucleotide binding;protein binding;RNA binding	102.8	105.9	93.4	93.1	94.4	100.7	104	109.6	100.2	108.9	100.6	95.1	96.1	95.3	95.3	92.7	97.4	93.1
# Proteins	Found in Sample: [S14] F14: Sample	# Unique Peptides	# Peptides	# PSMs	Group Description	Found in Sample: [S1] F1: Sample	Found in Sample: [S2] F2: Sample	Found in Sample: [S3] F3: Sample	Found in Sample: [S4] F4: Sample	Found in Sample: [S5] F5: Sample	Found in Sample: [S6] F6: Sample	Found in Sample: [S7] F7: Sample	Found in Sample: [S8] F8: Sample	Found in Sample: [S9] F9: Sample	Found in Sample: [S10] F10: Sample	Found in Sample: [S11] F11: Sample	Found in Sample: [S22] F22: Sample	Found in Sample: [S23] F23: Sample					Found in Sample: [S24] F24: Sample
1	High	31	32	1611	[Master Protein] T-complex protein 1 subunit epsilon [OS=Mus musculus]	High	High	High	High	High	High	High	High	High	High	High	High	High					High
P07901	Hsp90aa1	Heat shock protein HSP 90-alpha [OS=Mus musculus]	0	659.12	69	47	7012	31	733	84.7	5.01	15222.2	47	cell organization and biogenesis;cellular component movement;metabolic process;regulation of biological process;response to stimulus;transport	cell surface;cytoplasm;cytosol;membrane;nucleus	catalytic activity;enzyme regulator activity;nucleotide binding;protein binding;RNA binding	93.8	94.9	91.3	85.1	85.1	89.3	97.9	107.7	111.6	107.1	106.1	104.1	97.8	102.6	107.8	105.5	99.3	96.2
# Proteins	Found in Sample: [S14] F14: Sample	# Unique Peptides	# Peptides	# PSMs	Group Description	Found in Sample: [S1] F1: Sample	Found in Sample: [S2] F2: Sample	Found in Sample: [S3] F3: Sample	Found in Sample: [S4] F4: Sample	Found in Sample: [S5] F5: Sample	Found in Sample: [S6] F6: Sample	Found in Sample: [S7] F7: Sample	Found in Sample: [S8] F8: Sample	Found in Sample: [S9] F9: Sample	Found in Sample: [S10] F10: Sample	Found in Sample: [S11] F11: Sample	Found in Sample: [S22] F22: Sample	Found in Sample: [S23] F23: Sample					Found in Sample: [S24] F24: Sample
1	High	31	47	7012	[Master Protein] Heat shock protein HSP 90-alpha [OS=Mus musculus]	High	High	High	High	High	High	High	High	High	High	High	High	High					High
P09103	P4hb	Protein disulfide-isomerase [OS=Mus musculus]	0	355.713	68	32	2401	31	509	57	4.88	5201.23	32	cellular homeostasis;metabolic process;regulation of biological process;response to stimulus	endoplasmic reticulum;membrane;organelle lumen	catalytic activity;metal ion binding;protein binding;RNA binding	101	105.9	99.8	101.9	105.9	110.2	101.3	100.9	99	100.3	100.3	106.9	97.1	88.6	89.6	88.8	96	100.8
# Proteins	Found in Sample: [S14] F14: Sample	# Unique Peptides	# Peptides	# PSMs	Group Description	Found in Sample: [S1] F1: Sample	Found in Sample: [S2] F2: Sample	Found in Sample: [S3] F3: Sample	Found in Sample: [S4] F4: Sample	Found in Sample: [S5] F5: Sample	Found in Sample: [S6] F6: Sample	Found in Sample: [S7] F7: Sample	Found in Sample: [S8] F8: Sample	Found in Sample: [S9] F9: Sample	Found in Sample: [S10] F10: Sample	Found in Sample: [S11] F11: Sample	Found in Sample: [S22] F22: Sample	Found in Sample: [S23] F23: Sample					Found in Sample: [S24] F24: Sample
1	High	31	32	2401	[Master Protein] Protein disulfide-isomerase [OS=Mus musculus]	High	High	High	High	High	High	High	High	High	High	High	High	High					High
Q8JZQ9	Eif3b	Eukaryotic translation initiation factor 3 subunit B [OS=Mus musculus]	0	296.201	50	31	1072	31	803	91.3	5.02	3065.21	31	metabolic process;regulation of biological process	cytoplasm	protein binding;RNA binding	100.9	97	68.8	68.1	104.9	103.2	95.6	90.1	94.6	100.3	93.6	99.1	112	104.2	121.2	127	94.6	98
# Proteins	Found in Sample: [S14] F14: Sample	# Unique Peptides	# Peptides	# PSMs	Group Description	Found in Sample: [S1] F1: Sample	Found in Sample: [S2] F2: Sample	Found in Sample: [S3] F3: Sample	Found in Sample: [S4] F4: Sample	Found in Sample: [S5] F5: Sample	Found in Sample: [S6] F6: Sample	Found in Sample: [S7] F7: Sample	Found in Sample: [S8] F8: Sample	Found in Sample: [S9] F9: Sample	Found in Sample: [S10] F10: Sample	Found in Sample: [S11] F11: Sample	Found in Sample: [S22] F22: Sample	Found in Sample: [S23] F23: Sample					Found in Sample: [S24] F24: Sample
1	High	31	31	1072	[Master Protein] Eukaryotic translation initiation factor 3 subunit B [OS=Mus musculus]	High	High	High	High	High	High	High	High	High	High	High	High	High					High
O08810	Eftud2	116 kDa U5 small nuclear ribonucleoprotein component [OS=Mus musculus]	0	292.657	46	32	873	31	971	109.3	5	1795.64	32	metabolic process	cytosol;membrane;nucleus;spliceosomal complex	catalytic activity;nucleotide binding;protein binding;RNA binding	96.6	95.3	78.3	83.4	100.6	98.3	93.6	91.8	92.9	97.7	92.9	96.1	93.3	93.8	103.5	107.7	101.8	108.4
# Proteins	Found in Sample: [S14] F14: Sample	# Unique Peptides	# Peptides	# PSMs	Group Description	Found in Sample: [S1] F1: Sample	Found in Sample: [S2] F2: Sample	Found in Sample: [S3] F3: Sample	Found in Sample: [S4] F4: Sample	Found in Sample: [S5] F5: Sample	Found in Sample: [S6] F6: Sample	Found in Sample: [S7] F7: Sample	Found in Sample: [S8] F8: Sample	Found in Sample: [S9] F9: Sample	Found in Sample: [S10] F10: Sample	Found in Sample: [S11] F11: Sample	Found in Sample: [S22] F22: Sample	Found in Sample: [S23] F23: Sample					Found in Sample: [S24] F24: Sample
1	High	31	32	873	[Master Protein] 116 kDa U5 small nuclear ribonucleoprotein component [OS=Mus musculus]	High	High	High	High	High	High	High	High	High	High	High	High	High					High
Q9JKR6	Hyou1	Hypoxia up-regulated protein 1 [OS=Mus musculus]	0	329.036	42	31	861	31	999	111.1	5.19	1990.43	31	regulation of biological process;response to stimulus;transport	endoplasmic reticulum;extracellular;membrane;organelle lumen	nucleotide binding	96.1	93.5	113.9	109.7	87.7	95.2	89	84.2	83.2	86.6	87.8	85	111.7	116.4	114.8	119.7	119.1	121.6
# Proteins	Found in Sample: [S14] F14: Sample	# Unique Peptides	# Peptides	# PSMs	Group Description	Found in Sample: [S1] F1: Sample	Found in Sample: [S2] F2: Sample	Found in Sample: [S3] F3: Sample	Found in Sample: [S4] F4: Sample	Found in Sample: [S5] F5: Sample	Found in Sample: [S6] F6: Sample	Found in Sample: [S7] F7: Sample	Found in Sample: [S8] F8: Sample	Found in Sample: [S9] F9: Sample	Found in Sample: [S10] F10: Sample	Found in Sample: [S11] F11: Sample	Found in Sample: [S22] F22: Sample	Found in Sample: [S23] F23: Sample					Found in Sample: [S24] F24: Sample
1	High	31	31	861	[Master Protein] Hypoxia up-regulated protein 1 [OS=Mus musculus]	High	High	High	High	High	High	High	High	High	High	High	High	High					High
Q9ERK4	Cse1l	Exportin-2 [OS=Mus musculus]	0	262.807	42	31	685	31	971	110.4	5.77	1325.95	31	transport	cytoplasm;cytosol;membrane;nucleus	protein binding;transporter activity	91.2	90.3	69.7	78.1	95.1	102.8	98.8	91	99.4	102.1	104.1	96.2	96.8	96.2	107.4	114.2	98.8	95.9
# Proteins	Found in Sample: [S14] F14: Sample	# Unique Peptides	# Peptides	# PSMs	Group Description	Found in Sample: [S1] F1: Sample	Found in Sample: [S2] F2: Sample	Found in Sample: [S3] F3: Sample	Found in Sample: [S4] F4: Sample	Found in Sample: [S5] F5: Sample	Found in Sample: [S6] F6: Sample	Found in Sample: [S7] F7: Sample	Found in Sample: [S8] F8: Sample	Found in Sample: [S9] F9: Sample	Found in Sample: [S10] F10: Sample	Found in Sample: [S11] F11: Sample	Found in Sample: [S22] F22: Sample	Found in Sample: [S23] F23: Sample					Found in Sample: [S24] F24: Sample
1	High	31	31	685	[Master Protein] Exportin-2 [OS=Mus musculus]	High	High	High	High	High	High	High	High	High	High	High	High	High					High
Q8VDM4	Psmd2	26S proteasome non-ATPase regulatory subunit 2 [OS=Mus musculus]	0	339.425	41	31	1089	31	908	100.1	5.17	2365.98	31	metabolic process;regulation of biological process	membrane;nucleus;proteasome	catalytic activity;enzyme regulator activity;protein binding	102.9	101.5	92.6	96.3	98.5	99.9	110.7	98.3	93	95.5	97.5	95.9	101.4	92.1	102.8	98.4	102.5	103.3
# Proteins	Found in Sample: [S14] F14: Sample	# Unique Peptides	# Peptides	# PSMs	Group Description	Found in Sample: [S1] F1: Sample	Found in Sample: [S2] F2: Sample	Found in Sample: [S3] F3: Sample	Found in Sample: [S4] F4: Sample	Found in Sample: [S5] F5: Sample	Found in Sample: [S6] F6: Sample	Found in Sample: [S7] F7: Sample	Found in Sample: [S8] F8: Sample	Found in Sample: [S9] F9: Sample	Found in Sample: [S10] F10: Sample	Found in Sample: [S11] F11: Sample	Found in Sample: [S22] F22: Sample	Found in Sample: [S23] F23: Sample					Found in Sample: [S24] F24: Sample
1	High	31	31	1089	[Master Protein] 26S proteasome non-ATPase regulatory subunit 2 [OS=Mus musculus]	High	High	High	High	High	High	High	High	High	High	High	High	High					High
P46935	Nedd4	E3 ubiquitin-protein ligase NEDD4 [OS=Mus musculus]	0	243.527	40	31	706	31	887	102.6	5.26	1220.89	31	cell organization and biogenesis;metabolic process;regulation of biological process;response to stimulus;transport	chromosome;cytoplasm;cytosol;Golgi;membrane	catalytic activity;protein binding	115.7	114.9	115.1	105.8	112.3	114	51.1	53.6	62.9	61.5	66.8	62.5	104.5	102.6	118.7	118.8	106.1	92.4
# Proteins	Found in Sample: [S14] F14: Sample	# Unique Peptides	# Peptides	# PSMs	Group Description	Found in Sample: [S1] F1: Sample	Found in Sample: [S2] F2: Sample	Found in Sample: [S3] F3: Sample	Found in Sample: [S4] F4: Sample	Found in Sample: [S5] F5: Sample	Found in Sample: [S6] F6: Sample	Found in Sample: [S7] F7: Sample	Found in Sample: [S8] F8: Sample	Found in Sample: [S9] F9: Sample	Found in Sample: [S10] F10: Sample	Found in Sample: [S11] F11: Sample	Found in Sample: [S22] F22: Sample	Found in Sample: [S23] F23: Sample					Found in Sample: [S24] F24: Sample
4	High	31	31	770	[Master Protein] E3 ubiquitin-protein ligase NEDD4 [OS=Mus musculus]	High	High	High	High	High	High	High	High	High	High	High	High	High					High
Q8VDJ3	Hdlbp	Vigilin [OS=Mus musculus]	0	248.677	30	31	796	31	1268	141.7	6.87	1753.21	31	metabolic process;transport	cytoplasm;cytosol;membrane;nucleus	protein binding;RNA binding	112.1	111.4	104.6	101.9	94.6	96	108.7	108.3	96.4	96.9	101.8	97.3	107.1	101.4	94.5	89.6	95.4	92.6
# Proteins	Found in Sample: [S14] F14: Sample	# Unique Peptides	# Peptides	# PSMs	Group Description	Found in Sample: [S1] F1: Sample	Found in Sample: [S2] F2: Sample	Found in Sample: [S3] F3: Sample	Found in Sample: [S4] F4: Sample	Found in Sample: [S5] F5: Sample	Found in Sample: [S6] F6: Sample	Found in Sample: [S7] F7: Sample	Found in Sample: [S8] F8: Sample	Found in Sample: [S9] F9: Sample	Found in Sample: [S10] F10: Sample	Found in Sample: [S11] F11: Sample	Found in Sample: [S22] F22: Sample	Found in Sample: [S23] F23: Sample					Found in Sample: [S24] F24: Sample
1	High	31	31	796	[Master Protein] Vigilin [OS=Mus musculus]	High	High	High	High	High	High	High	High	High	High	High	High	High					High
E9PVA8	Gcn1l1	eIF-2-alpha kinase activator GCN1 [OS=Mus musculus]	0	247.169	15	31	655	31	2671	292.8	7.36	1085.41	31	cell communication;regulation of biological process;response to stimulus	cytoplasm;cytosol;membrane	enzyme regulator activity;protein binding;RNA binding	96.8	95.9	99.1	90.3	86.2	84.8	115.9	121.1	110.1	112	99.4	103.9	101.7	107.8	92.9	96.5	90.9	95.5
# Proteins	Found in Sample: [S14] F14: Sample	# Unique Peptides	# Peptides	# PSMs	Group Description	Found in Sample: [S1] F1: Sample	Found in Sample: [S2] F2: Sample	Found in Sample: [S3] F3: Sample	Found in Sample: [S4] F4: Sample	Found in Sample: [S5] F5: Sample	Found in Sample: [S6] F6: Sample	Found in Sample: [S7] F7: Sample	Found in Sample: [S8] F8: Sample	Found in Sample: [S9] F9: Sample	Found in Sample: [S10] F10: Sample	Found in Sample: [S11] F11: Sample	Found in Sample: [S22] F22: Sample	Found in Sample: [S23] F23: Sample					Found in Sample: [S24] F24: Sample
1	High	31	31	655	[Master Protein] eIF-2-alpha kinase activator GCN1 [OS=Mus musculus]	High	High	High	High	High	High	High	High	High	High	High	High	High					High
P05064	Aldoa	fructose-bisphosphate aldolase A [OS=Mus musculus]	0	480.632	87	30	3892	30	364	39.3	8.09	10921.9	30	cell organization and biogenesis;cellular homeostasis;metabolic process;regulation of biological process	cytoplasm;cytoskeleton;cytosol;membrane;mitochondrion;nucleus	catalytic activity;protein binding;RNA binding	100.2	102.1	107.2	109.9	103.5	112.6	115.8	117.2	97	98.9	102.6	101.6	86.9	85	95.3	93.6	99.2	93.8
# Proteins	Found in Sample: [S14] F14: Sample	# Unique Peptides	# Peptides	# PSMs	Group Description	Found in Sample: [S1] F1: Sample	Found in Sample: [S2] F2: Sample	Found in Sample: [S3] F3: Sample	Found in Sample: [S4] F4: Sample	Found in Sample: [S5] F5: Sample	Found in Sample: [S6] F6: Sample	Found in Sample: [S7] F7: Sample	Found in Sample: [S8] F8: Sample	Found in Sample: [S9] F9: Sample	Found in Sample: [S10] F10: Sample	Found in Sample: [S11] F11: Sample	Found in Sample: [S22] F22: Sample	Found in Sample: [S23] F23: Sample					Found in Sample: [S24] F24: Sample
3	High	30	30	3892	[Master Protein] fructose-bisphosphate aldolase A [OS=Mus musculus]	High	High	High	High	High	High	High	High	High	High	High	High	High					High
P11983	Tcp1	T-complex protein 1 subunit alpha [OS=Mus musculus]	0	395.942	71	30	1656	30	556	60.4	6.16	4193.53	30	metabolic process;regulation of biological process;transport	cytoplasm;cytoskeleton;Golgi	nucleotide binding;protein binding;RNA binding	105.2	110.2	99.1	100.3	100.3	100.6	118.3	100.4	99.3	107.9	98.5	97	97.9	91.8	99.3	96	92.1	86.7
# Proteins	Found in Sample: [S14] F14: Sample	# Unique Peptides	# Peptides	# PSMs	Group Description	Found in Sample: [S1] F1: Sample	Found in Sample: [S2] F2: Sample	Found in Sample: [S3] F3: Sample	Found in Sample: [S4] F4: Sample	Found in Sample: [S5] F5: Sample	Found in Sample: [S6] F6: Sample	Found in Sample: [S7] F7: Sample	Found in Sample: [S8] F8: Sample	Found in Sample: [S9] F9: Sample	Found in Sample: [S10] F10: Sample	Found in Sample: [S11] F11: Sample	Found in Sample: [S22] F22: Sample	Found in Sample: [S23] F23: Sample					Found in Sample: [S24] F24: Sample
2	High	30	30	1656	[Master Protein] T-complex protein 1 subunit alpha [OS=Mus musculus]	High	High	High	High	High	High	High	High	High	High	High	High	High					High
Q9CWJ9	Atic	bifunctional purine biosynthesis protein purH [OS=Mus musculus]	0	373.529	69	30	1469	30	592	64.2	6.76	3872.72	30	metabolic process;response to stimulus	membrane;mitochondrion	catalytic activity;protein binding	98.5	124.6	89.9	88.1	94.1	92	106.2	102.8	100.1	106.1	96.8	93.7	96.6	95.1	106.5	103.1	92	93.3
# Proteins	Found in Sample: [S14] F14: Sample	# Unique Peptides	# Peptides	# PSMs	Group Description	Found in Sample: [S1] F1: Sample	Found in Sample: [S2] F2: Sample	Found in Sample: [S3] F3: Sample	Found in Sample: [S4] F4: Sample	Found in Sample: [S5] F5: Sample	Found in Sample: [S6] F6: Sample	Found in Sample: [S7] F7: Sample	Found in Sample: [S8] F8: Sample	Found in Sample: [S9] F9: Sample	Found in Sample: [S10] F10: Sample	Found in Sample: [S11] F11: Sample	Found in Sample: [S22] F22: Sample	Found in Sample: [S23] F23: Sample					Found in Sample: [S24] F24: Sample
1	High	30	30	1469	[Master Protein] bifunctional purine biosynthesis protein purH [OS=Mus musculus]	High	High	High	High	High	High	High	High	High	High	High	High	High					High
P11499	Hsp90ab1	Heat shock protein HSP 90-beta [OS=Mus musculus]	0	704.523	66	48	8183	30	724	83.2	5.03	19301.9	48	cell organization and biogenesis;metabolic process;regulation of biological process;response to stimulus	cell surface;cytoplasm;cytosol;extracellular;membrane;mitochondrion;nucleus	enzyme regulator activity;nucleotide binding;protein binding;RNA binding	101.5	104.3	94.9	97.6	99	97	101	105.6	102.6	106	99	101.2	98.8	97.6	97.7	97.6	95.7	95.1
# Proteins	Found in Sample: [S14] F14: Sample	# Unique Peptides	# Peptides	# PSMs	Group Description	Found in Sample: [S1] F1: Sample	Found in Sample: [S2] F2: Sample	Found in Sample: [S3] F3: Sample	Found in Sample: [S4] F4: Sample	Found in Sample: [S5] F5: Sample	Found in Sample: [S6] F6: Sample	Found in Sample: [S7] F7: Sample	Found in Sample: [S8] F8: Sample	Found in Sample: [S9] F9: Sample	Found in Sample: [S10] F10: Sample	Found in Sample: [S11] F11: Sample	Found in Sample: [S22] F22: Sample	Found in Sample: [S23] F23: Sample					Found in Sample: [S24] F24: Sample
1	High	30	48	8183	[Master Protein] Heat shock protein HSP 90-beta [OS=Mus musculus]	High	High	High	High	High	High	High	High	High	High	High	High	High					High
Q03265	Atp5a1	ATP synthase subunit alpha, mitochondrial [OS=Mus musculus]	0	316.568	54	30	2498	30	553	59.7	9.19	6750.54	30	metabolic process;regulation of biological process;transport	membrane;mitochondrion	catalytic activity;nucleotide binding;protein binding;RNA binding;transporter activity	103.2	101.6	106.1	101	103.1	104.9	103.8	104.8	98.7	99.8	97.9	98.3	100.9	100.1	98.1	98.4	99.3	100.2
# Proteins	Found in Sample: [S14] F14: Sample	# Unique Peptides	# Peptides	# PSMs	Group Description	Found in Sample: [S1] F1: Sample	Found in Sample: [S2] F2: Sample	Found in Sample: [S3] F3: Sample	Found in Sample: [S4] F4: Sample	Found in Sample: [S5] F5: Sample	Found in Sample: [S6] F6: Sample	Found in Sample: [S7] F7: Sample	Found in Sample: [S8] F8: Sample	Found in Sample: [S9] F9: Sample	Found in Sample: [S10] F10: Sample	Found in Sample: [S11] F11: Sample	Found in Sample: [S22] F22: Sample	Found in Sample: [S23] F23: Sample					Found in Sample: [S24] F24: Sample
1	High	30	30	2498	[Master Protein] ATP synthase subunit alpha, mitochondrial [OS=Mus musculus]	High	High	High	High	High	High	High	High	High	High	High	High	High					High
Q8BKC5-1	Ipo5	Importin-5 [OS=Mus musculus]	0	391.792	41	30	961	30	1097	123.5	4.93	2117.54	30	regulation of biological process;response to stimulus;transport	cytoplasm;membrane;nucleus	protein binding;RNA binding;transporter activity	103	104.1	92.2	95.3	110.5	110.8	90.7	91.6	110	105.1	96.7	96.1	98.3	102.5	100.6	105	97	103.3
# Proteins	Found in Sample: [S14] F14: Sample	# Unique Peptides	# Peptides	# PSMs	Group Description	Found in Sample: [S1] F1: Sample	Found in Sample: [S2] F2: Sample	Found in Sample: [S3] F3: Sample	Found in Sample: [S4] F4: Sample	Found in Sample: [S5] F5: Sample	Found in Sample: [S6] F6: Sample	Found in Sample: [S7] F7: Sample	Found in Sample: [S8] F8: Sample	Found in Sample: [S9] F9: Sample	Found in Sample: [S10] F10: Sample	Found in Sample: [S11] F11: Sample	Found in Sample: [S22] F22: Sample	Found in Sample: [S23] F23: Sample					Found in Sample: [S24] F24: Sample
3	High	30	30	961	[Master Protein] Importin-5 [OS=Mus musculus]	High	High	High	High	High	High	High	High	High	High	High	High	High					High
O55143-1	Atp2a2	Sarcoplasmic/endoplasmic reticulum calcium ATPase 2 [OS=Mus musculus]	0	255.789	32	30	768	30	1044	114.8	5.34	1690.43	30	cell organization and biogenesis;cellular homeostasis;regulation of biological process;response to stimulus;transport	cytoplasm;endoplasmic reticulum;membrane	catalytic activity;metal ion binding;nucleotide binding;protein binding;transporter activity	102.2	101.5	87.6	92.2	102.9	102.2	90.5	97.2	98.6	98.1	98.6	96.7	97.2	99.7	101.9	103.4	99.1	97.6
# Proteins	Found in Sample: [S14] F14: Sample	# Unique Peptides	# Peptides	# PSMs	Group Description	Found in Sample: [S1] F1: Sample	Found in Sample: [S2] F2: Sample	Found in Sample: [S3] F3: Sample	Found in Sample: [S4] F4: Sample	Found in Sample: [S5] F5: Sample	Found in Sample: [S6] F6: Sample	Found in Sample: [S7] F7: Sample	Found in Sample: [S8] F8: Sample	Found in Sample: [S9] F9: Sample	Found in Sample: [S10] F10: Sample	Found in Sample: [S11] F11: Sample	Found in Sample: [S22] F22: Sample	Found in Sample: [S23] F23: Sample					Found in Sample: [S24] F24: Sample
6	High	30	30	782	[Master Protein] Sarcoplasmic/endoplasmic reticulum calcium ATPase 2 [OS=Mus musculus]	High	High	High	High	High	High	High	High	High	High	High	High	High					High
Q99104	Myo5a	Unconventional myosin-Va [OS=Mus musculus]	0	174.162	18	30	322	30	1853	215.4	8.63	518.65	30	cell communication;cell differentiation;cell organization and biogenesis;cellular component movement;metabolic process;regulation of biological process;response to stimulus;transport	cytoplasm;cytoskeleton;cytosol;endoplasmic reticulum;endosome;extracellular;Golgi;membrane;vacuole	catalytic activity;metal ion binding;motor activity;nucleotide binding;protein binding;RNA binding	116.2	124.7	114.2	113.2	123.3	112.3	88	93.3	65	65.6	75.4	61.2	104	108.3	106.6	98.2	112.5	108.6
# Proteins	Found in Sample: [S14] F14: Sample	# Unique Peptides	# Peptides	# PSMs	Group Description	Found in Sample: [S1] F1: Sample	Found in Sample: [S2] F2: Sample	Found in Sample: [S3] F3: Sample	Found in Sample: [S4] F4: Sample	Found in Sample: [S5] F5: Sample	Found in Sample: [S6] F6: Sample	Found in Sample: [S7] F7: Sample	Found in Sample: [S8] F8: Sample	Found in Sample: [S9] F9: Sample	Found in Sample: [S10] F10: Sample	Found in Sample: [S11] F11: Sample	Found in Sample: [S22] F22: Sample	Found in Sample: [S23] F23: Sample					Found in Sample: [S24] F24: Sample
3	High	30	30	322	[Master Protein] Unconventional myosin-Va [OS=Mus musculus]	High	High	High	High	High	High	High	High	High	High	High	High	High					High
P80314	Cct2	T-complex protein 1 subunit beta [OS=Mus musculus]	0	423.558	64	29	1791	29	535	57.4	6.4	5002.06	29	cell organization and biogenesis;metabolic process;regulation of biological process;transport	cytoplasm;cytosol	nucleotide binding;protein binding	96	90.8	95.2	93.7	101	101	101.1	102	106.6	109.5	110.4	108.5	87.7	89.8	93.2	94.5	92.8	98.2
# Proteins	Found in Sample: [S14] F14: Sample	# Unique Peptides	# Peptides	# PSMs	Group Description	Found in Sample: [S1] F1: Sample	Found in Sample: [S2] F2: Sample	Found in Sample: [S3] F3: Sample	Found in Sample: [S4] F4: Sample	Found in Sample: [S5] F5: Sample	Found in Sample: [S6] F6: Sample	Found in Sample: [S7] F7: Sample	Found in Sample: [S8] F8: Sample	Found in Sample: [S9] F9: Sample	Found in Sample: [S10] F10: Sample	Found in Sample: [S11] F11: Sample	Found in Sample: [S22] F22: Sample	Found in Sample: [S23] F23: Sample					Found in Sample: [S24] F24: Sample
1	High	29	29	1791	[Master Protein] T-complex protein 1 subunit beta [OS=Mus musculus]	High	High	High	High	High	High	High	High	High	High	High	High	High					High
P42932	Cct8	T-complex protein 1 subunit theta [OS=Mus musculus]	0	327.681	59	29	1806	29	548	59.5	5.62	4149.97	29	cell organization and biogenesis;metabolic process;regulation of biological process;transport	cytoplasm;cytoskeleton;cytosol	nucleotide binding;protein binding	98.7	98.8	95.2	101.3	104.1	104.3	97.3	102.5	108.9	108.9	103	103.7	90.4	93.8	96	98.5	93.8	94
# Proteins	Found in Sample: [S14] F14: Sample	# Unique Peptides	# Peptides	# PSMs	Group Description	Found in Sample: [S1] F1: Sample	Found in Sample: [S2] F2: Sample	Found in Sample: [S3] F3: Sample	Found in Sample: [S4] F4: Sample	Found in Sample: [S5] F5: Sample	Found in Sample: [S6] F6: Sample	Found in Sample: [S7] F7: Sample	Found in Sample: [S8] F8: Sample	Found in Sample: [S9] F9: Sample	Found in Sample: [S10] F10: Sample	Found in Sample: [S11] F11: Sample	Found in Sample: [S22] F22: Sample	Found in Sample: [S23] F23: Sample					Found in Sample: [S24] F24: Sample
1	High	29	29	1806	[Master Protein] T-complex protein 1 subunit theta [OS=Mus musculus]	High	High	High	High	High	High	High	High	High	High	High	High	High					High
Q60864	Stip1	stress-induced-phosphoprotein 1 [OS=Mus musculus]	0	293.406	53	29	1326	29	543	62.5	6.8	2980.67	29		cytoplasm;cytosol;nucleus	protein binding;RNA binding	106.8	106	115.8	79.5	108.7	106.4	125	111.9	102.5	102.5	105	64.5	111.5	105.2	69.3	111	108.3	111.1
# Proteins	Found in Sample: [S14] F14: Sample	# Unique Peptides	# Peptides	# PSMs	Group Description	Found in Sample: [S1] F1: Sample	Found in Sample: [S2] F2: Sample	Found in Sample: [S3] F3: Sample	Found in Sample: [S4] F4: Sample	Found in Sample: [S5] F5: Sample	Found in Sample: [S6] F6: Sample	Found in Sample: [S7] F7: Sample	Found in Sample: [S8] F8: Sample	Found in Sample: [S9] F9: Sample	Found in Sample: [S10] F10: Sample	Found in Sample: [S11] F11: Sample	Found in Sample: [S22] F22: Sample	Found in Sample: [S23] F23: Sample					Found in Sample: [S24] F24: Sample
1	High	29	29	1326	[Master Protein] stress-induced-phosphoprotein 1 [OS=Mus musculus]	High	High	High	High	High	High	High	High	High	High	High	High	High					High
P56399	Usp5	Ubiquitin carboxyl-terminal hydrolase 5 [OS=Mus musculus]	0	280.852	50	29	622	29	858	95.8	5.01	1451.31	29	metabolic process;regulation of biological process		catalytic activity;metal ion binding;protein binding	125.5	134.6	125.1	107.5	127.3	118.1	95.9	98.1	91.3	86.6	80.7	78.6	96.7	86.5	84.9	77.1	92.5	91.6
# Proteins	Found in Sample: [S14] F14: Sample	# Unique Peptides	# Peptides	# PSMs	Group Description	Found in Sample: [S1] F1: Sample	Found in Sample: [S2] F2: Sample	Found in Sample: [S3] F3: Sample	Found in Sample: [S4] F4: Sample	Found in Sample: [S5] F5: Sample	Found in Sample: [S6] F6: Sample	Found in Sample: [S7] F7: Sample	Found in Sample: [S8] F8: Sample	Found in Sample: [S9] F9: Sample	Found in Sample: [S10] F10: Sample	Found in Sample: [S11] F11: Sample	Found in Sample: [S22] F22: Sample	Found in Sample: [S23] F23: Sample					Found in Sample: [S24] F24: Sample
3	High	29	29	622	[Master Protein] Ubiquitin carboxyl-terminal hydrolase 5 [OS=Mus musculus]	High	High	High	High	High	High	High	High	High	High	High	High	High					High
Q99KI0	Aco2	Aconitate hydratase, mitochondrial [OS=Mus musculus]	0	295.556	49	29	1463	29	780	85.4	7.93	3335.48	29	metabolic process;response to stimulus	mitochondrion	catalytic activity;metal ion binding	102.7	98.5	92.9	96.8	101.3	95.7	108	105	102.3	101.9	102.9	93.7	102.8	103.8	97.3	95.4	103.5	98.1
# Proteins	Found in Sample: [S14] F14: Sample	# Unique Peptides	# Peptides	# PSMs	Group Description	Found in Sample: [S1] F1: Sample	Found in Sample: [S2] F2: Sample	Found in Sample: [S3] F3: Sample	Found in Sample: [S4] F4: Sample	Found in Sample: [S5] F5: Sample	Found in Sample: [S6] F6: Sample	Found in Sample: [S7] F7: Sample	Found in Sample: [S8] F8: Sample	Found in Sample: [S9] F9: Sample	Found in Sample: [S10] F10: Sample	Found in Sample: [S11] F11: Sample	Found in Sample: [S22] F22: Sample	Found in Sample: [S23] F23: Sample					Found in Sample: [S24] F24: Sample
1	High	29	29	1463	[Master Protein] Aconitate hydratase, mitochondrial [OS=Mus musculus]	High	High	High	High	High	High	High	High	High	High	High	High	High					High
Q8BGQ7	Aars	Alanine--tRNA ligase, cytoplasmic [OS=Mus musculus]	0	377.158	45	29	887	29	968	106.8	5.67	2085.83	29	metabolic process;regulation of biological process	cytoplasm;cytosol;membrane;mitochondrion	catalytic activity;metal ion binding;nucleotide binding;protein binding;RNA binding	95.6	101.3	87.3	87	92.2	100.5	105.2	101.9	115.4	111.7	103.7	108.4	91.3	97.7	95.8	98.8	96.4	91.2
# Proteins	Found in Sample: [S14] F14: Sample	# Unique Peptides	# Peptides	# PSMs	Group Description	Found in Sample: [S1] F1: Sample	Found in Sample: [S2] F2: Sample	Found in Sample: [S3] F3: Sample	Found in Sample: [S4] F4: Sample	Found in Sample: [S5] F5: Sample	Found in Sample: [S6] F6: Sample	Found in Sample: [S7] F7: Sample	Found in Sample: [S8] F8: Sample	Found in Sample: [S9] F9: Sample	Found in Sample: [S10] F10: Sample	Found in Sample: [S11] F11: Sample	Found in Sample: [S22] F22: Sample	Found in Sample: [S23] F23: Sample					Found in Sample: [S24] F24: Sample
1	High	29	29	887	[Master Protein] Alanine--tRNA ligase, cytoplasmic [OS=Mus musculus]	High	High	High	High	High	High	High	High	High	High	High	High	High					High
Q64737	Gart	trifunctional purine biosynthetic protein adenosine-3 [OS=Mus musculus]	0	255.174	41	29	738	29	1010	107.4	6.68	1831	29	metabolic process;response to stimulus	cytoplasm	catalytic activity;metal ion binding;nucleotide binding	90.2	95.2	91.3	86.8	91.8	95.1	100.7	103.7	106.6	101.4	104.7	97.7	95.7	93.2	105.4	107.1	97.6	99.4
# Proteins	Found in Sample: [S14] F14: Sample	# Unique Peptides	# Peptides	# PSMs	Group Description	Found in Sample: [S1] F1: Sample	Found in Sample: [S2] F2: Sample	Found in Sample: [S3] F3: Sample	Found in Sample: [S4] F4: Sample	Found in Sample: [S5] F5: Sample	Found in Sample: [S6] F6: Sample	Found in Sample: [S7] F7: Sample	Found in Sample: [S8] F8: Sample	Found in Sample: [S9] F9: Sample	Found in Sample: [S10] F10: Sample	Found in Sample: [S11] F11: Sample	Found in Sample: [S22] F22: Sample	Found in Sample: [S23] F23: Sample					Found in Sample: [S24] F24: Sample
2	High	29	29	738	[Master Protein] trifunctional purine biosynthetic protein adenosine-3 [OS=Mus musculus]	High	High	High	High	High	High	High	High	High	High	High	High	High					High
Q8VDN2	Atp1a1	Sodium/potassium-transporting ATPase subunit alpha-1 [OS=Mus musculus]	0	244.167	28	29	1239	29	1023	112.9	5.45	2436.38	29	cellular homeostasis;metabolic process;regulation of biological process;response to stimulus;transport	endoplasmic reticulum;endosome;Golgi;membrane	catalytic activity;metal ion binding;nucleotide binding;protein binding;transporter activity	90.6	91.4	104.9	100	94.9	104.4	86.3	88.8	104.1	96.6	105.3	101.5	86.8	105.8	86.4	82.9	101.7	107.8
# Proteins	Found in Sample: [S14] F14: Sample	# Unique Peptides	# Peptides	# PSMs	Group Description	Found in Sample: [S1] F1: Sample	Found in Sample: [S2] F2: Sample	Found in Sample: [S3] F3: Sample	Found in Sample: [S4] F4: Sample	Found in Sample: [S5] F5: Sample	Found in Sample: [S6] F6: Sample	Found in Sample: [S7] F7: Sample	Found in Sample: [S8] F8: Sample	Found in Sample: [S9] F9: Sample	Found in Sample: [S10] F10: Sample	Found in Sample: [S11] F11: Sample	Found in Sample: [S22] F22: Sample	Found in Sample: [S23] F23: Sample					Found in Sample: [S24] F24: Sample
6	High	29	29	1239	[Master Protein] Sodium/potassium-transporting ATPase subunit alpha-1 [OS=Mus musculus]	High	High	High	High	High	High	High	High	High	High	High	High	High					High
Q9JKF1	Iqgap1	Ras GTPase-activating-like protein IQGAP1 [OS=Mus musculus]	0	189.646	22	29	494	29	1657	188.6	6.48	1077.57	29	cell growth;regulation of biological process;response to stimulus	cytoplasm;cytoskeleton;membrane;nucleus	enzyme regulator activity;protein binding	106.4	105.7	93.8	104.2	97.5	102.5	115.1	112.7	100.4	99.2	96	103.1	97.3	90.2	89.6	88.9	98.3	94.2
# Proteins	Found in Sample: [S14] F14: Sample	# Unique Peptides	# Peptides	# PSMs	Group Description	Found in Sample: [S1] F1: Sample	Found in Sample: [S2] F2: Sample	Found in Sample: [S3] F3: Sample	Found in Sample: [S4] F4: Sample	Found in Sample: [S5] F5: Sample	Found in Sample: [S6] F6: Sample	Found in Sample: [S7] F7: Sample	Found in Sample: [S8] F8: Sample	Found in Sample: [S9] F9: Sample	Found in Sample: [S10] F10: Sample	Found in Sample: [S11] F11: Sample	Found in Sample: [S22] F22: Sample	Found in Sample: [S23] F23: Sample					Found in Sample: [S24] F24: Sample
2	High	29	29	494	[Master Protein] Ras GTPase-activating-like protein IQGAP1 [OS=Mus musculus]	High	High	High	High	High	High	High	High	High	High	High	High	High					High
P30416	Fkbp4	Peptidyl-prolyl cis-trans isomerase FKBP4 [OS=Mus musculus]	0	375.861	66	28	2135	28	458	51.5	5.72	5203.39	28	cell organization and biogenesis;metabolic process;regulation of biological process;response to stimulus;transport	cytoplasm;cytoskeleton;cytosol;mitochondrion;nucleus	catalytic activity;nucleotide binding;protein binding;RNA binding	106.5	113.4	115	111.6	107.1	112.7	88.1	90.9	100.7	106.6	101.9	101.8	88.7	99	97.2	91.9	93.5	95.8
# Proteins	Found in Sample: [S14] F14: Sample	# Unique Peptides	# Peptides	# PSMs	Group Description	Found in Sample: [S1] F1: Sample	Found in Sample: [S2] F2: Sample	Found in Sample: [S3] F3: Sample	Found in Sample: [S4] F4: Sample	Found in Sample: [S5] F5: Sample	Found in Sample: [S6] F6: Sample	Found in Sample: [S7] F7: Sample	Found in Sample: [S8] F8: Sample	Found in Sample: [S9] F9: Sample	Found in Sample: [S10] F10: Sample	Found in Sample: [S11] F11: Sample	Found in Sample: [S22] F22: Sample	Found in Sample: [S23] F23: Sample					Found in Sample: [S24] F24: Sample
1	High	28	28	2135	[Master Protein] Peptidyl-prolyl cis-trans isomerase FKBP4 [OS=Mus musculus]	High	High	High	High	High	High	High	High	High	High	High	High	High					High
P40142	Tkt	Transketolase [OS=Mus musculus]	0	322.611	56	28	1149	28	623	67.6	7.5	2691.69	28	metabolic process;regulation of biological process	membrane	catalytic activity;metal ion binding;protein binding	96.4	92.5	98.8	108.8	92	100	109.3	106.4	102.8	104.8	102.6	97.3	95.8	96.2	96.6	97.2	99.8	100
# Proteins	Found in Sample: [S14] F14: Sample	# Unique Peptides	# Peptides	# PSMs	Group Description	Found in Sample: [S1] F1: Sample	Found in Sample: [S2] F2: Sample	Found in Sample: [S3] F3: Sample	Found in Sample: [S4] F4: Sample	Found in Sample: [S5] F5: Sample	Found in Sample: [S6] F6: Sample	Found in Sample: [S7] F7: Sample	Found in Sample: [S8] F8: Sample	Found in Sample: [S9] F9: Sample	Found in Sample: [S10] F10: Sample	Found in Sample: [S11] F11: Sample	Found in Sample: [S22] F22: Sample	Found in Sample: [S23] F23: Sample					Found in Sample: [S24] F24: Sample
3	High	28	28	1149	[Master Protein] Transketolase [OS=Mus musculus]	High	High	High	High	High	High	High	High	High	High	High	High	High					High
Q8CAQ8-2	Immt	Isoform 2 of MICOS complex subunit MIC60 [OS=Mus musculus]	0	252.556	46	28	874	28	746	82.9	6.61	1955.07	28	cell organization and biogenesis;cellular homeostasis	membrane;mitochondrion	protein binding;RNA binding	127.8	126.8	122.9	125.7	121.8	117.6	88.1	90.4	98.4	102	102.4	94.6	87.9	87.5	87.1	89.4	81	90
# Proteins	Found in Sample: [S14] F14: Sample	# Unique Peptides	# Peptides	# PSMs	Group Description	Found in Sample: [S1] F1: Sample	Found in Sample: [S2] F2: Sample	Found in Sample: [S3] F3: Sample	Found in Sample: [S4] F4: Sample	Found in Sample: [S5] F5: Sample	Found in Sample: [S6] F6: Sample	Found in Sample: [S7] F7: Sample	Found in Sample: [S8] F8: Sample	Found in Sample: [S9] F9: Sample	Found in Sample: [S10] F10: Sample	Found in Sample: [S11] F11: Sample	Found in Sample: [S22] F22: Sample	Found in Sample: [S23] F23: Sample					Found in Sample: [S24] F24: Sample
5	High	28	28	874	[Master Protein] Isoform 2 of MICOS complex subunit MIC60 [OS=Mus musculus]	High	High	High	High	High	High	High	High	High	High	High	High	High					High
Q9D0I9	Rars	arginine--tRNA ligase, cytoplasmic [OS=Mus musculus]	0	257.951	45	28	1012	28	660	75.6	7.55	2038.59	28	metabolic process	cytoplasm;cytosol;membrane;mitochondrion;nucleus	catalytic activity;nucleotide binding;protein binding;RNA binding	97.8	98.8	79.8	84.5	88.9	89.1	109.1	115.9	106.8	108.2	102.2	103.7	101.9	101.6	105	103.9	109.2	99.9
# Proteins	Found in Sample: [S14] F14: Sample	# Unique Peptides	# Peptides	# PSMs	Group Description	Found in Sample: [S1] F1: Sample	Found in Sample: [S2] F2: Sample	Found in Sample: [S3] F3: Sample	Found in Sample: [S4] F4: Sample	Found in Sample: [S5] F5: Sample	Found in Sample: [S6] F6: Sample	Found in Sample: [S7] F7: Sample	Found in Sample: [S8] F8: Sample	Found in Sample: [S9] F9: Sample	Found in Sample: [S10] F10: Sample	Found in Sample: [S11] F11: Sample	Found in Sample: [S22] F22: Sample	Found in Sample: [S23] F23: Sample					Found in Sample: [S24] F24: Sample
1	High	28	28	1012	[Master Protein] arginine--tRNA ligase, cytoplasmic [OS=Mus musculus]	High	High	High	High	High	High	High	High	High	High	High	High	High					High
Q8BHN3	Ganab	Neutral alpha-glucosidase AB [OS=Mus musculus]	0	199.897	35	28	624	28	944	106.8	6.06	1073.95	28	metabolic process	endoplasmic reticulum;Golgi;membrane	catalytic activity;protein binding;RNA binding	65.2	65.2	62.8	58.1	94.8	89.9	85.2	80.8	102.2	109.9	114.9	109.3	105.1	109.5	124.2	115.8	116	122.1
# Proteins	Found in Sample: [S14] F14: Sample	# Unique Peptides	# Peptides	# PSMs	Group Description	Found in Sample: [S1] F1: Sample	Found in Sample: [S2] F2: Sample	Found in Sample: [S3] F3: Sample	Found in Sample: [S4] F4: Sample	Found in Sample: [S5] F5: Sample	Found in Sample: [S6] F6: Sample	Found in Sample: [S7] F7: Sample	Found in Sample: [S8] F8: Sample	Found in Sample: [S9] F9: Sample	Found in Sample: [S10] F10: Sample	Found in Sample: [S11] F11: Sample	Found in Sample: [S22] F22: Sample	Found in Sample: [S23] F23: Sample					Found in Sample: [S24] F24: Sample
3	High	28	28	624	[Master Protein] Neutral alpha-glucosidase AB [OS=Mus musculus]	High	High	High	High	High	High	High	High	High	High	High	High	High					High
Q6PDQ2	Chd4	Chromodomain-helicase-DNA-binding protein 4 [OS=Mus musculus]	0	215.867	17	28	394	28	1915	217.6	5.81	782.18	28	cell organization and biogenesis;metabolic process;regulation of biological process	cytoplasm;cytoskeleton;membrane;nucleus	catalytic activity;DNA binding;metal ion binding;nucleotide binding;protein binding	110.8	113.1	104.1	106.1	92.3	90.7	109.1	118	105.2	103.1	96.3	100	105.6	100.7	96.5	90.5	98.2	91.8
# Proteins	Found in Sample: [S14] F14: Sample	# Unique Peptides	# Peptides	# PSMs	Group Description	Found in Sample: [S1] F1: Sample	Found in Sample: [S2] F2: Sample	Found in Sample: [S3] F3: Sample	Found in Sample: [S4] F4: Sample	Found in Sample: [S5] F5: Sample	Found in Sample: [S6] F6: Sample	Found in Sample: [S7] F7: Sample	Found in Sample: [S8] F8: Sample	Found in Sample: [S9] F9: Sample	Found in Sample: [S10] F10: Sample	Found in Sample: [S11] F11: Sample	Found in Sample: [S22] F22: Sample	Found in Sample: [S23] F23: Sample					Found in Sample: [S24] F24: Sample
2	High	28	28	394	[Master Protein] Chromodomain-helicase-DNA-binding protein 4 [OS=Mus musculus]	High	High	High	High	High	High	High	High	High	High	High	High	High					High
P09411	Pgk1	phosphoglycerate kinase 1 [OS=Mus musculus]	0	448.176	76	27	3521	27	417	44.5	7.9	9299.15	27	cell differentiation;metabolic process;regulation of biological process;response to stimulus	cytoplasm;cytosol;membrane	catalytic activity;nucleotide binding	96.6	91.8	101	97.8	108.5	106.7	92.8	96.5	99.4	96.9	110.3	104.8	87.1	91.3	89.8	93.9	105.5	106
# Proteins	Found in Sample: [S14] F14: Sample	# Unique Peptides	# Peptides	# PSMs	Group Description	Found in Sample: [S1] F1: Sample	Found in Sample: [S2] F2: Sample	Found in Sample: [S3] F3: Sample	Found in Sample: [S4] F4: Sample	Found in Sample: [S5] F5: Sample	Found in Sample: [S6] F6: Sample	Found in Sample: [S7] F7: Sample	Found in Sample: [S8] F8: Sample	Found in Sample: [S9] F9: Sample	Found in Sample: [S10] F10: Sample	Found in Sample: [S11] F11: Sample	Found in Sample: [S22] F22: Sample	Found in Sample: [S23] F23: Sample					Found in Sample: [S24] F24: Sample
2	High	27	27	3521	[Master Protein] phosphoglycerate kinase 1 [OS=Mus musculus]	High	High	High	High	High	High	High	High	High	High	High	High	High					High
P56480	Atp5b	ATP synthase subunit beta, mitochondrial [OS=Mus musculus]	0	584.23	73	27	3452	27	529	56.3	5.34	11019	27	cell differentiation;cellular homeostasis;metabolic process;regulation of biological process;transport	cell surface;membrane;mitochondrion;nucleus	catalytic activity;metal ion binding;nucleotide binding;protein binding;receptor activity;transporter activity	99.3	97.1	94.1	98.3	109.8	107.7	95.7	94	100.8	104.4	97	99.5	99.8	99.1	100.3	102.3	101.4	99.3
# Proteins	Found in Sample: [S14] F14: Sample	# Unique Peptides	# Peptides	# PSMs	Group Description	Found in Sample: [S1] F1: Sample	Found in Sample: [S2] F2: Sample	Found in Sample: [S3] F3: Sample	Found in Sample: [S4] F4: Sample	Found in Sample: [S5] F5: Sample	Found in Sample: [S6] F6: Sample	Found in Sample: [S7] F7: Sample	Found in Sample: [S8] F8: Sample	Found in Sample: [S9] F9: Sample	Found in Sample: [S10] F10: Sample	Found in Sample: [S11] F11: Sample	Found in Sample: [S22] F22: Sample	Found in Sample: [S23] F23: Sample					Found in Sample: [S24] F24: Sample
1	High	27	27	3452	[Master Protein] ATP synthase subunit beta, mitochondrial [OS=Mus musculus]	High	High	High	High	High	High	High	High	High	High	High	High	High					High
P80315	Cct4	T-complex protein 1 subunit delta [OS=Mus musculus]	0	354.202	71	28	1729	27	539	58	8.02	4132.37	28	metabolic process;regulation of biological process;transport	cytoplasm;cytoskeleton;cytosol	nucleotide binding;protein binding;RNA binding	104	99.9	83.5	87.4	105	96.8	101.9	105.8	111.2	106.3	106.9	104.3	90.3	93.3	96.6	101	91	90.3
# Proteins	Found in Sample: [S14] F14: Sample	# Unique Peptides	# Peptides	# PSMs	Group Description	Found in Sample: [S1] F1: Sample	Found in Sample: [S2] F2: Sample	Found in Sample: [S3] F3: Sample	Found in Sample: [S4] F4: Sample	Found in Sample: [S5] F5: Sample	Found in Sample: [S6] F6: Sample	Found in Sample: [S7] F7: Sample	Found in Sample: [S8] F8: Sample	Found in Sample: [S9] F9: Sample	Found in Sample: [S10] F10: Sample	Found in Sample: [S11] F11: Sample	Found in Sample: [S22] F22: Sample	Found in Sample: [S23] F23: Sample					Found in Sample: [S24] F24: Sample
1	High	27	28	1729	[Master Protein] T-complex protein 1 subunit delta [OS=Mus musculus]	High	High	High	High	High	High	High	High	High	High	High	High	High					High
Q9CY58-2	Serbp1	Isoform 2 of Plasminogen activator inhibitor 1 RNA-binding protein [OS=Mus musculus]	0	285.775	58	27	1167	27	392	42.9	8.44	1986.73	27		cytoplasm;cytosol;membrane;nucleus	protein binding;RNA binding	102.4	107.8	132.3	142.9	110.4	115.9	87.7	87	92	89.4	92.2	85.4	97.1	106	93.5	96.5	100.3	92.6
# Proteins	Found in Sample: [S14] F14: Sample	# Unique Peptides	# Peptides	# PSMs	Group Description	Found in Sample: [S1] F1: Sample	Found in Sample: [S2] F2: Sample	Found in Sample: [S3] F3: Sample	Found in Sample: [S4] F4: Sample	Found in Sample: [S5] F5: Sample	Found in Sample: [S6] F6: Sample	Found in Sample: [S7] F7: Sample	Found in Sample: [S8] F8: Sample	Found in Sample: [S9] F9: Sample	Found in Sample: [S10] F10: Sample	Found in Sample: [S11] F11: Sample	Found in Sample: [S22] F22: Sample	Found in Sample: [S23] F23: Sample					Found in Sample: [S24] F24: Sample
4	High	27	27	1167	[Master Protein] Isoform 2 of Plasminogen activator inhibitor 1 RNA-binding protein [OS=Mus musculus]	High	High	High	High	High	High	High	High	High	High	High	High	High					High
Q3TW96-1	Uap1l1	UDP-N-acetylhexosamine pyrophosphorylase-like protein 1 [OS=Mus musculus]	0	235.049	58	27	1168	27	507	56.6	5.43	1500.77	27	metabolic process	cytosol	catalytic activity	99.8	98.1	91	89.8	87.1	90	102.9	105	100.6	99.6	99.5	98.2	111.7	112.2	107.7	104.1	108.7	104.2
# Proteins	Found in Sample: [S14] F14: Sample	# Unique Peptides	# Peptides	# PSMs	Group Description	Found in Sample: [S1] F1: Sample	Found in Sample: [S2] F2: Sample	Found in Sample: [S3] F3: Sample	Found in Sample: [S4] F4: Sample	Found in Sample: [S5] F5: Sample	Found in Sample: [S6] F6: Sample	Found in Sample: [S7] F7: Sample	Found in Sample: [S8] F8: Sample	Found in Sample: [S9] F9: Sample	Found in Sample: [S10] F10: Sample	Found in Sample: [S11] F11: Sample	Found in Sample: [S22] F22: Sample	Found in Sample: [S23] F23: Sample					Found in Sample: [S24] F24: Sample
6	High	27	27	1168	[Master Protein] UDP-N-acetylhexosamine pyrophosphorylase-like protein 1 [OS=Mus musculus]	High	High	High	High	High	High	High	High	High	High	High	High	High					High
Q8K310	Matr3	Matrin-3 [OS=Mus musculus]	0	273.587	39	27	728	27	846	94.6	6.25	1313.74	27	defense response;regulation of biological process;response to stimulus	cytoplasm;membrane;nucleus	metal ion binding;protein binding;RNA binding	95.2	97.9	111.9	113.4	95.4	97.1	119.4	107.3	97.5	91	92.4	105.4	95.6	103	92	88.7	98.3	104.3
# Proteins	Found in Sample: [S14] F14: Sample	# Unique Peptides	# Peptides	# PSMs	Group Description	Found in Sample: [S1] F1: Sample	Found in Sample: [S2] F2: Sample	Found in Sample: [S3] F3: Sample	Found in Sample: [S4] F4: Sample	Found in Sample: [S5] F5: Sample	Found in Sample: [S6] F6: Sample	Found in Sample: [S7] F7: Sample	Found in Sample: [S8] F8: Sample	Found in Sample: [S9] F9: Sample	Found in Sample: [S10] F10: Sample	Found in Sample: [S11] F11: Sample	Found in Sample: [S22] F22: Sample	Found in Sample: [S23] F23: Sample					Found in Sample: [S24] F24: Sample
1	High	27	27	728	[Master Protein] Matrin-3 [OS=Mus musculus]	High	High	High	High	High	High	High	High	High	High	High	High	High					High
Q99NB9	Sf3b1	splicing factor 3B subunit 1 [OS=Mus musculus]	0	222.793	28	27	591	27	1304	145.7	7.09	1175.65	27	cell organization and biogenesis;metabolic process;regulation of biological process;response to stimulus	chromosome;nucleus;spliceosomal complex	DNA binding;protein binding;receptor activity;RNA binding;signal transducer activity	111.7	105.5	103.8	96.8	101.1	95.3	104.4	99.8	95.5	98.2	100.7	97.4	109.2	111.9	103.3	98.7	91.9	96
# Proteins	Found in Sample: [S14] F14: Sample	# Unique Peptides	# Peptides	# PSMs	Group Description	Found in Sample: [S1] F1: Sample	Found in Sample: [S2] F2: Sample	Found in Sample: [S3] F3: Sample	Found in Sample: [S4] F4: Sample	Found in Sample: [S5] F5: Sample	Found in Sample: [S6] F6: Sample	Found in Sample: [S7] F7: Sample	Found in Sample: [S8] F8: Sample	Found in Sample: [S9] F9: Sample	Found in Sample: [S10] F10: Sample	Found in Sample: [S11] F11: Sample	Found in Sample: [S22] F22: Sample	Found in Sample: [S23] F23: Sample					Found in Sample: [S24] F24: Sample
1	High	27	27	591	[Master Protein] splicing factor 3B subunit 1 [OS=Mus musculus]	High	High	High	High	High	High	High	High	High	High	High	High	High					High
P63017	Hspa8	Heat shock cognate 71 kDa protein [OS=Mus musculus]	0	608.175	82	42	7291	26	646	70.8	5.52	18915.7	42	cell organization and biogenesis;metabolic process;regulation of biological process;transport	cell surface;cytoplasm;cytosol;endosome;membrane;nucleus;spliceosomal complex;vacuole	catalytic activity;nucleotide binding;protein binding;RNA binding	97.6	96.2	98.6	101.6	99.7	100.8	92.3	94.2	94.1	96.4	93	92.7	103.9	102.6	106.3	111.1	108	109.9
# Proteins	Found in Sample: [S14] F14: Sample	# Unique Peptides	# Peptides	# PSMs	Group Description	Found in Sample: [S1] F1: Sample	Found in Sample: [S2] F2: Sample	Found in Sample: [S3] F3: Sample	Found in Sample: [S4] F4: Sample	Found in Sample: [S5] F5: Sample	Found in Sample: [S6] F6: Sample	Found in Sample: [S7] F7: Sample	Found in Sample: [S8] F8: Sample	Found in Sample: [S9] F9: Sample	Found in Sample: [S10] F10: Sample	Found in Sample: [S11] F11: Sample	Found in Sample: [S22] F22: Sample	Found in Sample: [S23] F23: Sample					Found in Sample: [S24] F24: Sample
1	High	26	42	7291	[Master Protein] Heat shock cognate 71 kDa protein [OS=Mus musculus]	High	High	High	High	High	High	High	High	High	High	High	High	High					High
P46471	Psmc2	26S proteasome regulatory subunit 7 [OS=Mus musculus]	0	204.301	69	26	905	26	433	48.6	5.95	1529.2	26	cell differentiation;metabolic process;regulation of biological process	cytoplasm;cytosol;membrane;nucleus;proteasome	catalytic activity;nucleotide binding;protein binding	106	108	102.3	102.5	103.5	95.3	99.6	100.7	93.6	94.4	96.4	92.5	107.4	108.2	99.3	100.5	101.2	98.5
# Proteins	Found in Sample: [S14] F14: Sample	# Unique Peptides	# Peptides	# PSMs	Group Description	Found in Sample: [S1] F1: Sample	Found in Sample: [S2] F2: Sample	Found in Sample: [S3] F3: Sample	Found in Sample: [S4] F4: Sample	Found in Sample: [S5] F5: Sample	Found in Sample: [S6] F6: Sample	Found in Sample: [S7] F7: Sample	Found in Sample: [S8] F8: Sample	Found in Sample: [S9] F9: Sample	Found in Sample: [S10] F10: Sample	Found in Sample: [S11] F11: Sample	Found in Sample: [S22] F22: Sample	Found in Sample: [S23] F23: Sample					Found in Sample: [S24] F24: Sample
1	High	26	26	905	[Master Protein] 26S proteasome regulatory subunit 7 [OS=Mus musculus]	High	High	High	High	High	High	High	High	High	High	High	High	High					High
P50516-1	Atp6v1a	V-type proton ATPase catalytic subunit A [OS=Mus musculus]	0	288.041	60	26	862	26	617	68.3	5.58	1773.75	26	cellular homeostasis;metabolic process;response to stimulus;transport	cytosol;membrane;mitochondrion	catalytic activity;nucleotide binding;transporter activity	101.2	98.2	89.7	89.1	93	91.3	127.6	121.1	108.4	110.1	105.2	103.6	96	95.1	93.9	95.8	99.8	91.5
# Proteins	Found in Sample: [S14] F14: Sample	# Unique Peptides	# Peptides	# PSMs	Group Description	Found in Sample: [S1] F1: Sample	Found in Sample: [S2] F2: Sample	Found in Sample: [S3] F3: Sample	Found in Sample: [S4] F4: Sample	Found in Sample: [S5] F5: Sample	Found in Sample: [S6] F6: Sample	Found in Sample: [S7] F7: Sample	Found in Sample: [S8] F8: Sample	Found in Sample: [S9] F9: Sample	Found in Sample: [S10] F10: Sample	Found in Sample: [S11] F11: Sample	Found in Sample: [S22] F22: Sample	Found in Sample: [S23] F23: Sample					Found in Sample: [S24] F24: Sample
2	High	26	26	862	[Master Protein] V-type proton ATPase catalytic subunit A [OS=Mus musculus]	High	High	High	High	High	High	High	High	High	High	High	High	High					High
P07147	Tyrp1	5,6-dihydroxyindole-2-carboxylic acid oxidase [OS=Mus musculus]	0	367.124	52	26	1708	26	537	60.7	6.02	4617.2	26	cell differentiation;cell organization and biogenesis;metabolic process;regulation of biological process	membrane	catalytic activity;metal ion binding;protein binding	88.7	83.6	88	81.9	94.7	88.1	118.2	108.7	91.2	91.3	107.4	109	115	107.7	96.3	98.4	116.4	116
# Proteins	Found in Sample: [S14] F14: Sample	# Unique Peptides	# Peptides	# PSMs	Group Description	Found in Sample: [S1] F1: Sample	Found in Sample: [S2] F2: Sample	Found in Sample: [S3] F3: Sample	Found in Sample: [S4] F4: Sample	Found in Sample: [S5] F5: Sample	Found in Sample: [S6] F6: Sample	Found in Sample: [S7] F7: Sample	Found in Sample: [S8] F8: Sample	Found in Sample: [S9] F9: Sample	Found in Sample: [S10] F10: Sample	Found in Sample: [S11] F11: Sample	Found in Sample: [S22] F22: Sample	Found in Sample: [S23] F23: Sample					Found in Sample: [S24] F24: Sample
1	High	26	26	1708	[Master Protein] 5,6-dihydroxyindole-2-carboxylic acid oxidase [OS=Mus musculus]	High	High	High	High	High	High	High	High	High	High	High	High	High					High
Q8BMS1	Hadha	Trifunctional enzyme subunit alpha, mitochondrial [OS=Mus musculus]	0	314.426	50	26	838	26	763	82.6	9.14	2247.67	26	metabolic process;response to stimulus	membrane;mitochondrion;organelle lumen	catalytic activity;nucleotide binding;protein binding	99.2	98.1	88	87.3	87.9	100	105	108.3	100.8	97.5	103.7	100.8	99.1	91	100.1	90.4	91.5	106
# Proteins	Found in Sample: [S14] F14: Sample	# Unique Peptides	# Peptides	# PSMs	Group Description	Found in Sample: [S1] F1: Sample	Found in Sample: [S2] F2: Sample	Found in Sample: [S3] F3: Sample	Found in Sample: [S4] F4: Sample	Found in Sample: [S5] F5: Sample	Found in Sample: [S6] F6: Sample	Found in Sample: [S7] F7: Sample	Found in Sample: [S8] F8: Sample	Found in Sample: [S9] F9: Sample	Found in Sample: [S10] F10: Sample	Found in Sample: [S11] F11: Sample	Found in Sample: [S22] F22: Sample	Found in Sample: [S23] F23: Sample					Found in Sample: [S24] F24: Sample
1	High	26	26	838	[Master Protein] Trifunctional enzyme subunit alpha, mitochondrial [OS=Mus musculus]	High	High	High	High	High	High	High	High	High	High	High	High	High					High
Q61881	Mcm7	DNA replication licensing factor MCM7 [OS=Mus musculus]	0	200.004	40	26	732	26	719	81.2	6.37	1405.81	26	cell proliferation;metabolic process;regulation of biological process;response to stimulus	cytosol;membrane;nucleus	catalytic activity;DNA binding;nucleotide binding;protein binding	97.4	93.9	91.6	90.1	99.4	95.2	111	102.8	101.8	109.9	96.8	95.8	100	98.2	94.8	105.2	99	94.7
# Proteins	Found in Sample: [S14] F14: Sample	# Unique Peptides	# Peptides	# PSMs	Group Description	Found in Sample: [S1] F1: Sample	Found in Sample: [S2] F2: Sample	Found in Sample: [S3] F3: Sample	Found in Sample: [S4] F4: Sample	Found in Sample: [S5] F5: Sample	Found in Sample: [S6] F6: Sample	Found in Sample: [S7] F7: Sample	Found in Sample: [S8] F8: Sample	Found in Sample: [S9] F9: Sample	Found in Sample: [S10] F10: Sample	Found in Sample: [S11] F11: Sample	Found in Sample: [S22] F22: Sample	Found in Sample: [S23] F23: Sample					Found in Sample: [S24] F24: Sample
1	High	26	26	732	[Master Protein] DNA replication licensing factor MCM7 [OS=Mus musculus]	High	High	High	High	High	High	High	High	High	High	High	High	High					High
O08528	Hk2	Hexokinase-2 [OS=Mus musculus]	0	185.723	35	29	746	26	917	102.5	6.11	1331.64	29	cell organization and biogenesis;cellular homeostasis;metabolic process;regulation of biological process;response to stimulus;transport	cytosol;membrane;mitochondrion	catalytic activity;nucleotide binding;protein binding	135.7	140.3	105.1	110.5	133.8	128.6	94.8	98.3	83.8	83.2	99.7	99.7	70.3	64.2	74.9	75.4	89.7	94.5
# Proteins	Found in Sample: [S14] F14: Sample	# Unique Peptides	# Peptides	# PSMs	Group Description	Found in Sample: [S1] F1: Sample	Found in Sample: [S2] F2: Sample	Found in Sample: [S3] F3: Sample	Found in Sample: [S4] F4: Sample	Found in Sample: [S5] F5: Sample	Found in Sample: [S6] F6: Sample	Found in Sample: [S7] F7: Sample	Found in Sample: [S8] F8: Sample	Found in Sample: [S9] F9: Sample	Found in Sample: [S10] F10: Sample	Found in Sample: [S11] F11: Sample	Found in Sample: [S22] F22: Sample	Found in Sample: [S23] F23: Sample					Found in Sample: [S24] F24: Sample
6	High	26	29	765	[Master Protein] Hexokinase-2 [OS=Mus musculus]	High	High	High	High	High	High	High	High	High	High	High	High	High					High
P49717	Mcm4	DNA replication licensing factor MCM4 [OS=Mus musculus]	0	220.876	32	26	652	26	862	96.7	7.2	1396.26	26	metabolic process	membrane;nucleus	catalytic activity;DNA binding;nucleotide binding;protein binding	108	104.1	104.3	92	113.6	95.6	110.2	100.2	103.1	103.1	99.2	103.9	115.4	102.3	99.9	99	94.5	97.5
# Proteins	Found in Sample: [S14] F14: Sample	# Unique Peptides	# Peptides	# PSMs	Group Description	Found in Sample: [S1] F1: Sample	Found in Sample: [S2] F2: Sample	Found in Sample: [S3] F3: Sample	Found in Sample: [S4] F4: Sample	Found in Sample: [S5] F5: Sample	Found in Sample: [S6] F6: Sample	Found in Sample: [S7] F7: Sample	Found in Sample: [S8] F8: Sample	Found in Sample: [S9] F9: Sample	Found in Sample: [S10] F10: Sample	Found in Sample: [S11] F11: Sample	Found in Sample: [S22] F22: Sample	Found in Sample: [S23] F23: Sample					Found in Sample: [S24] F24: Sample
3	High	26	26	652	[Master Protein] DNA replication licensing factor MCM4 [OS=Mus musculus]	High	High	High	High	High	High	High	High	High	High	High	High	High					High
P60843	Eif4a1	Eukaryotic initiation factor 4A-I [OS=Mus musculus]	0	458.215	75	28	2158	25	406	46.1	5.48	5086.83	28	metabolic process;regulation of biological process	cytoplasm;membrane	catalytic activity;DNA binding;nucleotide binding;protein binding;RNA binding	90.7	88.3	75.4	73.5	103.3	106.4	89.4	86.8	101.1	106.1	103.7	98.7	99.1	102.7	113.8	112.2	102.9	106.5
# Proteins	Found in Sample: [S14] F14: Sample	# Unique Peptides	# Peptides	# PSMs	Group Description	Found in Sample: [S1] F1: Sample	Found in Sample: [S2] F2: Sample	Found in Sample: [S3] F3: Sample	Found in Sample: [S4] F4: Sample	Found in Sample: [S5] F5: Sample	Found in Sample: [S6] F6: Sample	Found in Sample: [S7] F7: Sample	Found in Sample: [S8] F8: Sample	Found in Sample: [S9] F9: Sample	Found in Sample: [S10] F10: Sample	Found in Sample: [S11] F11: Sample	Found in Sample: [S22] F22: Sample	Found in Sample: [S23] F23: Sample					Found in Sample: [S24] F24: Sample
3	High	25	28	2210	[Master Protein] Eukaryotic initiation factor 4A-I [OS=Mus musculus]	High	High	High	High	High	High	High	High	High	High	High	High	High					High
P10126	Eef1a1; LOC101056619	Elongation factor 1-alpha 1 [OS=Mus musculus]	0	552.738	73	25	13676	25	462	50.1	9.01	46708	25	cell organization and biogenesis;metabolic process;regulation of biological process;response to stimulus	cytoplasm;cytoskeleton;cytosol;membrane;nucleus	catalytic activity;nucleotide binding;protein binding;RNA binding	104.8	103.1	92.4	96.2	91.7	101.3	78.7	86.7	83.1	89.6	85.1	85.7	106.9	112.2	110.6	109	103.8	115.8
# Proteins	Found in Sample: [S14] F14: Sample	# Unique Peptides	# Peptides	# PSMs	Group Description	Found in Sample: [S1] F1: Sample	Found in Sample: [S2] F2: Sample	Found in Sample: [S3] F3: Sample	Found in Sample: [S4] F4: Sample	Found in Sample: [S5] F5: Sample	Found in Sample: [S6] F6: Sample	Found in Sample: [S7] F7: Sample	Found in Sample: [S8] F8: Sample	Found in Sample: [S9] F9: Sample	Found in Sample: [S10] F10: Sample	Found in Sample: [S11] F11: Sample	Found in Sample: [S22] F22: Sample	Found in Sample: [S23] F23: Sample					Found in Sample: [S24] F24: Sample
2	High	25	25	13676	[Master Protein] Elongation factor 1-alpha 1 [OS=Mus musculus]	High	High	High	High	High	High	High	High	High	High	High	High	High					High
P54775	Psmc4	26S proteasome regulatory subunit 6B [OS=Mus musculus]	0	213.775	68	25	532	25	418	47.4	5.21	1054.2	25	metabolic process;regulation of biological process;response to stimulus	cytoplasm;cytosol;membrane;nucleus;proteasome	catalytic activity;nucleotide binding;protein binding;RNA binding	99.4	98.4	90.8	95.6	96.4	103.7	118.5	106.4	91.2	96.2	99.9	94.6	98.3	101.4	103.6	102.6	100.5	100.6
# Proteins	Found in Sample: [S14] F14: Sample	# Unique Peptides	# Peptides	# PSMs	Group Description	Found in Sample: [S1] F1: Sample	Found in Sample: [S2] F2: Sample	Found in Sample: [S3] F3: Sample	Found in Sample: [S4] F4: Sample	Found in Sample: [S5] F5: Sample	Found in Sample: [S6] F6: Sample	Found in Sample: [S7] F7: Sample	Found in Sample: [S8] F8: Sample	Found in Sample: [S9] F9: Sample	Found in Sample: [S10] F10: Sample	Found in Sample: [S11] F11: Sample	Found in Sample: [S22] F22: Sample	Found in Sample: [S23] F23: Sample					Found in Sample: [S24] F24: Sample
1	High	25	25	532	[Master Protein] 26S proteasome regulatory subunit 6B [OS=Mus musculus]	High	High	High	High	High	High	High	High	High	High	High	High	High					High
Q9D8N0	Eef1g	elongation factor 1-gamma [OS=Mus musculus]	0	293.132	67	25	1871	25	437	50	6.74	3004.53	25	metabolic process;response to stimulus	cytoplasm;endoplasmic reticulum;membrane;nucleus	catalytic activity;protein binding;RNA binding	98.7	94	84.7	84.6	100.3	101.9	99.8	94.8	96.5	99.1	93.6	96.6	105	109.1	108.8	109.3	107.4	104.4
# Proteins	Found in Sample: [S14] F14: Sample	# Unique Peptides	# Peptides	# PSMs	Group Description	Found in Sample: [S1] F1: Sample	Found in Sample: [S2] F2: Sample	Found in Sample: [S3] F3: Sample	Found in Sample: [S4] F4: Sample	Found in Sample: [S5] F5: Sample	Found in Sample: [S6] F6: Sample	Found in Sample: [S7] F7: Sample	Found in Sample: [S8] F8: Sample	Found in Sample: [S9] F9: Sample	Found in Sample: [S10] F10: Sample	Found in Sample: [S11] F11: Sample	Found in Sample: [S22] F22: Sample	Found in Sample: [S23] F23: Sample					Found in Sample: [S24] F24: Sample
1	High	25	25	1871	[Master Protein] elongation factor 1-gamma [OS=Mus musculus]	High	High	High	High	High	High	High	High	High	High	High	High	High					High
P80313	Cct7	T-complex protein 1 subunit eta [OS=Mus musculus]	0	327.971	57	25	1288	25	544	59.6	7.84	2672.07	25	metabolic process;regulation of biological process;transport	cytoplasm;mitochondrion	nucleotide binding;protein binding	111.8	111.2	99.7	94.2	96.6	99.8	106.5	104.2	112.1	111.3	98.6	100.1	100.8	101.3	84.4	87	87.9	90.5
# Proteins	Found in Sample: [S14] F14: Sample	# Unique Peptides	# Peptides	# PSMs	Group Description	Found in Sample: [S1] F1: Sample	Found in Sample: [S2] F2: Sample	Found in Sample: [S3] F3: Sample	Found in Sample: [S4] F4: Sample	Found in Sample: [S5] F5: Sample	Found in Sample: [S6] F6: Sample	Found in Sample: [S7] F7: Sample	Found in Sample: [S8] F8: Sample	Found in Sample: [S9] F9: Sample	Found in Sample: [S10] F10: Sample	Found in Sample: [S11] F11: Sample	Found in Sample: [S22] F22: Sample	Found in Sample: [S23] F23: Sample					Found in Sample: [S24] F24: Sample
1	High	25	25	1288	[Master Protein] T-complex protein 1 subunit eta [OS=Mus musculus]	High	High	High	High	High	High	High	High	High	High	High	High	High					High
P29341	Pabpc1	Polyadenylate-binding protein 1 [OS=Mus musculus]	0	299.637	52	25	1617	25	636	70.6	9.5	3774.75	25	metabolic process;regulation of biological process	cytoplasm;cytosol;membrane;nucleus;spliceosomal complex	protein binding;RNA binding	110.4	108.7	114.3	111.7	98.5	101.8	102	101.1	94.3	97.4	90.8	86.3	97.9	96.9	100.5	104.8	100.7	109.3
# Proteins	Found in Sample: [S14] F14: Sample	# Unique Peptides	# Peptides	# PSMs	Group Description	Found in Sample: [S1] F1: Sample	Found in Sample: [S2] F2: Sample	Found in Sample: [S3] F3: Sample	Found in Sample: [S4] F4: Sample	Found in Sample: [S5] F5: Sample	Found in Sample: [S6] F6: Sample	Found in Sample: [S7] F7: Sample	Found in Sample: [S8] F8: Sample	Found in Sample: [S9] F9: Sample	Found in Sample: [S10] F10: Sample	Found in Sample: [S11] F11: Sample	Found in Sample: [S22] F22: Sample	Found in Sample: [S23] F23: Sample					Found in Sample: [S24] F24: Sample
1	High	25	25	1617	[Master Protein] Polyadenylate-binding protein 1 [OS=Mus musculus]	High	High	High	High	High	High	High	High	High	High	High	High	High					High
P35564	Canx	Calnexin [OS=Mus musculus]	0	304.558	45	25	2171	25	591	67.2	4.64	4983.28	25	metabolic process;transport	cytoplasm;endoplasmic reticulum;membrane;ribosome	metal ion binding;protein binding;RNA binding	107	105.7	111.9	110.5	87.8	87.8	113.9	116.7	108.9	106.7	99.6	103.7	109.9	109.7	89.4	96.1	93.7	94.1
# Proteins	Found in Sample: [S14] F14: Sample	# Unique Peptides	# Peptides	# PSMs	Group Description	Found in Sample: [S1] F1: Sample	Found in Sample: [S2] F2: Sample	Found in Sample: [S3] F3: Sample	Found in Sample: [S4] F4: Sample	Found in Sample: [S5] F5: Sample	Found in Sample: [S6] F6: Sample	Found in Sample: [S7] F7: Sample	Found in Sample: [S8] F8: Sample	Found in Sample: [S9] F9: Sample	Found in Sample: [S10] F10: Sample	Found in Sample: [S11] F11: Sample	Found in Sample: [S22] F22: Sample	Found in Sample: [S23] F23: Sample					Found in Sample: [S24] F24: Sample
1	High	25	25	2171	[Master Protein] Calnexin [OS=Mus musculus]	High	High	High	High	High	High	High	High	High	High	High	High	High					High
P07742	Rrm1	Ribonucleoside-diphosphate reductase large subunit [OS=Mus musculus]	0	224.525	44	25	587	25	792	90.2	6.7	1575.54	25	cell organization and biogenesis;cell proliferation;metabolic process;response to stimulus	cytoplasm;cytosol	catalytic activity;nucleotide binding;protein binding	98.1	99.1	80.5	80.5	108.4	111.8	57	64.9	88.4	89.6	89.3	79.7	99.8	104	120.6	128.5	107.8	101.3
# Proteins	Found in Sample: [S14] F14: Sample	# Unique Peptides	# Peptides	# PSMs	Group Description	Found in Sample: [S1] F1: Sample	Found in Sample: [S2] F2: Sample	Found in Sample: [S3] F3: Sample	Found in Sample: [S4] F4: Sample	Found in Sample: [S5] F5: Sample	Found in Sample: [S6] F6: Sample	Found in Sample: [S7] F7: Sample	Found in Sample: [S8] F8: Sample	Found in Sample: [S9] F9: Sample	Found in Sample: [S10] F10: Sample	Found in Sample: [S11] F11: Sample	Found in Sample: [S22] F22: Sample	Found in Sample: [S23] F23: Sample					Found in Sample: [S24] F24: Sample
1	High	25	25	587	[Master Protein] Ribonucleoside-diphosphate reductase large subunit [OS=Mus musculus]	High	High	High	High	High	High	High	High	High	High	High	High	High					High
P38647	Hspa9	Stress-70 protein, mitochondrial [OS=Mus musculus]	0	267.742	42	26	1416	25	679	73.4	6.07	3345.19	26	cell differentiation;cell organization and biogenesis;metabolic process;regulation of biological process;transport	cytoplasm;mitochondrion;nucleus;organelle lumen	nucleotide binding;protein binding;RNA binding	97.1	102.8	118.2	112.8	92.7	107	102.9	113.3	109.8	103.5	107.3	88.8	88.3	97.7	94.5	90	94.6	85.3
# Proteins	Found in Sample: [S14] F14: Sample	# Unique Peptides	# Peptides	# PSMs	Group Description	Found in Sample: [S1] F1: Sample	Found in Sample: [S2] F2: Sample	Found in Sample: [S3] F3: Sample	Found in Sample: [S4] F4: Sample	Found in Sample: [S5] F5: Sample	Found in Sample: [S6] F6: Sample	Found in Sample: [S7] F7: Sample	Found in Sample: [S8] F8: Sample	Found in Sample: [S9] F9: Sample	Found in Sample: [S10] F10: Sample	Found in Sample: [S11] F11: Sample	Found in Sample: [S22] F22: Sample	Found in Sample: [S23] F23: Sample					Found in Sample: [S24] F24: Sample
1	High	25	26	1416	[Master Protein] Stress-70 protein, mitochondrial [OS=Mus musculus]	High	High	High	High	High	High	High	High	High	High	High	High	High					High
Q9CZD3	Gars	Glycine--tRNA ligase [OS=Mus musculus]	0	259.121	42	25	1339	25	729	81.8	6.65	3352.82	25	metabolic process	cytoplasm;cytosol;extracellular;mitochondrion	catalytic activity;nucleotide binding;protein binding	111.7	112.1	111.4	111.8	108.1	109	103.9	100.5	98.1	99.6	95.8	93.9	86.6	85.4	87.2	88.5	96.5	95.9
# Proteins	Found in Sample: [S14] F14: Sample	# Unique Peptides	# Peptides	# PSMs	Group Description	Found in Sample: [S1] F1: Sample	Found in Sample: [S2] F2: Sample	Found in Sample: [S3] F3: Sample	Found in Sample: [S4] F4: Sample	Found in Sample: [S5] F5: Sample	Found in Sample: [S6] F6: Sample	Found in Sample: [S7] F7: Sample	Found in Sample: [S8] F8: Sample	Found in Sample: [S9] F9: Sample	Found in Sample: [S10] F10: Sample	Found in Sample: [S11] F11: Sample	Found in Sample: [S22] F22: Sample	Found in Sample: [S23] F23: Sample					Found in Sample: [S24] F24: Sample
1	High	25	25	1339	[Master Protein] Glycine--tRNA ligase [OS=Mus musculus]	High	High	High	High	High	High	High	High	High	High	High	High	High					High
Q8VEK3	Hnrnpu	Heterogeneous nuclear ribonucleoprotein U [OS=Mus musculus]	0	290.262	41	25	1417	25	800	87.9	6.24	3619.36	25	cell differentiation;metabolic process;regulation of biological process;response to stimulus	cell surface;chromosome;cytoplasm;membrane;nucleus;spliceosomal complex	DNA binding;nucleotide binding;protein binding;RNA binding	104.9	104	98.7	99.4	104.2	99	106.5	99.8	98.8	96.2	94.5	98.2	99.2	94.4	105.9	102.4	103	98.2
# Proteins	Found in Sample: [S14] F14: Sample	# Unique Peptides	# Peptides	# PSMs	Group Description	Found in Sample: [S1] F1: Sample	Found in Sample: [S2] F2: Sample	Found in Sample: [S3] F3: Sample	Found in Sample: [S4] F4: Sample	Found in Sample: [S5] F5: Sample	Found in Sample: [S6] F6: Sample	Found in Sample: [S7] F7: Sample	Found in Sample: [S8] F8: Sample	Found in Sample: [S9] F9: Sample	Found in Sample: [S10] F10: Sample	Found in Sample: [S11] F11: Sample	Found in Sample: [S22] F22: Sample	Found in Sample: [S23] F23: Sample					Found in Sample: [S24] F24: Sample
2	High	25	25	1417	[Master Protein] Heterogeneous nuclear ribonucleoprotein U [OS=Mus musculus]	High	High	High	High	High	High	High	High	High	High	High	High	High					High
P09405	Ncl	Nucleolin [OS=Mus musculus]	0	197.492	35	25	2677	25	707	76.7	4.75	5275.49	25	regulation of biological process;response to stimulus;transport	cell surface;cytoplasm;membrane;nucleus	DNA binding;metal ion binding;protein binding;RNA binding	103.1	101.7	122	122.3	100.2	100.7	87.3	94.8	93.4	88.6	93.4	96.2	99.5	97.8	95.2	95.2	109.9	106
# Proteins	Found in Sample: [S14] F14: Sample	# Unique Peptides	# Peptides	# PSMs	Group Description	Found in Sample: [S1] F1: Sample	Found in Sample: [S2] F2: Sample	Found in Sample: [S3] F3: Sample	Found in Sample: [S4] F4: Sample	Found in Sample: [S5] F5: Sample	Found in Sample: [S6] F6: Sample	Found in Sample: [S7] F7: Sample	Found in Sample: [S8] F8: Sample	Found in Sample: [S9] F9: Sample	Found in Sample: [S10] F10: Sample	Found in Sample: [S11] F11: Sample	Found in Sample: [S22] F22: Sample	Found in Sample: [S23] F23: Sample					Found in Sample: [S24] F24: Sample
2	High	25	25	2692	[Master Protein] Nucleolin [OS=Mus musculus]	High	High	High	High	High	High	High	High	High	High	High	High	High					High
Q08509	Eps8	Epidermal growth factor receptor kinase substrate 8 [OS=Mus musculus]	0	290.945	35	25	1280	25	821	91.7	7.65	3048.92	25	cell organization and biogenesis;cellular component movement;regulation of biological process;response to stimulus	cytoplasm;membrane	protein binding	112.4	115.3	102.9	102.5	109.5	103.7	99.6	92.9	98.4	90.6	109.3	104.3	96.8	95.4	92.7	94.7	91.4	89.5
# Proteins	Found in Sample: [S14] F14: Sample	# Unique Peptides	# Peptides	# PSMs	Group Description	Found in Sample: [S1] F1: Sample	Found in Sample: [S2] F2: Sample	Found in Sample: [S3] F3: Sample	Found in Sample: [S4] F4: Sample	Found in Sample: [S5] F5: Sample	Found in Sample: [S6] F6: Sample	Found in Sample: [S7] F7: Sample	Found in Sample: [S8] F8: Sample	Found in Sample: [S9] F9: Sample	Found in Sample: [S10] F10: Sample	Found in Sample: [S11] F11: Sample	Found in Sample: [S22] F22: Sample	Found in Sample: [S23] F23: Sample					Found in Sample: [S24] F24: Sample
1	High	25	25	1280	[Master Protein] Epidermal growth factor receptor kinase substrate 8 [OS=Mus musculus]	High	High	High	High	High	High	High	High	High	High	High	High	High					High
P97310	Mcm2	DNA replication licensing factor mcm2 [OS=Mus musculus]	0	229.182	35	25	878	25	904	102	5.72	1956.49	25	cell death;cell organization and biogenesis;metabolic process;response to stimulus	chromosome;cytoplasm;cytoskeleton;cytosol;nucleus	catalytic activity;DNA binding;metal ion binding;nucleotide binding;protein binding	107	109.2	115.7	101	99	87.2	117	105.7	94.4	102.6	94.3	87.6	100	108.9	96.9	96.6	92.1	83.7
# Proteins	Found in Sample: [S14] F14: Sample	# Unique Peptides	# Peptides	# PSMs	Group Description	Found in Sample: [S1] F1: Sample	Found in Sample: [S2] F2: Sample	Found in Sample: [S3] F3: Sample	Found in Sample: [S4] F4: Sample	Found in Sample: [S5] F5: Sample	Found in Sample: [S6] F6: Sample	Found in Sample: [S7] F7: Sample	Found in Sample: [S8] F8: Sample	Found in Sample: [S9] F9: Sample	Found in Sample: [S10] F10: Sample	Found in Sample: [S11] F11: Sample	Found in Sample: [S22] F22: Sample	Found in Sample: [S23] F23: Sample					Found in Sample: [S24] F24: Sample
1	High	25	25	878	[Master Protein] DNA replication licensing factor mcm2 [OS=Mus musculus]	High	High	High	High	High	High	High	High	High	High	High	High	High					High
Q6ZQ38	Cand1	cullin-associated nedd8-dissociated protein 1 [OS=Mus musculus]	0	200.641	28	26	504	25	1230	136.2	5.78	1056.67	26	cell differentiation;cell organization and biogenesis;metabolic process;regulation of biological process	cytoplasm;cytosol;Golgi;membrane;nucleus	protein binding	100.8	88.4	75.2	73	96.8	96.3	101	98.3	109.3	117.9	107.1	99.9	96.5	89.2	111.4	109.8	94.2	84.7
# Proteins	Found in Sample: [S14] F14: Sample	# Unique Peptides	# Peptides	# PSMs	Group Description	Found in Sample: [S1] F1: Sample	Found in Sample: [S2] F2: Sample	Found in Sample: [S3] F3: Sample	Found in Sample: [S4] F4: Sample	Found in Sample: [S5] F5: Sample	Found in Sample: [S6] F6: Sample	Found in Sample: [S7] F7: Sample	Found in Sample: [S8] F8: Sample	Found in Sample: [S9] F9: Sample	Found in Sample: [S10] F10: Sample	Found in Sample: [S11] F11: Sample	Found in Sample: [S22] F22: Sample	Found in Sample: [S23] F23: Sample					Found in Sample: [S24] F24: Sample
1	High	25	26	504	[Master Protein] cullin-associated nedd8-dissociated protein 1 [OS=Mus musculus]	High	High	High	High	High	High	High	High	High	High	High	High	High					High
Q8R1B4	Eif3c	Eukaryotic translation initiation factor 3 subunit C [OS=Mus musculus]	0	213.916	27	25	895	25	911	105.5	5.78	1636.44	25	metabolic process;regulation of biological process	cytoplasm	protein binding;RNA binding	104.9	101.1	80.7	88.1	100.7	99	111	102.2	93.4	99.4	95.9	99.2	104.5	95	101.5	108.8	101.7	98.6
# Proteins	Found in Sample: [S14] F14: Sample	# Unique Peptides	# Peptides	# PSMs	Group Description	Found in Sample: [S1] F1: Sample	Found in Sample: [S2] F2: Sample	Found in Sample: [S3] F3: Sample	Found in Sample: [S4] F4: Sample	Found in Sample: [S5] F5: Sample	Found in Sample: [S6] F6: Sample	Found in Sample: [S7] F7: Sample	Found in Sample: [S8] F8: Sample	Found in Sample: [S9] F9: Sample	Found in Sample: [S10] F10: Sample	Found in Sample: [S11] F11: Sample	Found in Sample: [S22] F22: Sample	Found in Sample: [S23] F23: Sample					Found in Sample: [S24] F24: Sample
3	High	25	25	903	[Master Protein] Eukaryotic translation initiation factor 3 subunit C [OS=Mus musculus]	High	High	High	High	High	High	High	High	High	High	High	High	High					High
P05202	Got2	Aspartate aminotransferase, mitochondrial [OS=Mus musculus]	0	245.806	62	24	1170	24	430	47.4	9	2603.27	24	metabolic process;response to stimulus;transport	cell surface;membrane;mitochondrion;organelle lumen	catalytic activity;protein binding;RNA binding	99.1	100.1	86.8	89.1	96.8	100.3	104.4	109.4	111.6	112.1	104.2	107.7	95.6	93	96.4	98.9	93.2	88.8
# Proteins	Found in Sample: [S14] F14: Sample	# Unique Peptides	# Peptides	# PSMs	Group Description	Found in Sample: [S1] F1: Sample	Found in Sample: [S2] F2: Sample	Found in Sample: [S3] F3: Sample	Found in Sample: [S4] F4: Sample	Found in Sample: [S5] F5: Sample	Found in Sample: [S6] F6: Sample	Found in Sample: [S7] F7: Sample	Found in Sample: [S8] F8: Sample	Found in Sample: [S9] F9: Sample	Found in Sample: [S10] F10: Sample	Found in Sample: [S11] F11: Sample	Found in Sample: [S22] F22: Sample	Found in Sample: [S23] F23: Sample					Found in Sample: [S24] F24: Sample
1	High	24	24	1170	[Master Protein] Aspartate aminotransferase, mitochondrial [OS=Mus musculus]	High	High	High	High	High	High	High	High	High	High	High	High	High					High
P14148	Rpl7	60S ribosomal protein L7 [OS=Mus musculus]	0	204.041	61	24	1252	24	270	31.4	10.89	2374.98	24	metabolic process	cytoplasm;membrane;nucleus;ribosome	DNA binding;protein binding;RNA binding;structural molecule activity	103.9	95.9	101.5	107.2	107.6	100.1	100.9	95.8	90.7	100.1	82.5	94.5	100.9	94.1	105.5	94.5	93.7	104.8
# Proteins	Found in Sample: [S14] F14: Sample	# Unique Peptides	# Peptides	# PSMs	Group Description	Found in Sample: [S1] F1: Sample	Found in Sample: [S2] F2: Sample	Found in Sample: [S3] F3: Sample	Found in Sample: [S4] F4: Sample	Found in Sample: [S5] F5: Sample	Found in Sample: [S6] F6: Sample	Found in Sample: [S7] F7: Sample	Found in Sample: [S8] F8: Sample	Found in Sample: [S9] F9: Sample	Found in Sample: [S10] F10: Sample	Found in Sample: [S11] F11: Sample	Found in Sample: [S22] F22: Sample	Found in Sample: [S23] F23: Sample					Found in Sample: [S24] F24: Sample
1	High	24	24	1252	[Master Protein] 60S ribosomal protein L7 [OS=Mus musculus]	High	High	High	High	High	High	High	High	High	High	High	High	High					High
Q922B2	Dars	Aspartate--tRNA ligase, cytoplasmic [OS=Mus musculus]	0	191.087	51	24	1075	24	501	57.1	6.49	2303.01	24	metabolic process	cytoplasm;cytosol;membrane	catalytic activity;nucleotide binding;RNA binding	90.7	85.6	71.9	67.5	96.1	96.8	108	104.7	97.6	107	102.4	106.3	106.6	105.2	102.2	108.3	108.2	107.5
# Proteins	Found in Sample: [S14] F14: Sample	# Unique Peptides	# Peptides	# PSMs	Group Description	Found in Sample: [S1] F1: Sample	Found in Sample: [S2] F2: Sample	Found in Sample: [S3] F3: Sample	Found in Sample: [S4] F4: Sample	Found in Sample: [S5] F5: Sample	Found in Sample: [S6] F6: Sample	Found in Sample: [S7] F7: Sample	Found in Sample: [S8] F8: Sample	Found in Sample: [S9] F9: Sample	Found in Sample: [S10] F10: Sample	Found in Sample: [S11] F11: Sample	Found in Sample: [S22] F22: Sample	Found in Sample: [S23] F23: Sample					Found in Sample: [S24] F24: Sample
1	High	24	24	1075	[Master Protein] Aspartate--tRNA ligase, cytoplasmic [OS=Mus musculus]	High	High	High	High	High	High	High	High	High	High	High	High	High					High
P26041	Msn	Moesin [OS=Mus musculus]	0	314.259	46	36	1632	24	577	67.7	6.6	2447.98	36	cell differentiation;cell organization and biogenesis;cell proliferation;cellular component movement;regulation of biological process;response to stimulus	cell surface;cytoplasm;cytoskeleton;cytosol;membrane;nucleus	protein binding;RNA binding	92.2	100	101.3	100.1	100.8	94.5	115.2	103.9	106.9	98.8	93.2	106.1	108.2	103	100.6	105.9	104	93.9
# Proteins	Found in Sample: [S14] F14: Sample	# Unique Peptides	# Peptides	# PSMs	Group Description	Found in Sample: [S1] F1: Sample	Found in Sample: [S2] F2: Sample	Found in Sample: [S3] F3: Sample	Found in Sample: [S4] F4: Sample	Found in Sample: [S5] F5: Sample	Found in Sample: [S6] F6: Sample	Found in Sample: [S7] F7: Sample	Found in Sample: [S8] F8: Sample	Found in Sample: [S9] F9: Sample	Found in Sample: [S10] F10: Sample	Found in Sample: [S11] F11: Sample	Found in Sample: [S22] F22: Sample	Found in Sample: [S23] F23: Sample					Found in Sample: [S24] F24: Sample
1	High	24	36	1632	[Master Protein] Moesin [OS=Mus musculus]	High	High	High	High	High	High	High	High	High	High	High	High	High					High
P24527	Lta4h	leukotriene A-4 hydrolase [OS=Mus musculus]	0	182.552	46	24	549	24	611	69	6.42	1047.09	24	metabolic process	cytoplasm;cytosol;nucleus	catalytic activity;metal ion binding;protein binding;RNA binding	90.9	96.1	79.3	68	75.3	65.1	133.7	125.4	118	116.8	111.7	115.8	104.3	107.7	107.9	100.9	86.5	85.8
# Proteins	Found in Sample: [S14] F14: Sample	# Unique Peptides	# Peptides	# PSMs	Group Description	Found in Sample: [S1] F1: Sample	Found in Sample: [S2] F2: Sample	Found in Sample: [S3] F3: Sample	Found in Sample: [S4] F4: Sample	Found in Sample: [S5] F5: Sample	Found in Sample: [S6] F6: Sample	Found in Sample: [S7] F7: Sample	Found in Sample: [S8] F8: Sample	Found in Sample: [S9] F9: Sample	Found in Sample: [S10] F10: Sample	Found in Sample: [S11] F11: Sample	Found in Sample: [S22] F22: Sample	Found in Sample: [S23] F23: Sample					Found in Sample: [S24] F24: Sample
1	High	24	24	549	[Master Protein] leukotriene A-4 hydrolase [OS=Mus musculus]	High	High	High	High	High	High	High	High	High	High	High	High	High					High
Q91VR5	Ddx1	ATP-dependent RNA helicase DDX1 [OS=Mus musculus]	0	240.754	42	24	918	24	740	82.4	7.21	2185.75	24	development;metabolic process;regulation of biological process;response to stimulus	cytoplasm;cytosol;membrane;nucleus	catalytic activity;DNA binding;nucleotide binding;protein binding;RNA binding	105	104.4	97	95.4	99.7	94.6	114.2	108	97.2	97.1	93.7	84	106.9	103	103.8	102	106.7	110.1
# Proteins	Found in Sample: [S14] F14: Sample	# Unique Peptides	# Peptides	# PSMs	Group Description	Found in Sample: [S1] F1: Sample	Found in Sample: [S2] F2: Sample	Found in Sample: [S3] F3: Sample	Found in Sample: [S4] F4: Sample	Found in Sample: [S5] F5: Sample	Found in Sample: [S6] F6: Sample	Found in Sample: [S7] F7: Sample	Found in Sample: [S8] F8: Sample	Found in Sample: [S9] F9: Sample	Found in Sample: [S10] F10: Sample	Found in Sample: [S11] F11: Sample	Found in Sample: [S22] F22: Sample	Found in Sample: [S23] F23: Sample					Found in Sample: [S24] F24: Sample
1	High	24	24	918	[Master Protein] ATP-dependent RNA helicase DDX1 [OS=Mus musculus]	High	High	High	High	High	High	High	High	High	High	High	High	High					High
P42225	Stat1	signal transducer and activator of transcription 1 [OS=Mus musculus]	0	227.181	38	24	529	24	749	87.1	5.58	1332.23	24	cell death;cell differentiation;cell proliferation;defense response;metabolic process;regulation of biological process;response to stimulus	cytoplasm;cytosol;nucleus	DNA binding;protein binding;signal transducer activity	36.3	31.4	25.8	22.6	30.4	32.9	192.5	194.9	156.8	170.4	150.7	157.3	212.4	213.7	174.6	178	176.9	170.3
# Proteins	Found in Sample: [S14] F14: Sample	# Unique Peptides	# Peptides	# PSMs	Group Description	Found in Sample: [S1] F1: Sample	Found in Sample: [S2] F2: Sample	Found in Sample: [S3] F3: Sample	Found in Sample: [S4] F4: Sample	Found in Sample: [S5] F5: Sample	Found in Sample: [S6] F6: Sample	Found in Sample: [S7] F7: Sample	Found in Sample: [S8] F8: Sample	Found in Sample: [S9] F9: Sample	Found in Sample: [S10] F10: Sample	Found in Sample: [S11] F11: Sample	Found in Sample: [S22] F22: Sample	Found in Sample: [S23] F23: Sample					Found in Sample: [S24] F24: Sample
1	High	24	24	529	[Master Protein] signal transducer and activator of transcription 1 [OS=Mus musculus]	High	High	High	High	High	High	High	High	High	High	High	Peak Found	Peak Found					Peak Found
Q62351	Tfrc	Transferrin receptor protein 1 [OS=Mus musculus]	0	166.813	35	24	802	24	763	85.7	6.57	1512.75	24	cell communication;cell differentiation;cellular homeostasis;metabolic process;regulation of biological process;response to stimulus;transport	cell surface;cytoplasm;endosome;extracellular;membrane;mitochondrion;nucleus	protein binding;receptor activity;RNA binding;transporter activity	125.6	125.8	93.2	89.4	118.6	114.6	84.1	86.6	81.8	81.8	89.8	88.8	90.7	97.6	92.3	95.3	92.1	92.9
# Proteins	Found in Sample: [S14] F14: Sample	# Unique Peptides	# Peptides	# PSMs	Group Description	Found in Sample: [S1] F1: Sample	Found in Sample: [S2] F2: Sample	Found in Sample: [S3] F3: Sample	Found in Sample: [S4] F4: Sample	Found in Sample: [S5] F5: Sample	Found in Sample: [S6] F6: Sample	Found in Sample: [S7] F7: Sample	Found in Sample: [S8] F8: Sample	Found in Sample: [S9] F9: Sample	Found in Sample: [S10] F10: Sample	Found in Sample: [S11] F11: Sample	Found in Sample: [S22] F22: Sample	Found in Sample: [S23] F23: Sample					Found in Sample: [S24] F24: Sample
1	High	24	24	802	[Master Protein] Transferrin receptor protein 1 [OS=Mus musculus]	High	High	High	High	High	High	High	High	High	High	High	High	High					High
Q91W50	Csde1	cold shock domain-containing protein E1 [OS=Mus musculus]	0	152.417	31	24	438	24	798	88.7	6.37	456.8	24	metabolic process;regulation of biological process	cytoplasm;cytosol;Golgi;membrane	DNA binding;RNA binding	102.9	109.5	96.5	94.6	105	107.1	102.5	95.3	92	94.1	96.5	93	99.3	94.7	93.5	93.7	92.4	85.7
# Proteins	Found in Sample: [S14] F14: Sample	# Unique Peptides	# Peptides	# PSMs	Group Description	Found in Sample: [S1] F1: Sample	Found in Sample: [S2] F2: Sample	Found in Sample: [S3] F3: Sample	Found in Sample: [S4] F4: Sample	Found in Sample: [S5] F5: Sample	Found in Sample: [S6] F6: Sample	Found in Sample: [S7] F7: Sample	Found in Sample: [S8] F8: Sample	Found in Sample: [S9] F9: Sample	Found in Sample: [S10] F10: Sample	Found in Sample: [S11] F11: Sample	Found in Sample: [S22] F22: Sample	Found in Sample: [S23] F23: Sample					Found in Sample: [S24] F24: Sample
1	High	24	24	438	[Master Protein] cold shock domain-containing protein E1 [OS=Mus musculus]	High	High	High	High	High	High	High	High	High	High	High	High	High					High
Q8BMJ2	Lars	Leucine--tRNA ligase, cytoplasmic [OS=Mus musculus]	0	188.613	30	24	368	24	1178	134.1	7.05	799.81	24	cell communication;cell organization and biogenesis;metabolic process;regulation of biological process;response to stimulus;transport	cytoplasm;cytosol;endoplasmic reticulum;vacuole	catalytic activity;enzyme regulator activity;nucleotide binding	102.8	90.1	74.8	80	90	91.6	128.3	127.5	111.9	116.7	97.7	96.4	102.6	95.2	110.4	99.5	101.5	88.6
# Proteins	Found in Sample: [S14] F14: Sample	# Unique Peptides	# Peptides	# PSMs	Group Description	Found in Sample: [S1] F1: Sample	Found in Sample: [S2] F2: Sample	Found in Sample: [S3] F3: Sample	Found in Sample: [S4] F4: Sample	Found in Sample: [S5] F5: Sample	Found in Sample: [S6] F6: Sample	Found in Sample: [S7] F7: Sample	Found in Sample: [S8] F8: Sample	Found in Sample: [S9] F9: Sample	Found in Sample: [S10] F10: Sample	Found in Sample: [S11] F11: Sample	Found in Sample: [S22] F22: Sample	Found in Sample: [S23] F23: Sample					Found in Sample: [S24] F24: Sample
1	High	24	24	368	[Master Protein] Leucine--tRNA ligase, cytoplasmic [OS=Mus musculus]	High	High	High	High	High	High	High	High	High	High	High	High	High					High
Q91ZW3	Smarca5	SWI/SNF-related matrix-associated actin-dependent regulator of chromatin subfamily A member 5 [OS=Mus musculus]	0	111.186	21	24	467	24	1051	121.6	8.15	492.58	24	cell organization and biogenesis;metabolic process;regulation of biological process	chromosome;nucleus	catalytic activity;DNA binding;nucleotide binding;protein binding	97.3	103.5	82.6	86.7	101.7	97.5	99.9	95.6	103.6	102.6	91.6	94.2	111.7	112.2	111.1	117.6	101.7	97.1
# Proteins	Found in Sample: [S14] F14: Sample	# Unique Peptides	# Peptides	# PSMs	Group Description	Found in Sample: [S1] F1: Sample	Found in Sample: [S2] F2: Sample	Found in Sample: [S3] F3: Sample	Found in Sample: [S4] F4: Sample	Found in Sample: [S5] F5: Sample	Found in Sample: [S6] F6: Sample	Found in Sample: [S7] F7: Sample	Found in Sample: [S8] F8: Sample	Found in Sample: [S9] F9: Sample	Found in Sample: [S10] F10: Sample	Found in Sample: [S11] F11: Sample	Found in Sample: [S22] F22: Sample	Found in Sample: [S23] F23: Sample					Found in Sample: [S24] F24: Sample
3	High	24	24	493	[Master Protein] SWI/SNF-related matrix-associated actin-dependent regulator of chromatin subfamily A member 5 [OS=Mus musculus]	High	High	High	High	High	High	High	High	High	High	High	High	High					High
Q5SWU9-1	Acaca	Acetyl-CoA carboxylase 1 [OS=Mus musculus]	0	153.762	12	24	313	24	2345	265.1	6.39	517.77	24	cell organization and biogenesis;metabolic process;response to stimulus	cytoplasm;cytoskeleton;cytosol;mitochondrion	catalytic activity;metal ion binding;nucleotide binding;protein binding	91.2	93.8	72.9	75.5	87.6	97.2	120.8	117.6	114.4	124	122.1	107.2	91.6	90.9	93.1	104.4	87	91.1
# Proteins	Found in Sample: [S14] F14: Sample	# Unique Peptides	# Peptides	# PSMs	Group Description	Found in Sample: [S1] F1: Sample	Found in Sample: [S2] F2: Sample	Found in Sample: [S3] F3: Sample	Found in Sample: [S4] F4: Sample	Found in Sample: [S5] F5: Sample	Found in Sample: [S6] F6: Sample	Found in Sample: [S7] F7: Sample	Found in Sample: [S8] F8: Sample	Found in Sample: [S9] F9: Sample	Found in Sample: [S10] F10: Sample	Found in Sample: [S11] F11: Sample	Found in Sample: [S22] F22: Sample	Found in Sample: [S23] F23: Sample					Found in Sample: [S24] F24: Sample
3	High	24	24	313	[Master Protein] Acetyl-CoA carboxylase 1 [OS=Mus musculus]	High	High	High	High	High	High	High	High	High	High	High	High	High					High
P14211	Calr	Calreticulin [OS=Mus musculus]	0	393.206	70	23	3769	23	416	48	4.49	10683	23	cell differentiation;cell organization and biogenesis;metabolic process;regulation of biological process;response to stimulus;transport	cell surface;cytoplasm;cytosol;endoplasmic reticulum;extracellular;Golgi;membrane;nucleus;organelle lumen	metal ion binding;protein binding;RNA binding	100.2	105.1	108.3	89.8	91.4	87.7	96.5	98.3	103.1	104.3	93.4	104.9	104.2	99.3	108	97.2	107.1	99.4
# Proteins	Found in Sample: [S14] F14: Sample	# Unique Peptides	# Peptides	# PSMs	Group Description	Found in Sample: [S1] F1: Sample	Found in Sample: [S2] F2: Sample	Found in Sample: [S3] F3: Sample	Found in Sample: [S4] F4: Sample	Found in Sample: [S5] F5: Sample	Found in Sample: [S6] F6: Sample	Found in Sample: [S7] F7: Sample	Found in Sample: [S8] F8: Sample	Found in Sample: [S9] F9: Sample	Found in Sample: [S10] F10: Sample	Found in Sample: [S11] F11: Sample	Found in Sample: [S22] F22: Sample	Found in Sample: [S23] F23: Sample					Found in Sample: [S24] F24: Sample
1	High	23	23	3769	[Master Protein] Calreticulin [OS=Mus musculus]	High	High	High	High	High	High	High	High	High	High	High	High	High					High
Q9D8E6	Rpl4	60S ribosomal protein L4 [OS=Mus musculus]	0	240.403	55	23	1634	23	419	47.1	11	3223.91	23	metabolic process;regulation of biological process	cytoplasm;endoplasmic reticulum;membrane;nucleus;ribosome	protein binding;RNA binding;structural molecule activity	108.9	104.4	121.5	115.4	95.6	100	92.2	99.5	92.3	93.6	92	91.2	94.4	99.7	101.9	100.3	101.9	98.5
# Proteins	Found in Sample: [S14] F14: Sample	# Unique Peptides	# Peptides	# PSMs	Group Description	Found in Sample: [S1] F1: Sample	Found in Sample: [S2] F2: Sample	Found in Sample: [S3] F3: Sample	Found in Sample: [S4] F4: Sample	Found in Sample: [S5] F5: Sample	Found in Sample: [S6] F6: Sample	Found in Sample: [S7] F7: Sample	Found in Sample: [S8] F8: Sample	Found in Sample: [S9] F9: Sample	Found in Sample: [S10] F10: Sample	Found in Sample: [S11] F11: Sample	Found in Sample: [S22] F22: Sample	Found in Sample: [S23] F23: Sample					Found in Sample: [S24] F24: Sample
1	High	23	23	1634	[Master Protein] 60S ribosomal protein L4 [OS=Mus musculus]	High	High	High	High	High	High	High	High	High	High	High	High	High					High
P06745	Gpi1	glucose-6-phosphate isomerase [OS=Mus musculus]	0	303.116	51	23	1641	23	558	62.7	8.13	3451.35	23	metabolic process;regulation of biological process;response to stimulus	cytoplasm;cytosol;extracellular;membrane	catalytic activity;protein binding	116	108.4	86	85.4	114.9	115.6	106.2	100.3	107	107.5	100.1	101.1	85.8	85.4	99.2	94.1	88.3	82.8
# Proteins	Found in Sample: [S14] F14: Sample	# Unique Peptides	# Peptides	# PSMs	Group Description	Found in Sample: [S1] F1: Sample	Found in Sample: [S2] F2: Sample	Found in Sample: [S3] F3: Sample	Found in Sample: [S4] F4: Sample	Found in Sample: [S5] F5: Sample	Found in Sample: [S6] F6: Sample	Found in Sample: [S7] F7: Sample	Found in Sample: [S8] F8: Sample	Found in Sample: [S9] F9: Sample	Found in Sample: [S10] F10: Sample	Found in Sample: [S11] F11: Sample	Found in Sample: [S22] F22: Sample	Found in Sample: [S23] F23: Sample					Found in Sample: [S24] F24: Sample
1	High	23	23	1641	[Master Protein] glucose-6-phosphate isomerase [OS=Mus musculus]	High	High	High	High	High	High	High	High	High	High	High	High	High					High
P80317	Cct6a	T-complex protein 1 subunit zeta [OS=Mus musculus]	0	280.181	50	23	1355	23	531	58	7.08	3399.61	23	metabolic process;regulation of biological process;transport	cytoplasm;cytosol;membrane	nucleotide binding;protein binding;RNA binding	107.5	103.7	103.5	101.5	98.2	98.4	108.9	109.1	107.1	103.3	105.2	102.7	96.2	99.3	90.1	89	93.8	87.6
# Proteins	Found in Sample: [S14] F14: Sample	# Unique Peptides	# Peptides	# PSMs	Group Description	Found in Sample: [S1] F1: Sample	Found in Sample: [S2] F2: Sample	Found in Sample: [S3] F3: Sample	Found in Sample: [S4] F4: Sample	Found in Sample: [S5] F5: Sample	Found in Sample: [S6] F6: Sample	Found in Sample: [S7] F7: Sample	Found in Sample: [S8] F8: Sample	Found in Sample: [S9] F9: Sample	Found in Sample: [S10] F10: Sample	Found in Sample: [S11] F11: Sample	Found in Sample: [S22] F22: Sample	Found in Sample: [S23] F23: Sample					Found in Sample: [S24] F24: Sample
2	High	23	23	1465	[Master Protein] T-complex protein 1 subunit zeta [OS=Mus musculus]	High	High	High	High	High	High	High	High	High	High	High	High	High					High
Q91YQ5	Rpn1	Dolichyl-diphosphooligosaccharide--protein glycosyltransferase subunit 1 [OS=Mus musculus]	0	188.425	48	23	954	23	608	68.5	6.46	2259.31	23	metabolic process	cytosol;endoplasmic reticulum;membrane	catalytic activity;RNA binding	97.7	94.6	82.3	78.3	97.7	98	118.2	111.3	112.3	112.4	106.7	106	95.6	92.9	97.8	97.2	97.9	93
# Proteins	Found in Sample: [S14] F14: Sample	# Unique Peptides	# Peptides	# PSMs	Group Description	Found in Sample: [S1] F1: Sample	Found in Sample: [S2] F2: Sample	Found in Sample: [S3] F3: Sample	Found in Sample: [S4] F4: Sample	Found in Sample: [S5] F5: Sample	Found in Sample: [S6] F6: Sample	Found in Sample: [S7] F7: Sample	Found in Sample: [S8] F8: Sample	Found in Sample: [S9] F9: Sample	Found in Sample: [S10] F10: Sample	Found in Sample: [S11] F11: Sample	Found in Sample: [S22] F22: Sample	Found in Sample: [S23] F23: Sample					Found in Sample: [S24] F24: Sample
1	High	23	23	954	[Master Protein] Dolichyl-diphosphooligosaccharide--protein glycosyltransferase subunit 1 [OS=Mus musculus]	High	High	High	High	High	High	High	High	High	High	High	High	High					High
Q00612	G6pdx	Glucose-6-phosphate 1-dehydrogenase X [OS=Mus musculus]	0	152.296	47	23	553	23	515	59.2	6.49	899.19	23	metabolic process;regulation of biological process;response to stimulus	cytoplasm;cytosol;membrane;nucleus	catalytic activity;nucleotide binding;protein binding	97.8	93.4	92	90.8	97.7	94.8	132.9	132.2	121.5	122.7	113.2	111.7	84.1	83.8	77.9	76.7	83.5	83.5
# Proteins	Found in Sample: [S14] F14: Sample	# Unique Peptides	# Peptides	# PSMs	Group Description	Found in Sample: [S1] F1: Sample	Found in Sample: [S2] F2: Sample	Found in Sample: [S3] F3: Sample	Found in Sample: [S4] F4: Sample	Found in Sample: [S5] F5: Sample	Found in Sample: [S6] F6: Sample	Found in Sample: [S7] F7: Sample	Found in Sample: [S8] F8: Sample	Found in Sample: [S9] F9: Sample	Found in Sample: [S10] F10: Sample	Found in Sample: [S11] F11: Sample	Found in Sample: [S22] F22: Sample	Found in Sample: [S23] F23: Sample					Found in Sample: [S24] F24: Sample
2	High	23	23	553	[Master Protein] Glucose-6-phosphate 1-dehydrogenase X [OS=Mus musculus]	High	High	High	High	High	High	High	High	High	High	High	High	High					High
Q62318	Trim28	Transcription intermediary factor 1-beta [OS=Mus musculus]	0	287.293	46	23	1170	23	834	88.8	5.77	3008	23	cell organization and biogenesis;defense response;metabolic process;regulation of biological process;response to stimulus	chromosome;nucleus	catalytic activity;DNA binding;metal ion binding;protein binding;RNA binding	92.9	91.4	91.2	89.7	95.1	90.8	107.6	98.3	105.1	111.4	101.7	91.1	111.3	106.2	109.8	112.8	110	107
# Proteins	Found in Sample: [S14] F14: Sample	# Unique Peptides	# Peptides	# PSMs	Group Description	Found in Sample: [S1] F1: Sample	Found in Sample: [S2] F2: Sample	Found in Sample: [S3] F3: Sample	Found in Sample: [S4] F4: Sample	Found in Sample: [S5] F5: Sample	Found in Sample: [S6] F6: Sample	Found in Sample: [S7] F7: Sample	Found in Sample: [S8] F8: Sample	Found in Sample: [S9] F9: Sample	Found in Sample: [S10] F10: Sample	Found in Sample: [S11] F11: Sample	Found in Sample: [S22] F22: Sample	Found in Sample: [S23] F23: Sample					Found in Sample: [S24] F24: Sample
2	High	23	23	1170	[Master Protein] Transcription intermediary factor 1-beta [OS=Mus musculus]	High	High	High	High	High	High	High	High	High	High	High	High	High					High
Q8QZY1	Eif3l	eukaryotic translation initiation factor 3 subunit L [OS=Mus musculus]	0	182.626	44	23	838	23	564	66.6	6.44	1654.74	23	metabolic process	cytoplasm;membrane	protein binding;RNA binding	101.3	100.6	91.5	88.8	96.9	98.9	82.3	86.9	99.9	98.1	100.5	102.1	106.2	109.3	109	112.3	100.8	93.1
# Proteins	Found in Sample: [S14] F14: Sample	# Unique Peptides	# Peptides	# PSMs	Group Description	Found in Sample: [S1] F1: Sample	Found in Sample: [S2] F2: Sample	Found in Sample: [S3] F3: Sample	Found in Sample: [S4] F4: Sample	Found in Sample: [S5] F5: Sample	Found in Sample: [S6] F6: Sample	Found in Sample: [S7] F7: Sample	Found in Sample: [S8] F8: Sample	Found in Sample: [S9] F9: Sample	Found in Sample: [S10] F10: Sample	Found in Sample: [S11] F11: Sample	Found in Sample: [S22] F22: Sample	Found in Sample: [S23] F23: Sample					Found in Sample: [S24] F24: Sample
1	High	23	23	838	[Master Protein] eukaryotic translation initiation factor 3 subunit L [OS=Mus musculus]	High	High	High	High	High	High	High	High	High	High	High	High	High					High
Q91WQ3	Yars	Tyrosine--tRNA ligase, cytoplasmic [OS=Mus musculus]	0	120.483	42	23	506	23	528	59.1	7.01	631.56	23	metabolic process	cytoplasm;cytosol	catalytic activity;nucleotide binding;RNA binding	96.4	100.1	83.5	76	84.7	87.4	124.2	116.1	111	109.4	97.8	90.6	105.4	104.9	109.6	102.1	101.6	111.7
# Proteins	Found in Sample: [S14] F14: Sample	# Unique Peptides	# Peptides	# PSMs	Group Description	Found in Sample: [S1] F1: Sample	Found in Sample: [S2] F2: Sample	Found in Sample: [S3] F3: Sample	Found in Sample: [S4] F4: Sample	Found in Sample: [S5] F5: Sample	Found in Sample: [S6] F6: Sample	Found in Sample: [S7] F7: Sample	Found in Sample: [S8] F8: Sample	Found in Sample: [S9] F9: Sample	Found in Sample: [S10] F10: Sample	Found in Sample: [S11] F11: Sample	Found in Sample: [S22] F22: Sample	Found in Sample: [S23] F23: Sample					Found in Sample: [S24] F24: Sample
1	High	23	23	506	[Master Protein] Tyrosine--tRNA ligase, cytoplasmic [OS=Mus musculus]	High	High	High	High	High	High	High	High	High	High	High	High	High					High
P14733	Lmnb1	Lamin-B1 [OS=Mus musculus]	0	208.692	39	26	655	23	588	66.7	5.16	1371.2	26	metabolic process;regulation of biological process	cytoplasm;membrane;nucleus	catalytic activity;motor activity;protein binding;structural molecule activity	99.8	97.1	109.2	106.1	94.7	99.4	95.9	98.2	96.4	97.8	92.8	97.2	101	104.3	101.2	105	105.3	102.8
# Proteins	Found in Sample: [S14] F14: Sample	# Unique Peptides	# Peptides	# PSMs	Group Description	Found in Sample: [S1] F1: Sample	Found in Sample: [S2] F2: Sample	Found in Sample: [S3] F3: Sample	Found in Sample: [S4] F4: Sample	Found in Sample: [S5] F5: Sample	Found in Sample: [S6] F6: Sample	Found in Sample: [S7] F7: Sample	Found in Sample: [S8] F8: Sample	Found in Sample: [S9] F9: Sample	Found in Sample: [S10] F10: Sample	Found in Sample: [S11] F11: Sample	Found in Sample: [S22] F22: Sample	Found in Sample: [S23] F23: Sample					Found in Sample: [S24] F24: Sample
1	High	23	26	655	[Master Protein] Lamin-B1 [OS=Mus musculus]	High	High	High	High	High	High	High	High	High	High	High	High	High					High
O35286	Dhx15	Pre-mRNA-splicing factor ATP-dependent RNA helicase DHX15 [OS=Mus musculus]	0	213.598	37	23	814	23	795	90.9	7.46	1230.48	23	metabolic process;response to stimulus	cytoplasm;nucleus;spliceosomal complex	catalytic activity;nucleotide binding;protein binding;RNA binding	97.4	94.8	68.6	70.6	99.4	97.2	116.5	104.7	110.1	112.1	108.4	105.6	107.5	97.4	99.6	97.5	97.7	97.9
# Proteins	Found in Sample: [S14] F14: Sample	# Unique Peptides	# Peptides	# PSMs	Group Description	Found in Sample: [S1] F1: Sample	Found in Sample: [S2] F2: Sample	Found in Sample: [S3] F3: Sample	Found in Sample: [S4] F4: Sample	Found in Sample: [S5] F5: Sample	Found in Sample: [S6] F6: Sample	Found in Sample: [S7] F7: Sample	Found in Sample: [S8] F8: Sample	Found in Sample: [S9] F9: Sample	Found in Sample: [S10] F10: Sample	Found in Sample: [S11] F11: Sample	Found in Sample: [S22] F22: Sample	Found in Sample: [S23] F23: Sample					Found in Sample: [S24] F24: Sample
1	High	23	23	814	[Master Protein] Pre-mRNA-splicing factor ATP-dependent RNA helicase DHX15 [OS=Mus musculus]	High	High	High	High	High	High	High	High	High	High	High	High	High					High
Q9D0R2	Tars	Threonine--tRNA ligase, cytoplasmic [OS=Mus musculus]	0	154.555	35	23	558	23	722	83.3	7.36	928.42	23	metabolic process	cytoplasm;cytoskeleton;cytosol	catalytic activity;nucleotide binding	85.8	83.7	83.7	84.8	88.1	93.6	85.6	93.5	122.4	121.1	116.9	116.2	105.3	106.3	101.6	117.6	98.6	86.2
# Proteins	Found in Sample: [S14] F14: Sample	# Unique Peptides	# Peptides	# PSMs	Group Description	Found in Sample: [S1] F1: Sample	Found in Sample: [S2] F2: Sample	Found in Sample: [S3] F3: Sample	Found in Sample: [S4] F4: Sample	Found in Sample: [S5] F5: Sample	Found in Sample: [S6] F6: Sample	Found in Sample: [S7] F7: Sample	Found in Sample: [S8] F8: Sample	Found in Sample: [S9] F9: Sample	Found in Sample: [S10] F10: Sample	Found in Sample: [S11] F11: Sample	Found in Sample: [S22] F22: Sample	Found in Sample: [S23] F23: Sample					Found in Sample: [S24] F24: Sample
2	High	23	23	558	[Master Protein] Threonine--tRNA ligase, cytoplasmic [OS=Mus musculus]	High	High	High	High	High	High	High	High	High	High	High	High	High					High
Q9WU78	Pdcd6ip	Programmed cell death 6-interacting protein [OS=Mus musculus]	0	168.097	31	23	370	23	869	96	6.52	607.62	23	cell death;cell division;cell organization and biogenesis;regulation of biological process;transport	cytoplasm;cytoskeleton;cytosol;extracellular;membrane	protein binding	113.5	112.7	116.2	109.7	94.6	99.8	104.6	102.1	82.8	84	91.9	84.1	102.6	108.8	103.1	96.1	98.3	98
# Proteins	Found in Sample: [S14] F14: Sample	# Unique Peptides	# Peptides	# PSMs	Group Description	Found in Sample: [S1] F1: Sample	Found in Sample: [S2] F2: Sample	Found in Sample: [S3] F3: Sample	Found in Sample: [S4] F4: Sample	Found in Sample: [S5] F5: Sample	Found in Sample: [S6] F6: Sample	Found in Sample: [S7] F7: Sample	Found in Sample: [S8] F8: Sample	Found in Sample: [S9] F9: Sample	Found in Sample: [S10] F10: Sample	Found in Sample: [S11] F11: Sample	Found in Sample: [S22] F22: Sample	Found in Sample: [S23] F23: Sample					Found in Sample: [S24] F24: Sample
3	High	23	23	370	[Master Protein] Programmed cell death 6-interacting protein [OS=Mus musculus]	High	High	High	High	High	High	High	High	High	High	High	High	High					High
Q921M3-1	Sf3b3	Splicing factor 3B subunit 3 [OS=Mus musculus]	0	192.698	25	23	573	23	1217	135.5	5.26	1083.65	23	metabolic process;regulation of biological process	nucleus;spliceosomal complex	protein binding;RNA binding	88.4	94	68.2	71.2	102.2	102.8	80.5	92.1	114.3	111.5	109.3	111.3	95.3	99.4	110.9	107.9	96.6	93.4
# Proteins	Found in Sample: [S14] F14: Sample	# Unique Peptides	# Peptides	# PSMs	Group Description	Found in Sample: [S1] F1: Sample	Found in Sample: [S2] F2: Sample	Found in Sample: [S3] F3: Sample	Found in Sample: [S4] F4: Sample	Found in Sample: [S5] F5: Sample	Found in Sample: [S6] F6: Sample	Found in Sample: [S7] F7: Sample	Found in Sample: [S8] F8: Sample	Found in Sample: [S9] F9: Sample	Found in Sample: [S10] F10: Sample	Found in Sample: [S11] F11: Sample	Found in Sample: [S22] F22: Sample	Found in Sample: [S23] F23: Sample					Found in Sample: [S24] F24: Sample
2	High	23	23	573	[Master Protein] Splicing factor 3B subunit 3 [OS=Mus musculus]	High	High	High	High	High	High	High	High	High	High	High	High	High					High
Q61598	Gdi2	Rab GDP dissociation inhibitor beta [OS=Mus musculus]	0	345.578	73	27	1234	22	445	50.5	6.25	2920.85	27	metabolic process;regulation of biological process;response to stimulus;transport	cytoplasm;Golgi;membrane	catalytic activity;enzyme regulator activity;protein binding;RNA binding	94.7	95.4	80.5	77.3	100.6	95.7	103.7	101.2	103.9	110.4	103	101.9	98.4	92.8	107	103.1	96.8	99.4
# Proteins	Found in Sample: [S14] F14: Sample	# Unique Peptides	# Peptides	# PSMs	Group Description	Found in Sample: [S1] F1: Sample	Found in Sample: [S2] F2: Sample	Found in Sample: [S3] F3: Sample	Found in Sample: [S4] F4: Sample	Found in Sample: [S5] F5: Sample	Found in Sample: [S6] F6: Sample	Found in Sample: [S7] F7: Sample	Found in Sample: [S8] F8: Sample	Found in Sample: [S9] F9: Sample	Found in Sample: [S10] F10: Sample	Found in Sample: [S11] F11: Sample	Found in Sample: [S22] F22: Sample	Found in Sample: [S23] F23: Sample					Found in Sample: [S24] F24: Sample
2	High	22	27	1234	[Master Protein] Rab GDP dissociation inhibitor beta [OS=Mus musculus]	High	High	High	High	High	High	High	High	High	High	High	High	High					High
Q9QXX4	Slc25a13	Calcium-binding mitochondrial carrier protein Aralar2 [OS=Mus musculus]	0	242.408	56	26	653	22	676	74.4	8.6	1248.16	26	metabolic process;response to stimulus;transport	membrane;mitochondrion	metal ion binding;transporter activity	129.1	115.5	84.2	85.2	118.2	111.9	89.7	98.1	94.4	98.4	93.6	98.6	92.1	92.2	96.3	93	84.8	94.3
# Proteins	Found in Sample: [S14] F14: Sample	# Unique Peptides	# Peptides	# PSMs	Group Description	Found in Sample: [S1] F1: Sample	Found in Sample: [S2] F2: Sample	Found in Sample: [S3] F3: Sample	Found in Sample: [S4] F4: Sample	Found in Sample: [S5] F5: Sample	Found in Sample: [S6] F6: Sample	Found in Sample: [S7] F7: Sample	Found in Sample: [S8] F8: Sample	Found in Sample: [S9] F9: Sample	Found in Sample: [S10] F10: Sample	Found in Sample: [S11] F11: Sample	Found in Sample: [S22] F22: Sample	Found in Sample: [S23] F23: Sample					Found in Sample: [S24] F24: Sample
1	High	22	26	653	[Master Protein] Calcium-binding mitochondrial carrier protein Aralar2 [OS=Mus musculus]	High	High	High	High	High	High	High	High	High	High	High	High	High					High
P26638	Sars	Serine--tRNA ligase, cytoplasmic [OS=Mus musculus]	0	263.625	51	22	830	22	512	58.4	6.3	1829.41	22	metabolic process;regulation of biological process	cytoplasm;cytosol;mitochondrion;nucleus	catalytic activity;DNA binding;nucleotide binding;protein binding	105.3	100.3	90	88.7	105	99.8	125.6	126.9	122.7	125.2	115.5	106.5	82.6	80.3	82.4	86.3	82.3	81.6
# Proteins	Found in Sample: [S14] F14: Sample	# Unique Peptides	# Peptides	# PSMs	Group Description	Found in Sample: [S1] F1: Sample	Found in Sample: [S2] F2: Sample	Found in Sample: [S3] F3: Sample	Found in Sample: [S4] F4: Sample	Found in Sample: [S5] F5: Sample	Found in Sample: [S6] F6: Sample	Found in Sample: [S7] F7: Sample	Found in Sample: [S8] F8: Sample	Found in Sample: [S9] F9: Sample	Found in Sample: [S10] F10: Sample	Found in Sample: [S11] F11: Sample	Found in Sample: [S22] F22: Sample	Found in Sample: [S23] F23: Sample					Found in Sample: [S24] F24: Sample
1	High	22	22	830	[Master Protein] Serine--tRNA ligase, cytoplasmic [OS=Mus musculus]	High	High	High	High	High	High	High	High	High	High	High	High	High					High
P46061	Rangap1	Ran GTPase-activating protein 1 [OS=Mus musculus]	0	204.88	51	22	915	22	589	63.5	4.68	2112.45	22	regulation of biological process;response to stimulus	chromosome;cytoplasm;cytoskeleton;cytosol;membrane;nucleus	enzyme regulator activity;protein binding;RNA binding	108	99.6	103.8	104.2	103.7	104.2	77	79.2	80.3	80.9	82.1	82.5	104.4	111.3	108.8	110.2	107.6	110.2
# Proteins	Found in Sample: [S14] F14: Sample	# Unique Peptides	# Peptides	# PSMs	Group Description	Found in Sample: [S1] F1: Sample	Found in Sample: [S2] F2: Sample	Found in Sample: [S3] F3: Sample	Found in Sample: [S4] F4: Sample	Found in Sample: [S5] F5: Sample	Found in Sample: [S6] F6: Sample	Found in Sample: [S7] F7: Sample	Found in Sample: [S8] F8: Sample	Found in Sample: [S9] F9: Sample	Found in Sample: [S10] F10: Sample	Found in Sample: [S11] F11: Sample	Found in Sample: [S22] F22: Sample	Found in Sample: [S23] F23: Sample					Found in Sample: [S24] F24: Sample
1	High	22	22	915	[Master Protein] Ran GTPase-activating protein 1 [OS=Mus musculus]	High	High	High	High	High	High	High	High	High	High	High	High	High					High
P32067	Ssb	Lupus La protein homolog [OS=Mus musculus]	0	164.346	49	23	1059	22	415	47.7	9.77	2230.18	23	metabolic process;transport	cytoplasm;nucleus	RNA binding	103.6	100.7	112.9	111	101.9	97.2	88.7	93.2	104.2	93.7	95.2	94	101	108.3	97.8	98.8	101.6	100.2
# Proteins	Found in Sample: [S14] F14: Sample	# Unique Peptides	# Peptides	# PSMs	Group Description	Found in Sample: [S1] F1: Sample	Found in Sample: [S2] F2: Sample	Found in Sample: [S3] F3: Sample	Found in Sample: [S4] F4: Sample	Found in Sample: [S5] F5: Sample	Found in Sample: [S6] F6: Sample	Found in Sample: [S7] F7: Sample	Found in Sample: [S8] F8: Sample	Found in Sample: [S9] F9: Sample	Found in Sample: [S10] F10: Sample	Found in Sample: [S11] F11: Sample	Found in Sample: [S22] F22: Sample	Found in Sample: [S23] F23: Sample					Found in Sample: [S24] F24: Sample
1	High	22	23	1059	[Master Protein] Lupus La protein homolog [OS=Mus musculus]	High	High	High	High	High	High	High	High	High	High	High	High	High					High
Q61656	Ddx5	probable ATP-dependent RNA helicase DDX5 [OS=Mus musculus]	0	281.618	49	31	2400	22	614	69.2	8.92	4572.39	31	cell differentiation;cell organization and biogenesis;metabolic process;regulation of biological process;response to stimulus	cytoplasm;membrane;nucleus;spliceosomal complex	catalytic activity;nucleotide binding;protein binding;RNA binding	109.3	108	106.9	103.2	101.9	100.6	97.5	98.7	91	91.5	92	93.1	105.4	101.6	98.6	98.9	98.9	100
# Proteins	Found in Sample: [S14] F14: Sample	# Unique Peptides	# Peptides	# PSMs	Group Description	Found in Sample: [S1] F1: Sample	Found in Sample: [S2] F2: Sample	Found in Sample: [S3] F3: Sample	Found in Sample: [S4] F4: Sample	Found in Sample: [S5] F5: Sample	Found in Sample: [S6] F6: Sample	Found in Sample: [S7] F7: Sample	Found in Sample: [S8] F8: Sample	Found in Sample: [S9] F9: Sample	Found in Sample: [S10] F10: Sample	Found in Sample: [S11] F11: Sample	Found in Sample: [S22] F22: Sample	Found in Sample: [S23] F23: Sample					Found in Sample: [S24] F24: Sample
1	High	22	31	2400	[Master Protein] probable ATP-dependent RNA helicase DDX5 [OS=Mus musculus]	High	High	High	High	High	High	High	High	High	High	High	High	High					High
P14685	Psmd3	26S proteasome non-ATPase regulatory subunit 3 [OS=Mus musculus]	0	180.748	47	22	571	22	530	60.7	8.44	1263.49	22	metabolic process;regulation of biological process	membrane;nucleus;proteasome	enzyme regulator activity;protein binding	85.9	91.1	74.6	79.4	103.1	107.2	99.2	90.3	100.8	102.9	112.7	108.7	96.3	98.5	102.1	105.6	105.9	102.4
# Proteins	Found in Sample: [S14] F14: Sample	# Unique Peptides	# Peptides	# PSMs	Group Description	Found in Sample: [S1] F1: Sample	Found in Sample: [S2] F2: Sample	Found in Sample: [S3] F3: Sample	Found in Sample: [S4] F4: Sample	Found in Sample: [S5] F5: Sample	Found in Sample: [S6] F6: Sample	Found in Sample: [S7] F7: Sample	Found in Sample: [S8] F8: Sample	Found in Sample: [S9] F9: Sample	Found in Sample: [S10] F10: Sample	Found in Sample: [S11] F11: Sample	Found in Sample: [S22] F22: Sample	Found in Sample: [S23] F23: Sample					Found in Sample: [S24] F24: Sample
1	High	22	22	571	[Master Protein] 26S proteasome non-ATPase regulatory subunit 3 [OS=Mus musculus]	High	High	High	High	High	High	High	High	High	High	High	High	High					High
Q3TXS7	Psmd1	26S proteasome non-ATPase regulatory subunit 1 [OS=Mus musculus]	0	218.872	37	22	631	22	953	105.7	5.39	1842.07	22	metabolic process;regulation of biological process	membrane;nucleus;proteasome	catalytic activity;enzyme regulator activity;protein binding	103.7	97.5	83	77.2	99	96.3	97.2	103.5	100.8	106.7	94.8	93.9	102.1	97.5	112.9	129.6	109	100.3
# Proteins	Found in Sample: [S14] F14: Sample	# Unique Peptides	# Peptides	# PSMs	Group Description	Found in Sample: [S1] F1: Sample	Found in Sample: [S2] F2: Sample	Found in Sample: [S3] F3: Sample	Found in Sample: [S4] F4: Sample	Found in Sample: [S5] F5: Sample	Found in Sample: [S6] F6: Sample	Found in Sample: [S7] F7: Sample	Found in Sample: [S8] F8: Sample	Found in Sample: [S9] F9: Sample	Found in Sample: [S10] F10: Sample	Found in Sample: [S11] F11: Sample	Found in Sample: [S22] F22: Sample	Found in Sample: [S23] F23: Sample					Found in Sample: [S24] F24: Sample
1	High	22	22	631	[Master Protein] 26S proteasome non-ATPase regulatory subunit 1 [OS=Mus musculus]	High	High	High	High	High	High	High	High	High	High	High	High	High					High
Q8BML9	Qars	glutamine--tRNA ligase [OS=Mus musculus]	0	161.853	37	22	349	22	775	87.6	7.31	811.32	22	metabolic process;regulation of biological process	cytoplasm;cytosol	catalytic activity;enzyme regulator activity;nucleotide binding;protein binding;RNA binding	109.2	97.4	70.5	72.5	88.7	89.1	85.6	88.7	86.8	100.6	93.2	108	114.9	134.3	129	106.7	96.8	99.1
# Proteins	Found in Sample: [S14] F14: Sample	# Unique Peptides	# Peptides	# PSMs	Group Description	Found in Sample: [S1] F1: Sample	Found in Sample: [S2] F2: Sample	Found in Sample: [S3] F3: Sample	Found in Sample: [S4] F4: Sample	Found in Sample: [S5] F5: Sample	Found in Sample: [S6] F6: Sample	Found in Sample: [S7] F7: Sample	Found in Sample: [S8] F8: Sample	Found in Sample: [S9] F9: Sample	Found in Sample: [S10] F10: Sample	Found in Sample: [S11] F11: Sample	Found in Sample: [S22] F22: Sample	Found in Sample: [S23] F23: Sample					Found in Sample: [S24] F24: Sample
1	High	22	22	349	[Master Protein] glutamine--tRNA ligase [OS=Mus musculus]	High	High	High	High	High	High	High	High	High	High	High	High	High					High
Q8K4Z5	Sf3a1	splicing factor 3A subunit 1 [OS=Mus musculus]	0	183.78	36	22	612	22	791	88.5	5.22	1532.87	22	cell organization and biogenesis;metabolic process;regulation of biological process	nucleus;spliceosomal complex	protein binding;RNA binding	97	104.3	117.5	113.2	87.2	93.3	103.7	109.5	99.7	99.4	97.9	95.4	108.1	108.1	100	97.5	101	100.4
# Proteins	Found in Sample: [S14] F14: Sample	# Unique Peptides	# Peptides	# PSMs	Group Description	Found in Sample: [S1] F1: Sample	Found in Sample: [S2] F2: Sample	Found in Sample: [S3] F3: Sample	Found in Sample: [S4] F4: Sample	Found in Sample: [S5] F5: Sample	Found in Sample: [S6] F6: Sample	Found in Sample: [S7] F7: Sample	Found in Sample: [S8] F8: Sample	Found in Sample: [S9] F9: Sample	Found in Sample: [S10] F10: Sample	Found in Sample: [S11] F11: Sample	Found in Sample: [S22] F22: Sample	Found in Sample: [S23] F23: Sample					Found in Sample: [S24] F24: Sample
1	High	22	22	612	[Master Protein] splicing factor 3A subunit 1 [OS=Mus musculus]	High	High	High	High	High	High	High	High	High	High	High	High	High					High
Q04750	Top1	DNA topoisomerase 1 [OS=Mus musculus]	0	109.363	27	22	515	22	767	90.8	9.33	726.39	22	cell division;cell organization and biogenesis;metabolic process;regulation of biological process;response to stimulus	chromosome;cytoplasm;nucleus	catalytic activity;DNA binding;nucleotide binding;protein binding;RNA binding	92.3	107.4	114.4	120.7	92	100.3	97.5	103.5	106.8	102.7	95.3	95.9	96.5	102.5	96.5	96.9	94.4	95.1
# Proteins	Found in Sample: [S14] F14: Sample	# Unique Peptides	# Peptides	# PSMs	Group Description	Found in Sample: [S1] F1: Sample	Found in Sample: [S2] F2: Sample	Found in Sample: [S3] F3: Sample	Found in Sample: [S4] F4: Sample	Found in Sample: [S5] F5: Sample	Found in Sample: [S6] F6: Sample	Found in Sample: [S7] F7: Sample	Found in Sample: [S8] F8: Sample	Found in Sample: [S9] F9: Sample	Found in Sample: [S10] F10: Sample	Found in Sample: [S11] F11: Sample	Found in Sample: [S22] F22: Sample	Found in Sample: [S23] F23: Sample					Found in Sample: [S24] F24: Sample
2	High	22	22	515	[Master Protein] DNA topoisomerase 1 [OS=Mus musculus]	High	High	High	High	High	High	High	High	High	High	High	High	High					High
Q61768	Kif5b	Kinesin-1 heavy chain [OS=Mus musculus]	0	156.929	26	22	399	22	963	109.5	6.44	918.47	22	cell differentiation;cell organization and biogenesis;cellular component movement;metabolic process;regulation of biological process;transport	cytoplasm;cytoskeleton;cytosol;membrane	catalytic activity;motor activity;nucleotide binding;protein binding	102.5	94.9	90.6	88.1	92.5	90.8	122.8	110.6	98.7	105.1	98.2	106.2	113.4	100	123	107.6	101.1	104
# Proteins	Found in Sample: [S14] F14: Sample	# Unique Peptides	# Peptides	# PSMs	Group Description	Found in Sample: [S1] F1: Sample	Found in Sample: [S2] F2: Sample	Found in Sample: [S3] F3: Sample	Found in Sample: [S4] F4: Sample	Found in Sample: [S5] F5: Sample	Found in Sample: [S6] F6: Sample	Found in Sample: [S7] F7: Sample	Found in Sample: [S8] F8: Sample	Found in Sample: [S9] F9: Sample	Found in Sample: [S10] F10: Sample	Found in Sample: [S11] F11: Sample	Found in Sample: [S22] F22: Sample	Found in Sample: [S23] F23: Sample					Found in Sample: [S24] F24: Sample
3	High	22	22	399	[Master Protein] Kinesin-1 heavy chain [OS=Mus musculus]	High	High	High	High	High	High	High	High	High	High	High	High	High					High
Q9Z0U1	Tjp2	Tight junction protein ZO-2 [OS=Mus musculus]	0	184.638	23	22	307	22	1167	131.2	6.79	609.87	22	regulation of biological process;response to stimulus;transport	cell surface;cytosol;membrane;nucleus	protein binding	113.1	108.7	114.2	116.4	104	111.6	75.5	77.9	76.1	74.5	78.8	73	108.3	122	112.1	118.5	118.3	129.1
# Proteins	Found in Sample: [S14] F14: Sample	# Unique Peptides	# Peptides	# PSMs	Group Description	Found in Sample: [S1] F1: Sample	Found in Sample: [S2] F2: Sample	Found in Sample: [S3] F3: Sample	Found in Sample: [S4] F4: Sample	Found in Sample: [S5] F5: Sample	Found in Sample: [S6] F6: Sample	Found in Sample: [S7] F7: Sample	Found in Sample: [S8] F8: Sample	Found in Sample: [S9] F9: Sample	Found in Sample: [S10] F10: Sample	Found in Sample: [S11] F11: Sample	Found in Sample: [S22] F22: Sample	Found in Sample: [S23] F23: Sample					Found in Sample: [S24] F24: Sample
2	High	22	22	307	[Master Protein] Tight junction protein ZO-2 [OS=Mus musculus]	High	High	High	High	High	High	High	High	High	High	High	High	High					High
Q6PDI5-1	AI314180	Proteasome-associated protein ECM29 homolog [OS=Mus musculus]	0	182.183	18	22	255	22	1840	203.6	7.06	399.24	22	cell organization and biogenesis;metabolic process	cytoplasm;cytoskeleton;endoplasmic reticulum;endosome;membrane;nucleus;proteasome	protein binding;structural molecule activity	91.8	93.3	79.1	80	94.2	89	115.7	111.7	98.6	115.1	102.5	104.6	103.4	91.5	95.2	106.6	89	96.1
# Proteins	Found in Sample: [S14] F14: Sample	# Unique Peptides	# Peptides	# PSMs	Group Description	Found in Sample: [S1] F1: Sample	Found in Sample: [S2] F2: Sample	Found in Sample: [S3] F3: Sample	Found in Sample: [S4] F4: Sample	Found in Sample: [S5] F5: Sample	Found in Sample: [S6] F6: Sample	Found in Sample: [S7] F7: Sample	Found in Sample: [S8] F8: Sample	Found in Sample: [S9] F9: Sample	Found in Sample: [S10] F10: Sample	Found in Sample: [S11] F11: Sample	Found in Sample: [S22] F22: Sample	Found in Sample: [S23] F23: Sample					Found in Sample: [S24] F24: Sample
2	High	22	22	255	[Master Protein] Proteasome-associated protein ECM29 homolog [OS=Mus musculus]	High	High	High	High	High	High	High	High	High	High	High	High	High					High
Q99PL5-1	Rrbp1	Ribosome-binding protein 1 [OS=Mus musculus]	0	148.454	17	22	378	22	1605	172.8	9.33	745.3	22	metabolic process;regulation of biological process;response to stimulus;transport	endoplasmic reticulum;membrane;ribosome	protein binding;receptor activity;structural molecule activity	100.9	105.4	114.5	115.5	109.8	107.2	98.9	108.1	104.3	102.2	103.6	102.6	88.1	94.6	92	93.5	94.4	97.6
# Proteins	Found in Sample: [S14] F14: Sample	# Unique Peptides	# Peptides	# PSMs	Group Description	Found in Sample: [S1] F1: Sample	Found in Sample: [S2] F2: Sample	Found in Sample: [S3] F3: Sample	Found in Sample: [S4] F4: Sample	Found in Sample: [S5] F5: Sample	Found in Sample: [S6] F6: Sample	Found in Sample: [S7] F7: Sample	Found in Sample: [S8] F8: Sample	Found in Sample: [S9] F9: Sample	Found in Sample: [S10] F10: Sample	Found in Sample: [S11] F11: Sample	Found in Sample: [S22] F22: Sample	Found in Sample: [S23] F23: Sample					Found in Sample: [S24] F24: Sample
12	High	22	22	378	[Master Protein] Ribosome-binding protein 1 [OS=Mus musculus]	High	High	High	High	High	High	High	High	High	High	High	High	High					High
P07356	Anxa2	Annexin A2 [OS=Mus musculus]	0	192.176	70	21	601	21	339	38.7	7.69	1483.4	21	cell organization and biogenesis;metabolic process;regulation of biological process;response to stimulus;transport	cell surface;cytoplasm;cytosol;endosome;extracellular;membrane;nucleus	enzyme regulator activity;metal ion binding;protein binding;RNA binding	82.6	95.7	85.3	76.1	92.7	95.1	72.3	72.7	81.8	67.4	85.9	91.1	100.1	98.1	108.9	107.2	130.7	135
# Proteins	Found in Sample: [S14] F14: Sample	# Unique Peptides	# Peptides	# PSMs	Group Description	Found in Sample: [S1] F1: Sample	Found in Sample: [S2] F2: Sample	Found in Sample: [S3] F3: Sample	Found in Sample: [S4] F4: Sample	Found in Sample: [S5] F5: Sample	Found in Sample: [S6] F6: Sample	Found in Sample: [S7] F7: Sample	Found in Sample: [S8] F8: Sample	Found in Sample: [S9] F9: Sample	Found in Sample: [S10] F10: Sample	Found in Sample: [S11] F11: Sample	Found in Sample: [S22] F22: Sample	Found in Sample: [S23] F23: Sample					Found in Sample: [S24] F24: Sample
1	High	21	21	601	[Master Protein] Annexin A2 [OS=Mus musculus]	High	High	High	High	High	High	High	High	High	High	High	High	High					High
P62702	Rps4x	40S ribosomal protein S4, X isoform [OS=Mus musculus]	0	206.907	67	21	1606	21	263	29.6	10.15	3121.13	21	development;metabolic process;regulation of biological process	cytoplasm;membrane;nucleus;ribosome	RNA binding;structural molecule activity	99	91.6	90.5	92.6	103.3	97.6	98.2	86.9	102.9	94	91.3	98.2	95.1	91.2	108.4	98.8	95.6	107.7
# Proteins	Found in Sample: [S14] F14: Sample	# Unique Peptides	# Peptides	# PSMs	Group Description	Found in Sample: [S1] F1: Sample	Found in Sample: [S2] F2: Sample	Found in Sample: [S3] F3: Sample	Found in Sample: [S4] F4: Sample	Found in Sample: [S5] F5: Sample	Found in Sample: [S6] F6: Sample	Found in Sample: [S7] F7: Sample	Found in Sample: [S8] F8: Sample	Found in Sample: [S9] F9: Sample	Found in Sample: [S10] F10: Sample	Found in Sample: [S11] F11: Sample	Found in Sample: [S22] F22: Sample	Found in Sample: [S23] F23: Sample					Found in Sample: [S24] F24: Sample
1	High	21	21	1606	[Master Protein] 40S ribosomal protein S4, X isoform [OS=Mus musculus]	High	High	High	High	High	High	High	High	High	High	High	High	High					High
P97351	Rps3a; Rps3a1	40S ribosomal protein S3a [OS=Mus musculus]	0	180.565	62	21	1120	21	264	29.9	9.73	1696.15	21	cell differentiation;metabolic process;regulation of biological process	cytoplasm;cytosol;endoplasmic reticulum;nucleus;ribosome	protein binding;RNA binding;structural molecule activity	93.8	101.1	127.8	120.4	109	110.3	111.2	105.8	86.2	85.1	114.1	102.9	90.4	86.9	107	98.5	90.6	81.6
# Proteins	Found in Sample: [S14] F14: Sample	# Unique Peptides	# Peptides	# PSMs	Group Description	Found in Sample: [S1] F1: Sample	Found in Sample: [S2] F2: Sample	Found in Sample: [S3] F3: Sample	Found in Sample: [S4] F4: Sample	Found in Sample: [S5] F5: Sample	Found in Sample: [S6] F6: Sample	Found in Sample: [S7] F7: Sample	Found in Sample: [S8] F8: Sample	Found in Sample: [S9] F9: Sample	Found in Sample: [S10] F10: Sample	Found in Sample: [S11] F11: Sample	Found in Sample: [S22] F22: Sample	Found in Sample: [S23] F23: Sample					Found in Sample: [S24] F24: Sample
1	High	21	21	1120	[Master Protein] 40S ribosomal protein S3a [OS=Mus musculus]	High	High	High	High	High	High	High	High	High	High	High	High	High					High
P62196	Psmc5	26S proteasome regulatory subunit 8 [OS=Mus musculus]	0	206.273	61	22	734	21	406	45.6	7.55	1547.73	22	metabolic process;regulation of biological process;response to stimulus	cytoplasm;membrane;nucleus;proteasome	catalytic activity;nucleotide binding;protein binding;RNA binding	93.9	93.5	77.5	75.8	100	103.2	103.1	96.1	97.6	101.8	104.4	104.7	100.7	104.3	102.7	103.9	97.3	99.6
# Proteins	Found in Sample: [S14] F14: Sample	# Unique Peptides	# Peptides	# PSMs	Group Description	Found in Sample: [S1] F1: Sample	Found in Sample: [S2] F2: Sample	Found in Sample: [S3] F3: Sample	Found in Sample: [S4] F4: Sample	Found in Sample: [S5] F5: Sample	Found in Sample: [S6] F6: Sample	Found in Sample: [S7] F7: Sample	Found in Sample: [S8] F8: Sample	Found in Sample: [S9] F9: Sample	Found in Sample: [S10] F10: Sample	Found in Sample: [S11] F11: Sample	Found in Sample: [S22] F22: Sample	Found in Sample: [S23] F23: Sample					Found in Sample: [S24] F24: Sample
1	High	21	22	734	[Master Protein] 26S proteasome regulatory subunit 8 [OS=Mus musculus]	High	High	High	High	High	High	High	High	High	High	High	High	High					High
Q9DCD0	Pgd	6-phosphogluconate dehydrogenase, decarboxylating [OS=Mus musculus]	0	258.192	59	21	843	21	483	53.2	7.23	1998.44	21	metabolic process	cytoplasm;nucleus	catalytic activity;nucleotide binding	122.1	119.7	88.3	86.4	87	91.7	129.4	126.6	109.8	120.9	107.5	106	81.8	79.8	84	83.3	78.2	79.9
# Proteins	Found in Sample: [S14] F14: Sample	# Unique Peptides	# Peptides	# PSMs	Group Description	Found in Sample: [S1] F1: Sample	Found in Sample: [S2] F2: Sample	Found in Sample: [S3] F3: Sample	Found in Sample: [S4] F4: Sample	Found in Sample: [S5] F5: Sample	Found in Sample: [S6] F6: Sample	Found in Sample: [S7] F7: Sample	Found in Sample: [S8] F8: Sample	Found in Sample: [S9] F9: Sample	Found in Sample: [S10] F10: Sample	Found in Sample: [S11] F11: Sample	Found in Sample: [S22] F22: Sample	Found in Sample: [S23] F23: Sample					Found in Sample: [S24] F24: Sample
1	High	21	21	843	[Master Protein] 6-phosphogluconate dehydrogenase, decarboxylating [OS=Mus musculus]	High	High	High	High	High	High	High	High	High	High	High	High	High					High
Q8BG32	Psmd11	26S proteasome non-ATPase regulatory subunit 11 [OS=Mus musculus]	0	181.289	58	21	730	21	422	47.4	6.48	1295.84	21	cell differentiation;cell organization and biogenesis;metabolic process	membrane;nucleus;proteasome	protein binding;structural molecule activity	101.9	97.2	89	89.1	93.8	95.8	104	98.2	95.4	100.3	99.3	91	102.4	101.3	104.6	104.7	96.4	104.7
# Proteins	Found in Sample: [S14] F14: Sample	# Unique Peptides	# Peptides	# PSMs	Group Description	Found in Sample: [S1] F1: Sample	Found in Sample: [S2] F2: Sample	Found in Sample: [S3] F3: Sample	Found in Sample: [S4] F4: Sample	Found in Sample: [S5] F5: Sample	Found in Sample: [S6] F6: Sample	Found in Sample: [S7] F7: Sample	Found in Sample: [S8] F8: Sample	Found in Sample: [S9] F9: Sample	Found in Sample: [S10] F10: Sample	Found in Sample: [S11] F11: Sample	Found in Sample: [S22] F22: Sample	Found in Sample: [S23] F23: Sample					Found in Sample: [S24] F24: Sample
1	High	21	21	730	[Master Protein] 26S proteasome non-ATPase regulatory subunit 11 [OS=Mus musculus]	High	High	High	High	High	High	High	High	High	High	High	High	High					High
Q9D0F9	Pgm2	Phosphoglucomutase-1 [OS=Mus musculus]	0	175.371	53	21	424	21	562	61.4	6.57	812.82	21	metabolic process	cytoplasm;cytoskeleton;cytosol	catalytic activity;metal ion binding	102.9	114.7	84.5	73.9	90.6	98.7	101.4	102	87.9	91.3	105.7	94.7	92.6	96	111	95.4	103.1	91.8
# Proteins	Found in Sample: [S14] F14: Sample	# Unique Peptides	# Peptides	# PSMs	Group Description	Found in Sample: [S1] F1: Sample	Found in Sample: [S2] F2: Sample	Found in Sample: [S3] F3: Sample	Found in Sample: [S4] F4: Sample	Found in Sample: [S5] F5: Sample	Found in Sample: [S6] F6: Sample	Found in Sample: [S7] F7: Sample	Found in Sample: [S8] F8: Sample	Found in Sample: [S9] F9: Sample	Found in Sample: [S10] F10: Sample	Found in Sample: [S11] F11: Sample	Found in Sample: [S22] F22: Sample	Found in Sample: [S23] F23: Sample					Found in Sample: [S24] F24: Sample
2	High	21	21	466	[Master Protein] Phosphoglucomutase-1 [OS=Mus musculus]	High	High	High	High	High	High	High	High	High	High	High	High	High					High
Q99KQ4	Nampt	nicotinamide phosphoribosyltransferase [OS=Mus musculus]	0	151.287	52	21	702	21	491	55.4	7.15	983.52	21	metabolic process;regulation of biological process;response to stimulus	cytoplasm;cytosol;extracellular;nucleus	catalytic activity;protein binding	98.4	95.9	81.5	81.1	83.3	78.1	122.6	122.2	102.6	107	99.5	101	127.9	126.2	118.7	114.9	119.5	131.6
# Proteins	Found in Sample: [S14] F14: Sample	# Unique Peptides	# Peptides	# PSMs	Group Description	Found in Sample: [S1] F1: Sample	Found in Sample: [S2] F2: Sample	Found in Sample: [S3] F3: Sample	Found in Sample: [S4] F4: Sample	Found in Sample: [S5] F5: Sample	Found in Sample: [S6] F6: Sample	Found in Sample: [S7] F7: Sample	Found in Sample: [S8] F8: Sample	Found in Sample: [S9] F9: Sample	Found in Sample: [S10] F10: Sample	Found in Sample: [S11] F11: Sample	Found in Sample: [S22] F22: Sample	Found in Sample: [S23] F23: Sample					Found in Sample: [S24] F24: Sample
1	High	21	21	702	[Master Protein] nicotinamide phosphoribosyltransferase [OS=Mus musculus]	High	High	High	High	High	High	High	High	High	High	High	High	High					High
P27659	Rpl3	60S ribosomal protein L3 [OS=Mus musculus]	0	257.075	47	21	1154	21	403	46.1	10.21	3224.68	21	cell organization and biogenesis;metabolic process;response to stimulus	cytoplasm;cytosol;nucleus;ribosome	RNA binding;structural molecule activity	103.1	106.2	114.3	115.2	90	92.5	108.9	123.3	88.8	87.9	87.4	97	101.8	97.5	92.3	91.7	107.3	101.2
# Proteins	Found in Sample: [S14] F14: Sample	# Unique Peptides	# Peptides	# PSMs	Group Description	Found in Sample: [S1] F1: Sample	Found in Sample: [S2] F2: Sample	Found in Sample: [S3] F3: Sample	Found in Sample: [S4] F4: Sample	Found in Sample: [S5] F5: Sample	Found in Sample: [S6] F6: Sample	Found in Sample: [S7] F7: Sample	Found in Sample: [S8] F8: Sample	Found in Sample: [S9] F9: Sample	Found in Sample: [S10] F10: Sample	Found in Sample: [S11] F11: Sample	Found in Sample: [S22] F22: Sample	Found in Sample: [S23] F23: Sample					Found in Sample: [S24] F24: Sample
1	High	21	21	1154	[Master Protein] 60S ribosomal protein L3 [OS=Mus musculus]	High	High	High	High	High	High	High	High	High	High	High	High	High					High
P29812	Dct	L-dopachrome tautomerase [OS=Mus musculus]	0	226.363	45	21	1482	21	517	58.5	6.9	3421.15	21	cell division;metabolic process;regulation of biological process	cytoplasm;cytosol;membrane	catalytic activity;metal ion binding	90.6	84.2	82.8	81.7	92.1	90.2	129.8	133.2	101.4	107.3	124.5	124.1	101.7	95.4	89.5	85	87.9	90.8
# Proteins	Found in Sample: [S14] F14: Sample	# Unique Peptides	# Peptides	# PSMs	Group Description	Found in Sample: [S1] F1: Sample	Found in Sample: [S2] F2: Sample	Found in Sample: [S3] F3: Sample	Found in Sample: [S4] F4: Sample	Found in Sample: [S5] F5: Sample	Found in Sample: [S6] F6: Sample	Found in Sample: [S7] F7: Sample	Found in Sample: [S8] F8: Sample	Found in Sample: [S9] F9: Sample	Found in Sample: [S10] F10: Sample	Found in Sample: [S11] F11: Sample	Found in Sample: [S22] F22: Sample	Found in Sample: [S23] F23: Sample					Found in Sample: [S24] F24: Sample
1	High	21	21	1482	[Master Protein] L-dopachrome tautomerase [OS=Mus musculus]	High	High	High	High	High	High	High	High	High	High	High	High	High					High
O88342	Wdr1	WD repeat-containing protein 1 [OS=Mus musculus]	0	162.286	41	21	756	21	606	66.4	6.6	1786.79	21	cell differentiation;cell organization and biogenesis;cellular component movement;metabolic process;regulation of biological process	cytoplasm;cytoskeleton;cytosol	protein binding	83.8	86.1	100.4	92.7	109.5	118.6	89.1	91.4	117.3	109.3	109.4	108.8	78.2	93.7	92.3	86.6	112.7	106.1
# Proteins	Found in Sample: [S14] F14: Sample	# Unique Peptides	# Peptides	# PSMs	Group Description	Found in Sample: [S1] F1: Sample	Found in Sample: [S2] F2: Sample	Found in Sample: [S3] F3: Sample	Found in Sample: [S4] F4: Sample	Found in Sample: [S5] F5: Sample	Found in Sample: [S6] F6: Sample	Found in Sample: [S7] F7: Sample	Found in Sample: [S8] F8: Sample	Found in Sample: [S9] F9: Sample	Found in Sample: [S10] F10: Sample	Found in Sample: [S11] F11: Sample	Found in Sample: [S22] F22: Sample	Found in Sample: [S23] F23: Sample					Found in Sample: [S24] F24: Sample
1	High	21	21	756	[Master Protein] WD repeat-containing protein 1 [OS=Mus musculus]	High	High	High	High	High	High	High	High	High	High	High	High	High					High
P17426	Ap2a1	AP-2 complex subunit alpha-1 [OS=Mus musculus]	0	185.546	41	27	323	21	977	107.6	7.03	612.3	27	regulation of biological process;transport	membrane	protein binding;transporter activity	100.4	95	80.1	76	95.7	98.5	105.7	103	107	114.5	113	107.2	89.8	89.7	98.1	103.3	91.5	92.7
# Proteins	Found in Sample: [S14] F14: Sample	# Unique Peptides	# Peptides	# PSMs	Group Description	Found in Sample: [S1] F1: Sample	Found in Sample: [S2] F2: Sample	Found in Sample: [S3] F3: Sample	Found in Sample: [S4] F4: Sample	Found in Sample: [S5] F5: Sample	Found in Sample: [S6] F6: Sample	Found in Sample: [S7] F7: Sample	Found in Sample: [S8] F8: Sample	Found in Sample: [S9] F9: Sample	Found in Sample: [S10] F10: Sample	Found in Sample: [S11] F11: Sample	Found in Sample: [S22] F22: Sample	Found in Sample: [S23] F23: Sample					Found in Sample: [S24] F24: Sample
2	High	21	27	323	[Master Protein] AP-2 complex subunit alpha-1 [OS=Mus musculus]	High	High	High	High	High	High	High	High	High	High	High	High	High					High
Q99MN1	Kars	Lysine--tRNA ligase [OS=Mus musculus]	0	179.27	38	21	875	21	595	67.8	5.94	1670.73	21	metabolic process;regulation of biological process;response to stimulus	cytoplasm;cytosol;extracellular;membrane;mitochondrion;nucleus	catalytic activity;nucleotide binding;protein binding;RNA binding	101.3	100.5	85.4	86.2	90.4	90.7	116.9	113.7	102.4	106.9	98.1	103.4	105.2	102.3	106.9	106.8	107.5	113.3
# Proteins	Found in Sample: [S14] F14: Sample	# Unique Peptides	# Peptides	# PSMs	Group Description	Found in Sample: [S1] F1: Sample	Found in Sample: [S2] F2: Sample	Found in Sample: [S3] F3: Sample	Found in Sample: [S4] F4: Sample	Found in Sample: [S5] F5: Sample	Found in Sample: [S6] F6: Sample	Found in Sample: [S7] F7: Sample	Found in Sample: [S8] F8: Sample	Found in Sample: [S9] F9: Sample	Found in Sample: [S10] F10: Sample	Found in Sample: [S11] F11: Sample	Found in Sample: [S22] F22: Sample	Found in Sample: [S23] F23: Sample					Found in Sample: [S24] F24: Sample
5	High	21	21	889	[Master Protein] Lysine--tRNA ligase [OS=Mus musculus]	High	High	High	High	High	High	High	High	High	High	High	High	High					High
Q3THK7	Gmps	GMP synthase [glutamine-hydrolyzing] [OS=Mus musculus]	0	185.941	38	21	550	21	693	76.7	6.73	919.93	21	metabolic process	cytoplasm;cytosol	catalytic activity;nucleotide binding	107.9	101.1	112.3	106.3	101.2	108.9	114.2	108.6	104	106.7	99.8	98.3	89.9	96.5	94.3	94	83.8	86.2
# Proteins	Found in Sample: [S14] F14: Sample	# Unique Peptides	# Peptides	# PSMs	Group Description	Found in Sample: [S1] F1: Sample	Found in Sample: [S2] F2: Sample	Found in Sample: [S3] F3: Sample	Found in Sample: [S4] F4: Sample	Found in Sample: [S5] F5: Sample	Found in Sample: [S6] F6: Sample	Found in Sample: [S7] F7: Sample	Found in Sample: [S8] F8: Sample	Found in Sample: [S9] F9: Sample	Found in Sample: [S10] F10: Sample	Found in Sample: [S11] F11: Sample	Found in Sample: [S22] F22: Sample	Found in Sample: [S23] F23: Sample					Found in Sample: [S24] F24: Sample
1	High	21	21	550	[Master Protein] GMP synthase [glutamine-hydrolyzing] [OS=Mus musculus]	High	High	High	High	High	High	High	High	High	High	High	High	High					High
Q9QUR6	Prep	prolyl endopeptidase [OS=Mus musculus]	0	174.209	38	21	617	21	710	80.7	5.73	1199.71	21	metabolic process	cytoplasm;cytosol;membrane;nucleus	catalytic activity	93.8	90.8	74.7	73.5	100.4	89	82.8	89.7	103.5	124.1	97	99.8	102.5	115.8	119.9	108.9	105.5	99.6
# Proteins	Found in Sample: [S14] F14: Sample	# Unique Peptides	# Peptides	# PSMs	Group Description	Found in Sample: [S1] F1: Sample	Found in Sample: [S2] F2: Sample	Found in Sample: [S3] F3: Sample	Found in Sample: [S4] F4: Sample	Found in Sample: [S5] F5: Sample	Found in Sample: [S6] F6: Sample	Found in Sample: [S7] F7: Sample	Found in Sample: [S8] F8: Sample	Found in Sample: [S9] F9: Sample	Found in Sample: [S10] F10: Sample	Found in Sample: [S11] F11: Sample	Found in Sample: [S22] F22: Sample	Found in Sample: [S23] F23: Sample					Found in Sample: [S24] F24: Sample
1	High	21	21	617	[Master Protein] prolyl endopeptidase [OS=Mus musculus]	High	High	High	High	High	High	High	High	High	High	High	High	High					High
Q8BFY9-2	Tnpo1	Isoform 2 of Transportin-1 [OS=Mus musculus]	0	201.165	34	21	612	21	890	101.2	4.96	1038.03	21	transport	cytoplasm;membrane;nucleus	protein binding;RNA binding;transporter activity	99.4	99.5	87.5	94	96.8	98.7	88.9	91.9	102.1	107.4	90.7	100.3	110.5	105	111.6	110	103.5	97.7
# Proteins	Found in Sample: [S14] F14: Sample	# Unique Peptides	# Peptides	# PSMs	Group Description	Found in Sample: [S1] F1: Sample	Found in Sample: [S2] F2: Sample	Found in Sample: [S3] F3: Sample	Found in Sample: [S4] F4: Sample	Found in Sample: [S5] F5: Sample	Found in Sample: [S6] F6: Sample	Found in Sample: [S7] F7: Sample	Found in Sample: [S8] F8: Sample	Found in Sample: [S9] F9: Sample	Found in Sample: [S10] F10: Sample	Found in Sample: [S11] F11: Sample	Found in Sample: [S22] F22: Sample	Found in Sample: [S23] F23: Sample					Found in Sample: [S24] F24: Sample
3	High	21	21	612	[Master Protein] Isoform 2 of Transportin-1 [OS=Mus musculus]	High	High	High	High	High	High	High	High	High	High	High	High	High					High
Q5SUR0	Pfas	Phosphoribosylformylglycinamidine synthase [OS=Mus musculus]	0	180.504	28	21	349	21	1337	144.5	5.67	690.87	21	metabolic process;response to stimulus	cytoplasm	catalytic activity;metal ion binding;nucleotide binding	111.4	117	115.2	108.3	86.5	96	108.8	116.7	97.3	96.6	93.7	87.8	102.3	102.2	88.8	84.2	87.4	102.5
# Proteins	Found in Sample: [S14] F14: Sample	# Unique Peptides	# Peptides	# PSMs	Group Description	Found in Sample: [S1] F1: Sample	Found in Sample: [S2] F2: Sample	Found in Sample: [S3] F3: Sample	Found in Sample: [S4] F4: Sample	Found in Sample: [S5] F5: Sample	Found in Sample: [S6] F6: Sample	Found in Sample: [S7] F7: Sample	Found in Sample: [S8] F8: Sample	Found in Sample: [S9] F9: Sample	Found in Sample: [S10] F10: Sample	Found in Sample: [S11] F11: Sample	Found in Sample: [S22] F22: Sample	Found in Sample: [S23] F23: Sample					Found in Sample: [S24] F24: Sample
1	High	21	21	349	[Master Protein] Phosphoribosylformylglycinamidine synthase [OS=Mus musculus]	High	High	High	High	High	High	High	High	High	High	High	High	High					High
P46460	Nsf	Vesicle-fusing ATPase [OS=Mus musculus]	0	112.794	27	21	421	21	744	82.6	6.95	632.26	21	cell organization and biogenesis;metabolic process;regulation of biological process;response to stimulus;transport	cytoplasm;cytosol;membrane	catalytic activity;metal ion binding;nucleotide binding;protein binding;RNA binding	128.5	125.1	116.9	126.2	108.3	108.5	110.8	109	75	79.1	89.1	98.5	88.2	76.6	83.9	79.1	98.2	93
# Proteins	Found in Sample: [S14] F14: Sample	# Unique Peptides	# Peptides	# PSMs	Group Description	Found in Sample: [S1] F1: Sample	Found in Sample: [S2] F2: Sample	Found in Sample: [S3] F3: Sample	Found in Sample: [S4] F4: Sample	Found in Sample: [S5] F5: Sample	Found in Sample: [S6] F6: Sample	Found in Sample: [S7] F7: Sample	Found in Sample: [S8] F8: Sample	Found in Sample: [S9] F9: Sample	Found in Sample: [S10] F10: Sample	Found in Sample: [S11] F11: Sample	Found in Sample: [S22] F22: Sample	Found in Sample: [S23] F23: Sample					Found in Sample: [S24] F24: Sample
1	High	21	21	421	[Master Protein] Vesicle-fusing ATPase [OS=Mus musculus]	High	High	High	High	High	High	High	High	High	High	High	High	High					High
Q3U1J4	Ddb1	DNA damage-binding protein 1 [OS=Mus musculus]	0	107.25	18	21	435	21	1140	126.8	5.26	599.73	21	cell organization and biogenesis;metabolic process;regulation of biological process;response to stimulus	cytoplasm;nucleus	DNA binding;protein binding	100.9	92	70.5	73.2	109.1	107.6	80.7	80.7	103.9	103.9	101.6	88.6	109.5	106.6	121.7	117.3	100.7	90.8
# Proteins	Found in Sample: [S14] F14: Sample	# Unique Peptides	# Peptides	# PSMs	Group Description	Found in Sample: [S1] F1: Sample	Found in Sample: [S2] F2: Sample	Found in Sample: [S3] F3: Sample	Found in Sample: [S4] F4: Sample	Found in Sample: [S5] F5: Sample	Found in Sample: [S6] F6: Sample	Found in Sample: [S7] F7: Sample	Found in Sample: [S8] F8: Sample	Found in Sample: [S9] F9: Sample	Found in Sample: [S10] F10: Sample	Found in Sample: [S11] F11: Sample	Found in Sample: [S22] F22: Sample	Found in Sample: [S23] F23: Sample					Found in Sample: [S24] F24: Sample
1	High	21	21	435	[Master Protein] DNA damage-binding protein 1 [OS=Mus musculus]	High	High	High	High	High	High	High	High	High	High	High	High	High					High
P16858	Gapdh; Gm20899; LOC100042025; Gapdh-ps15; Gm12033	glyceraldehyde-3-phosphate dehydrogenase [OS=Mus musculus]	0	560.286	81	20	9112	20	333	35.8	8.25	28516.4	20	cell death;cell organization and biogenesis;defense response;development;metabolic process;regulation of biological process;response to stimulus	cytoplasm;cytoskeleton;cytosol;membrane;mitochondrion;nucleus	catalytic activity;enzyme regulator activity;nucleotide binding;protein binding	122.1	120	131.8	134.2	111.7	118.8	107.5	106.9	80.1	82.2	90.1	91.2	80.9	80	91.2	84.2	92.8	93.6
# Proteins	Found in Sample: [S14] F14: Sample	# Unique Peptides	# Peptides	# PSMs	Group Description	Found in Sample: [S1] F1: Sample	Found in Sample: [S2] F2: Sample	Found in Sample: [S3] F3: Sample	Found in Sample: [S4] F4: Sample	Found in Sample: [S5] F5: Sample	Found in Sample: [S6] F6: Sample	Found in Sample: [S7] F7: Sample	Found in Sample: [S8] F8: Sample	Found in Sample: [S9] F9: Sample	Found in Sample: [S10] F10: Sample	Found in Sample: [S11] F11: Sample	Found in Sample: [S22] F22: Sample	Found in Sample: [S23] F23: Sample					Found in Sample: [S24] F24: Sample
2	High	20	20	9112	[Master Protein] glyceraldehyde-3-phosphate dehydrogenase [OS=Mus musculus]	High	High	High	High	High	High	High	High	High	High	High	High	High					High
P62908	Rps3	40S ribosomal protein S3 [OS=Mus musculus]	0	168.863	81	20	2309	20	243	26.7	9.66	5080.23	20	cell death;cell division;cell organization and biogenesis;metabolic process;regulation of biological process;response to stimulus	cytoplasm;cytoskeleton;cytosol;endoplasmic reticulum;membrane;mitochondrion;nucleus;organelle lumen;ribosome	catalytic activity;DNA binding;protein binding;RNA binding;structural molecule activity	103.2	100.9	77.3	82.8	101.5	106.7	99.3	97.9	100.2	107.5	103	103.9	102.6	99.5	102.1	100.5	98.5	99
# Proteins	Found in Sample: [S14] F14: Sample	# Unique Peptides	# Peptides	# PSMs	Group Description	Found in Sample: [S1] F1: Sample	Found in Sample: [S2] F2: Sample	Found in Sample: [S3] F3: Sample	Found in Sample: [S4] F4: Sample	Found in Sample: [S5] F5: Sample	Found in Sample: [S6] F6: Sample	Found in Sample: [S7] F7: Sample	Found in Sample: [S8] F8: Sample	Found in Sample: [S9] F9: Sample	Found in Sample: [S10] F10: Sample	Found in Sample: [S11] F11: Sample	Found in Sample: [S22] F22: Sample	Found in Sample: [S23] F23: Sample					Found in Sample: [S24] F24: Sample
1	High	20	20	2309	[Master Protein] 40S ribosomal protein S3 [OS=Mus musculus]	High	High	High	High	High	High	High	High	High	High	High	High	High					High
P06151	Ldha	L-lactate dehydrogenase A chain [OS=Mus musculus]	0	337.036	73	21	2007	20	332	36.5	7.74	4398.27	21	cell communication;metabolic process;response to stimulus	cytoplasm;cytosol;membrane;mitochondrion;nucleus	catalytic activity;protein binding	100.4	100.4	84	92.9	102.5	108.7	98.9	97.5	91.5	93	97.9	104	86.5	81.5	95.3	94.6	101.8	103.6
# Proteins	Found in Sample: [S14] F14: Sample	# Unique Peptides	# Peptides	# PSMs	Group Description	Found in Sample: [S1] F1: Sample	Found in Sample: [S2] F2: Sample	Found in Sample: [S3] F3: Sample	Found in Sample: [S4] F4: Sample	Found in Sample: [S5] F5: Sample	Found in Sample: [S6] F6: Sample	Found in Sample: [S7] F7: Sample	Found in Sample: [S8] F8: Sample	Found in Sample: [S9] F9: Sample	Found in Sample: [S10] F10: Sample	Found in Sample: [S11] F11: Sample	Found in Sample: [S22] F22: Sample	Found in Sample: [S23] F23: Sample					Found in Sample: [S24] F24: Sample
2	High	20	21	2007	[Master Protein] L-lactate dehydrogenase A chain [OS=Mus musculus]	High	High	High	High	High	High	High	High	High	High	High	High	High					High
P29758	Oat	Ornithine aminotransferase, mitochondrial [OS=Mus musculus]	0	283.243	71	20	1114	20	439	48.3	6.62	2410.02	20	cell organization and biogenesis;metabolic process	cytoplasm;mitochondrion;organelle lumen	catalytic activity;protein binding	105.9	107.3	84.8	85.5	96.6	97.8	97	95	92.8	96.4	92.7	88.3	105.4	106.4	100.3	105.2	107.9	116.7
# Proteins	Found in Sample: [S14] F14: Sample	# Unique Peptides	# Peptides	# PSMs	Group Description	Found in Sample: [S1] F1: Sample	Found in Sample: [S2] F2: Sample	Found in Sample: [S3] F3: Sample	Found in Sample: [S4] F4: Sample	Found in Sample: [S5] F5: Sample	Found in Sample: [S6] F6: Sample	Found in Sample: [S7] F7: Sample	Found in Sample: [S8] F8: Sample	Found in Sample: [S9] F9: Sample	Found in Sample: [S10] F10: Sample	Found in Sample: [S11] F11: Sample	Found in Sample: [S22] F22: Sample	Found in Sample: [S23] F23: Sample					Found in Sample: [S24] F24: Sample
1	High	20	20	1114	[Master Protein] Ornithine aminotransferase, mitochondrial [OS=Mus musculus]	High	High	High	High	High	High	High	High	High	High	High	High	High					High
Q91VC3	Eif4a3	Eukaryotic initiation factor 4A-III [OS=Mus musculus]	0	211.095	65	23	722	20	411	46.8	6.73	1439.91	23	metabolic process;regulation of biological process;response to stimulus;transport	cytoplasm;membrane;nucleus;spliceosomal complex	catalytic activity;nucleotide binding;RNA binding	100.1	89.8	71.1	72.9	108.6	106.1	89.1	82.6	108.9	97.8	98.4	91.1	95.3	91.7	123.6	115.2	97.1	91.8
# Proteins	Found in Sample: [S14] F14: Sample	# Unique Peptides	# Peptides	# PSMs	Group Description	Found in Sample: [S1] F1: Sample	Found in Sample: [S2] F2: Sample	Found in Sample: [S3] F3: Sample	Found in Sample: [S4] F4: Sample	Found in Sample: [S5] F5: Sample	Found in Sample: [S6] F6: Sample	Found in Sample: [S7] F7: Sample	Found in Sample: [S8] F8: Sample	Found in Sample: [S9] F9: Sample	Found in Sample: [S10] F10: Sample	Found in Sample: [S11] F11: Sample	Found in Sample: [S22] F22: Sample	Found in Sample: [S23] F23: Sample					Found in Sample: [S24] F24: Sample
1	High	20	23	722	[Master Protein] Eukaryotic initiation factor 4A-III [OS=Mus musculus]	High	High	High	High	High	High	High	High	High	High	High	High	High					High
P05201	Got1	Aspartate aminotransferase, cytoplasmic [OS=Mus musculus]	0	208.812	64	20	862	20	413	46.2	7.14	2139.36	20	metabolic process;regulation of biological process;response to stimulus	cytoplasm;cytosol;mitochondrion;nucleus;vacuole	catalytic activity	108.7	107.8	91.7	91	100.2	99.1	124.4	126.8	110.8	116.3	108.5	105.5	93.7	95.2	89.5	92.3	89.5	93.4
# Proteins	Found in Sample: [S14] F14: Sample	# Unique Peptides	# Peptides	# PSMs	Group Description	Found in Sample: [S1] F1: Sample	Found in Sample: [S2] F2: Sample	Found in Sample: [S3] F3: Sample	Found in Sample: [S4] F4: Sample	Found in Sample: [S5] F5: Sample	Found in Sample: [S6] F6: Sample	Found in Sample: [S7] F7: Sample	Found in Sample: [S8] F8: Sample	Found in Sample: [S9] F9: Sample	Found in Sample: [S10] F10: Sample	Found in Sample: [S11] F11: Sample	Found in Sample: [S22] F22: Sample	Found in Sample: [S23] F23: Sample					Found in Sample: [S24] F24: Sample
1	High	20	20	862	[Master Protein] Aspartate aminotransferase, cytoplasmic [OS=Mus musculus]	High	High	High	High	High	High	High	High	High	High	High	High	High					High
Q9CR16	Ppid	peptidyl-prolyl cis-trans isomerase D [OS=Mus musculus]	0	183.99	58	20	1030	20	370	40.7	7.43	1640.63	20	cell death;cell organization and biogenesis;metabolic process;regulation of biological process;response to stimulus;transport	cytoplasm;cytosol;mitochondrion;nucleus	catalytic activity;protein binding	112.4	118.4	119.9	126.3	103.3	110.7	119.2	118.1	101.8	103.5	97.1	94.3	91.5	91.8	82.4	82	80.3	83.5
# Proteins	Found in Sample: [S14] F14: Sample	# Unique Peptides	# Peptides	# PSMs	Group Description	Found in Sample: [S1] F1: Sample	Found in Sample: [S2] F2: Sample	Found in Sample: [S3] F3: Sample	Found in Sample: [S4] F4: Sample	Found in Sample: [S5] F5: Sample	Found in Sample: [S6] F6: Sample	Found in Sample: [S7] F7: Sample	Found in Sample: [S8] F8: Sample	Found in Sample: [S9] F9: Sample	Found in Sample: [S10] F10: Sample	Found in Sample: [S11] F11: Sample	Found in Sample: [S22] F22: Sample	Found in Sample: [S23] F23: Sample					Found in Sample: [S24] F24: Sample
1	High	20	20	1030	[Master Protein] peptidyl-prolyl cis-trans isomerase D [OS=Mus musculus]	High	High	High	High	High	High	High	High	High	High	High	High	High					High
P62192	Psmc1	26S proteasome regulatory subunit 4 [OS=Mus musculus]	0	206.15	56	21	1091	20	440	49.2	6.21	2673.67	21	metabolic process;regulation of biological process;response to stimulus	cytoplasm;cytosol;membrane;nucleus;proteasome	catalytic activity;nucleotide binding;protein binding;RNA binding	103.1	103.3	106.8	109.4	104.8	97.9	113.3	109.9	88.7	94.7	93.2	92.7	99.3	101.5	98.9	101.6	105	95.1
# Proteins	Found in Sample: [S14] F14: Sample	# Unique Peptides	# Peptides	# PSMs	Group Description	Found in Sample: [S1] F1: Sample	Found in Sample: [S2] F2: Sample	Found in Sample: [S3] F3: Sample	Found in Sample: [S4] F4: Sample	Found in Sample: [S5] F5: Sample	Found in Sample: [S6] F6: Sample	Found in Sample: [S7] F7: Sample	Found in Sample: [S8] F8: Sample	Found in Sample: [S9] F9: Sample	Found in Sample: [S10] F10: Sample	Found in Sample: [S11] F11: Sample	Found in Sample: [S22] F22: Sample	Found in Sample: [S23] F23: Sample					Found in Sample: [S24] F24: Sample
1	High	20	21	1091	[Master Protein] 26S proteasome regulatory subunit 4 [OS=Mus musculus]	High	High	High	High	High	High	High	High	High	High	High	High	High					High
P19324	Serpinh1	Serpin H1 [OS=Mus musculus]	0	374.469	56	20	2376	20	417	46.5	8.82	6517.08	20	cell organization and biogenesis;metabolic process;regulation of biological process	cytoplasm;endoplasmic reticulum;membrane;organelle lumen	enzyme regulator activity;protein binding;RNA binding	91.7	94.3	85.8	86.5	103.4	90.9	108.6	98	100.6	104.1	104	101.3	101.5	99.1	105.3	106.1	101	99.4
# Proteins	Found in Sample: [S14] F14: Sample	# Unique Peptides	# Peptides	# PSMs	Group Description	Found in Sample: [S1] F1: Sample	Found in Sample: [S2] F2: Sample	Found in Sample: [S3] F3: Sample	Found in Sample: [S4] F4: Sample	Found in Sample: [S5] F5: Sample	Found in Sample: [S6] F6: Sample	Found in Sample: [S7] F7: Sample	Found in Sample: [S8] F8: Sample	Found in Sample: [S9] F9: Sample	Found in Sample: [S10] F10: Sample	Found in Sample: [S11] F11: Sample	Found in Sample: [S22] F22: Sample	Found in Sample: [S23] F23: Sample					Found in Sample: [S24] F24: Sample
1	High	20	20	2376	[Master Protein] Serpin H1 [OS=Mus musculus]	High	High	High	High	High	High	High	High	High	High	High	High	High					High
Q9D379	Ephx1	epoxide hydrolase 1 [OS=Mus musculus]	0	155.008	55	20	494	20	455	52.5	8.35	675.26	20	metabolic process;response to stimulus	endoplasmic reticulum;membrane	catalytic activity;protein binding	84.1	83	73.4	74.3	98.8	95.3	151.9	155	153	155.9	146.6	178.4	55.5	57.5	58.4	55.9	58.2	54.1
# Proteins	Found in Sample: [S14] F14: Sample	# Unique Peptides	# Peptides	# PSMs	Group Description	Found in Sample: [S1] F1: Sample	Found in Sample: [S2] F2: Sample	Found in Sample: [S3] F3: Sample	Found in Sample: [S4] F4: Sample	Found in Sample: [S5] F5: Sample	Found in Sample: [S6] F6: Sample	Found in Sample: [S7] F7: Sample	Found in Sample: [S8] F8: Sample	Found in Sample: [S9] F9: Sample	Found in Sample: [S10] F10: Sample	Found in Sample: [S11] F11: Sample	Found in Sample: [S22] F22: Sample	Found in Sample: [S23] F23: Sample					Found in Sample: [S24] F24: Sample
1	High	20	20	494	[Master Protein] epoxide hydrolase 1 [OS=Mus musculus]	High	High	High	High	High	High	High	High	High	High	High	High	High					High
Q76MZ3	Ppp2r1a	serine/threonine-protein phosphatase 2A 65 kDa regulatory subunit A alpha isoform [OS=Mus musculus]	0	305.997	55	25	898	20	589	65.3	5.11	2066.49	25	cell organization and biogenesis;metabolic process;regulation of biological process	chromosome;cytoplasm;cytosol;membrane	catalytic activity;enzyme regulator activity;protein binding	94.6	95.6	97.2	88.3	94.9	105.2	104.3	101.9	110.8	102.2	109.9	112.3	92.2	96.1	87.5	93	91.4	90.7
# Proteins	Found in Sample: [S14] F14: Sample	# Unique Peptides	# Peptides	# PSMs	Group Description	Found in Sample: [S1] F1: Sample	Found in Sample: [S2] F2: Sample	Found in Sample: [S3] F3: Sample	Found in Sample: [S4] F4: Sample	Found in Sample: [S5] F5: Sample	Found in Sample: [S6] F6: Sample	Found in Sample: [S7] F7: Sample	Found in Sample: [S8] F8: Sample	Found in Sample: [S9] F9: Sample	Found in Sample: [S10] F10: Sample	Found in Sample: [S11] F11: Sample	Found in Sample: [S22] F22: Sample	Found in Sample: [S23] F23: Sample					Found in Sample: [S24] F24: Sample
1	High	20	25	898	[Master Protein] serine/threonine-protein phosphatase 2A 65 kDa regulatory subunit A alpha isoform [OS=Mus musculus]	High	High	High	High	High	High	High	High	High	High	High	High	High					High
P62814	Atp6v1b2	V-type proton ATPase subunit B, brain isoform [OS=Mus musculus]	0	239.336	53	20	903	20	511	56.5	5.81	2526.82	20	metabolic process;transport	cytoplasm;cytosol;membrane	catalytic activity;nucleotide binding;transporter activity	87.4	86	93.3	92.4	87.7	95.7	103.1	112.4	119.2	115.3	118.3	117.4	90.1	94.1	83.9	92.8	106.7	103.8
# Proteins	Found in Sample: [S14] F14: Sample	# Unique Peptides	# Peptides	# PSMs	Group Description	Found in Sample: [S1] F1: Sample	Found in Sample: [S2] F2: Sample	Found in Sample: [S3] F3: Sample	Found in Sample: [S4] F4: Sample	Found in Sample: [S5] F5: Sample	Found in Sample: [S6] F6: Sample	Found in Sample: [S7] F7: Sample	Found in Sample: [S8] F8: Sample	Found in Sample: [S9] F9: Sample	Found in Sample: [S10] F10: Sample	Found in Sample: [S11] F11: Sample	Found in Sample: [S22] F22: Sample	Found in Sample: [S23] F23: Sample					Found in Sample: [S24] F24: Sample
1	High	20	20	903	[Master Protein] V-type proton ATPase subunit B, brain isoform [OS=Mus musculus]	High	High	High	High	High	High	High	High	High	High	High	High	High					High
Q9WTM5	Ruvbl2	RuvB-like 2 [OS=Mus musculus]	0	166.006	51	20	592	20	463	51.1	5.64	1415.75	20	cell organization and biogenesis;metabolic process;regulation of biological process;response to stimulus	cytosol;nucleus	catalytic activity;DNA binding;nucleotide binding;protein binding	102.8	91.6	82.3	83.7	98.3	98.5	104.3	112.1	100.4	98.8	104.7	101.8	97.9	98.1	98.5	101.6	98.6	102.9
# Proteins	Found in Sample: [S14] F14: Sample	# Unique Peptides	# Peptides	# PSMs	Group Description	Found in Sample: [S1] F1: Sample	Found in Sample: [S2] F2: Sample	Found in Sample: [S3] F3: Sample	Found in Sample: [S4] F4: Sample	Found in Sample: [S5] F5: Sample	Found in Sample: [S6] F6: Sample	Found in Sample: [S7] F7: Sample	Found in Sample: [S8] F8: Sample	Found in Sample: [S9] F9: Sample	Found in Sample: [S10] F10: Sample	Found in Sample: [S11] F11: Sample	Found in Sample: [S22] F22: Sample	Found in Sample: [S23] F23: Sample					Found in Sample: [S24] F24: Sample
1	High	20	20	592	[Master Protein] RuvB-like 2 [OS=Mus musculus]	High	High	High	High	High	High	High	High	High	High	High	High	High					High
P60229	Eif3e	Eukaryotic translation initiation factor 3 subunit E [OS=Mus musculus]	0	202.492	50	20	713	20	445	52.2	6.04	1258.85	20	cell organization and biogenesis;metabolic process;regulation of biological process	cytoplasm;cytosol;membrane;nucleus	protein binding;RNA binding	88.6	92.2	70.4	73.4	100.9	99.8	81.5	83.5	114.5	112.1	98.1	94.7	111	105.8	110.7	120.7	110.8	98.6
# Proteins	Found in Sample: [S14] F14: Sample	# Unique Peptides	# Peptides	# PSMs	Group Description	Found in Sample: [S1] F1: Sample	Found in Sample: [S2] F2: Sample	Found in Sample: [S3] F3: Sample	Found in Sample: [S4] F4: Sample	Found in Sample: [S5] F5: Sample	Found in Sample: [S6] F6: Sample	Found in Sample: [S7] F7: Sample	Found in Sample: [S8] F8: Sample	Found in Sample: [S9] F9: Sample	Found in Sample: [S10] F10: Sample	Found in Sample: [S11] F11: Sample	Found in Sample: [S22] F22: Sample	Found in Sample: [S23] F23: Sample					Found in Sample: [S24] F24: Sample
1	High	20	20	713	[Master Protein] Eukaryotic translation initiation factor 3 subunit E [OS=Mus musculus]	High	High	High	High	High	High	High	High	High	High	High	High	High					High
P54071	Idh2	Isocitrate dehydrogenase [NADP], mitochondrial [OS=Mus musculus]	0	225.344	49	21	1585	20	452	50.9	8.69	2670.5	21	metabolic process;regulation of biological process	cytosol;membrane;mitochondrion	catalytic activity;metal ion binding;nucleotide binding	93.6	95.6	82.3	74.7	91.9	94.2	103.8	104	109.1	111.3	108.5	112.5	90.7	95.6	100.6	88.8	106.3	92.7
# Proteins	Found in Sample: [S14] F14: Sample	# Unique Peptides	# Peptides	# PSMs	Group Description	Found in Sample: [S1] F1: Sample	Found in Sample: [S2] F2: Sample	Found in Sample: [S3] F3: Sample	Found in Sample: [S4] F4: Sample	Found in Sample: [S5] F5: Sample	Found in Sample: [S6] F6: Sample	Found in Sample: [S7] F7: Sample	Found in Sample: [S8] F8: Sample	Found in Sample: [S9] F9: Sample	Found in Sample: [S10] F10: Sample	Found in Sample: [S11] F11: Sample	Found in Sample: [S22] F22: Sample	Found in Sample: [S23] F23: Sample					Found in Sample: [S24] F24: Sample
3	High	20	21	1634	[Master Protein] Isocitrate dehydrogenase [NADP], mitochondrial [OS=Mus musculus]	High	High	High	High	High	High	High	High	High	High	High	High	High					High
Q8BK67	Rcc2	Protein RCC2 [OS=Mus musculus]	0	197.782	47	20	920	20	520	55.9	8.72	1758.05	20	cell division;cell organization and biogenesis;regulation of biological process;response to stimulus	chromosome;cytoplasm;cytoskeleton;membrane;nucleus	protein binding;RNA binding	103.5	100.6	91.4	94.5	100.5	101.7	107.9	103.3	97	103.5	102.7	97.4	94.9	93.5	106.2	104.7	104.3	97.5
# Proteins	Found in Sample: [S14] F14: Sample	# Unique Peptides	# Peptides	# PSMs	Group Description	Found in Sample: [S1] F1: Sample	Found in Sample: [S2] F2: Sample	Found in Sample: [S3] F3: Sample	Found in Sample: [S4] F4: Sample	Found in Sample: [S5] F5: Sample	Found in Sample: [S6] F6: Sample	Found in Sample: [S7] F7: Sample	Found in Sample: [S8] F8: Sample	Found in Sample: [S9] F9: Sample	Found in Sample: [S10] F10: Sample	Found in Sample: [S11] F11: Sample	Found in Sample: [S22] F22: Sample	Found in Sample: [S23] F23: Sample					Found in Sample: [S24] F24: Sample
1	High	20	20	920	[Master Protein] Protein RCC2 [OS=Mus musculus]	High	High	High	High	High	High	High	High	High	High	High	High	High					High
P03975		IgE-binding protein [OS=Mus musculus]	0	239.519	41	20	1036	20	557	62.7	9.31	2904.23	20	metabolic process		protein binding	74.7	72	75.1	81.5	79.5	80.4	97.3	90.9	116.2	113.7	117.2	109.8	89.2	87.1	108.6	101.6	101.8	108.8
# Proteins	Found in Sample: [S14] F14: Sample	# Unique Peptides	# Peptides	# PSMs	Group Description	Found in Sample: [S1] F1: Sample	Found in Sample: [S2] F2: Sample	Found in Sample: [S3] F3: Sample	Found in Sample: [S4] F4: Sample	Found in Sample: [S5] F5: Sample	Found in Sample: [S6] F6: Sample	Found in Sample: [S7] F7: Sample	Found in Sample: [S8] F8: Sample	Found in Sample: [S9] F9: Sample	Found in Sample: [S10] F10: Sample	Found in Sample: [S11] F11: Sample	Found in Sample: [S22] F22: Sample	Found in Sample: [S23] F23: Sample					Found in Sample: [S24] F24: Sample
1	High	20	20	1036	[Master Protein] IgE-binding protein [OS=Mus musculus]	High	High	High	High	High	High	High	High	High	High	High	High	High					High
Q8BGD9	Eif4b	eukaryotic translation initiation factor 4B [OS=Mus musculus]	0	181.283	35	20	414	20	611	68.8	5.67	951.03	20	cell organization and biogenesis;metabolic process		RNA binding	98	107.4	131.5	129	105.6	110	94.4	98.8	95.9	99.6	101.2	102.3	96.4	104.7	98.6	97.8	98.1	105.8
# Proteins	Found in Sample: [S14] F14: Sample	# Unique Peptides	# Peptides	# PSMs	Group Description	Found in Sample: [S1] F1: Sample	Found in Sample: [S2] F2: Sample	Found in Sample: [S3] F3: Sample	Found in Sample: [S4] F4: Sample	Found in Sample: [S5] F5: Sample	Found in Sample: [S6] F6: Sample	Found in Sample: [S7] F7: Sample	Found in Sample: [S8] F8: Sample	Found in Sample: [S9] F9: Sample	Found in Sample: [S10] F10: Sample	Found in Sample: [S11] F11: Sample	Found in Sample: [S22] F22: Sample	Found in Sample: [S23] F23: Sample					Found in Sample: [S24] F24: Sample
1	High	20	20	414	[Master Protein] eukaryotic translation initiation factor 4B [OS=Mus musculus]	High	High	High	High	High	High	High	High	High	High	High	High	High					High
Q9Z110-1	Aldh18a1	delta-1-pyrroline-5-carboxylate synthase [OS=Mus musculus]	0	150.426	31	20	458	20	795	87.2	7.55	967.94	20	metabolic process;response to stimulus	cytoplasm;cytosol;membrane;mitochondrion	catalytic activity;nucleotide binding;protein binding;RNA binding	105.1	100.2	76.6	76.5	84.1	90	125.2	127.9	127.7	128.6	109	112.3	94.4	95.7	92.4	89.1	86.2	91.9
# Proteins	Found in Sample: [S14] F14: Sample	# Unique Peptides	# Peptides	# PSMs	Group Description	Found in Sample: [S1] F1: Sample	Found in Sample: [S2] F2: Sample	Found in Sample: [S3] F3: Sample	Found in Sample: [S4] F4: Sample	Found in Sample: [S5] F5: Sample	Found in Sample: [S6] F6: Sample	Found in Sample: [S7] F7: Sample	Found in Sample: [S8] F8: Sample	Found in Sample: [S9] F9: Sample	Found in Sample: [S10] F10: Sample	Found in Sample: [S11] F11: Sample	Found in Sample: [S22] F22: Sample	Found in Sample: [S23] F23: Sample					Found in Sample: [S24] F24: Sample
2	High	20	20	458	[Master Protein] delta-1-pyrroline-5-carboxylate synthase [OS=Mus musculus]	High	High	High	High	High	High	High	High	High	High	High	High	High					High
Q8VIJ6	Sfpq	splicing factor, proline- and glutamine-rich [OS=Mus musculus]	0	234.52	30	21	883	20	699	75.4	9.44	2157.6	21	cell organization and biogenesis;defense response;metabolic process;regulation of biological process;response to stimulus	chromosome;cytoplasm;nucleus	DNA binding;protein binding;RNA binding	90.6	98.2	92.6	95.3	100.7	100.2	112.1	101.3	91.3	98.3	95.2	104	91.2	87.7	95.8	96.2	108.3	98.7
# Proteins	Found in Sample: [S14] F14: Sample	# Unique Peptides	# Peptides	# PSMs	Group Description	Found in Sample: [S1] F1: Sample	Found in Sample: [S2] F2: Sample	Found in Sample: [S3] F3: Sample	Found in Sample: [S4] F4: Sample	Found in Sample: [S5] F5: Sample	Found in Sample: [S6] F6: Sample	Found in Sample: [S7] F7: Sample	Found in Sample: [S8] F8: Sample	Found in Sample: [S9] F9: Sample	Found in Sample: [S10] F10: Sample	Found in Sample: [S11] F11: Sample	Found in Sample: [S22] F22: Sample	Found in Sample: [S23] F23: Sample					Found in Sample: [S24] F24: Sample
1	High	20	21	883	[Master Protein] splicing factor, proline- and glutamine-rich [OS=Mus musculus]	High	High	High	High	High	High	High	High	High	High	High	High	High					High
Q99MR6-1	Srrt	serrate RNA effector molecule homolog [OS=Mus musculus]	0	117.394	27	20	324	20	875	100.4	5.97	448.89	20	cell proliferation;metabolic process;regulation of biological process	cytoplasm;nucleus	DNA binding;protein binding;RNA binding	100.5	109.5	110.5	113.8	95.8	95.6	99.2	99	93.7	96.6	90.2	88.5	111.2	102.4	104.1	103.6	105.2	95.6
# Proteins	Found in Sample: [S14] F14: Sample	# Unique Peptides	# Peptides	# PSMs	Group Description	Found in Sample: [S1] F1: Sample	Found in Sample: [S2] F2: Sample	Found in Sample: [S3] F3: Sample	Found in Sample: [S4] F4: Sample	Found in Sample: [S5] F5: Sample	Found in Sample: [S6] F6: Sample	Found in Sample: [S7] F7: Sample	Found in Sample: [S8] F8: Sample	Found in Sample: [S9] F9: Sample	Found in Sample: [S10] F10: Sample	Found in Sample: [S11] F11: Sample	Found in Sample: [S22] F22: Sample	Found in Sample: [S23] F23: Sample					Found in Sample: [S24] F24: Sample
4	High	20	20	324	[Master Protein] serrate RNA effector molecule homolog [OS=Mus musculus]	High	High	High	High	High	High	High	High	High	High	High	High	High					High
P11103	Parp1	Poly [ADP-ribose] polymerase 1 [OS=Mus musculus]	0	177.345	25	20	456	20	1013	113	8.95	1175.88	20	cell death;cell organization and biogenesis;metabolic process;regulation of biological process;response to stimulus	cytoplasm;membrane;mitochondrion;nucleus	catalytic activity;DNA binding;metal ion binding;nucleotide binding;protein binding;RNA binding	96.3	106.9	74.9	87.7	96.4	102	92.2	89.3	106	114.1	90	115.9	89.3	91.8	117.7	115.6	83.1	100.6
# Proteins	Found in Sample: [S14] F14: Sample	# Unique Peptides	# Peptides	# PSMs	Group Description	Found in Sample: [S1] F1: Sample	Found in Sample: [S2] F2: Sample	Found in Sample: [S3] F3: Sample	Found in Sample: [S4] F4: Sample	Found in Sample: [S5] F5: Sample	Found in Sample: [S6] F6: Sample	Found in Sample: [S7] F7: Sample	Found in Sample: [S8] F8: Sample	Found in Sample: [S9] F9: Sample	Found in Sample: [S10] F10: Sample	Found in Sample: [S11] F11: Sample	Found in Sample: [S22] F22: Sample	Found in Sample: [S23] F23: Sample					Found in Sample: [S24] F24: Sample
2	High	20	20	456	[Master Protein] Poly [ADP-ribose] polymerase 1 [OS=Mus musculus]	High	High	High	High	High	High	High	High	High	High	High	High	High					High
Q80UM3	Naa15	N-alpha-acetyltransferase 15, NatA auxiliary subunit [OS=Mus musculus]	0	119.941	23	20	516	20	865	100.9	7.62	725.18	20	cell differentiation;development;metabolic process;regulation of biological process	cytoplasm;cytosol;membrane;nucleus	catalytic activity;protein binding;RNA binding	94	93.2	78.9	75.9	86	92.4	90.1	96.8	138.8	144.2	142.2	159.1	81.3	79.4	95.1	99.5	76.8	73.3
# Proteins	Found in Sample: [S14] F14: Sample	# Unique Peptides	# Peptides	# PSMs	Group Description	Found in Sample: [S1] F1: Sample	Found in Sample: [S2] F2: Sample	Found in Sample: [S3] F3: Sample	Found in Sample: [S4] F4: Sample	Found in Sample: [S5] F5: Sample	Found in Sample: [S6] F6: Sample	Found in Sample: [S7] F7: Sample	Found in Sample: [S8] F8: Sample	Found in Sample: [S9] F9: Sample	Found in Sample: [S10] F10: Sample	Found in Sample: [S11] F11: Sample	Found in Sample: [S22] F22: Sample	Found in Sample: [S23] F23: Sample					Found in Sample: [S24] F24: Sample
2	High	20	20	524	[Master Protein] N-alpha-acetyltransferase 15, NatA auxiliary subunit [OS=Mus musculus]	High	High	High	High	High	High	High	High	High	High	High	High	High					High
P68040	Gnb2l1; Rack1	Receptor of activated protein C kinase 1 [OS=Mus musculus]	0	208.99	79	19	2546	19	317	35.1	7.69	7173.27	19	cell death;cell differentiation;cellular homeostasis;development;metabolic process;regulation of biological process;response to stimulus	cytoplasm;cytosol;membrane;mitochondrion;nucleus;ribosome	enzyme regulator activity;protein binding;receptor activity;RNA binding	103.9	103.3	70.9	69	102.3	102.8	96	97	101.2	109.9	105	95	101.8	100.8	107.8	107.4	97.8	100.1
# Proteins	Found in Sample: [S14] F14: Sample	# Unique Peptides	# Peptides	# PSMs	Group Description	Found in Sample: [S1] F1: Sample	Found in Sample: [S2] F2: Sample	Found in Sample: [S3] F3: Sample	Found in Sample: [S4] F4: Sample	Found in Sample: [S5] F5: Sample	Found in Sample: [S6] F6: Sample	Found in Sample: [S7] F7: Sample	Found in Sample: [S8] F8: Sample	Found in Sample: [S9] F9: Sample	Found in Sample: [S10] F10: Sample	Found in Sample: [S11] F11: Sample	Found in Sample: [S22] F22: Sample	Found in Sample: [S23] F23: Sample					Found in Sample: [S24] F24: Sample
1	High	19	19	2546	[Master Protein] Receptor of activated protein C kinase 1 [OS=Mus musculus]	High	High	High	High	High	High	High	High	High	High	High	High	High					High
P17182	Eno1; Gm5506; Eno1b	alpha-enolase [OS=Mus musculus]	0	495.084	77	26	12545	19	434	47.1	6.8	36301.5	26	metabolic process;regulation of biological process;response to stimulus	cell surface;cytoplasm;cytosol;membrane;nucleus	catalytic activity;DNA binding;metal ion binding;protein binding;RNA binding	97.2	98.9	102.7	99.4	111.3	101.1	98.9	88.6	103.8	89.3	93	115.7	98.8	91.2	90.3	101.7	114.3	93.4
# Proteins	Found in Sample: [S14] F14: Sample	# Unique Peptides	# Peptides	# PSMs	Group Description	Found in Sample: [S1] F1: Sample	Found in Sample: [S2] F2: Sample	Found in Sample: [S3] F3: Sample	Found in Sample: [S4] F4: Sample	Found in Sample: [S5] F5: Sample	Found in Sample: [S6] F6: Sample	Found in Sample: [S7] F7: Sample	Found in Sample: [S8] F8: Sample	Found in Sample: [S9] F9: Sample	Found in Sample: [S10] F10: Sample	Found in Sample: [S11] F11: Sample	Found in Sample: [S22] F22: Sample	Found in Sample: [S23] F23: Sample					Found in Sample: [S24] F24: Sample
1	High	19	26	12545	[Master Protein] alpha-enolase [OS=Mus musculus]	High	High	High	High	High	High	High	High	High	High	High	High	High					High
P62259	Ywhae	14-3-3 protein epsilon [OS=Mus musculus]	0	279.152	73	21	2830	19	255	29.2	4.74	6532.63	21	cellular component movement;cellular homeostasis;metabolic process;regulation of biological process;response to stimulus;transport	cytoplasm;cytosol;membrane;mitochondrion;nucleus	catalytic activity;protein binding;RNA binding	97.5	91.7	91.3	90.2	94.5	97.3	98.9	96.7	106.3	105.2	109.2	103	102.5	99.2	101.8	105	97	98
# Proteins	Found in Sample: [S14] F14: Sample	# Unique Peptides	# Peptides	# PSMs	Group Description	Found in Sample: [S1] F1: Sample	Found in Sample: [S2] F2: Sample	Found in Sample: [S3] F3: Sample	Found in Sample: [S4] F4: Sample	Found in Sample: [S5] F5: Sample	Found in Sample: [S6] F6: Sample	Found in Sample: [S7] F7: Sample	Found in Sample: [S8] F8: Sample	Found in Sample: [S9] F9: Sample	Found in Sample: [S10] F10: Sample	Found in Sample: [S11] F11: Sample	Found in Sample: [S22] F22: Sample	Found in Sample: [S23] F23: Sample					Found in Sample: [S24] F24: Sample
1	High	19	21	2830	[Master Protein] 14-3-3 protein epsilon [OS=Mus musculus]	High	High	High	High	High	High	High	High	High	High	High	High	High					High
O88685	Psmc3	26S proteasome regulatory subunit 6A [OS=Mus musculus]	0	199.336	57	19	477	19	442	49.5	5.19	958.98	19	metabolic process;regulation of biological process;response to stimulus	cytoplasm;membrane;nucleus;proteasome	catalytic activity;nucleotide binding;protein binding	99.5	107.8	109.7	110.2	97.3	98.4	110.1	107.9	90	92.6	90.1	90	109.5	103.7	102.2	98.5	100	95.6
# Proteins	Found in Sample: [S14] F14: Sample	# Unique Peptides	# Peptides	# PSMs	Group Description	Found in Sample: [S1] F1: Sample	Found in Sample: [S2] F2: Sample	Found in Sample: [S3] F3: Sample	Found in Sample: [S4] F4: Sample	Found in Sample: [S5] F5: Sample	Found in Sample: [S6] F6: Sample	Found in Sample: [S7] F7: Sample	Found in Sample: [S8] F8: Sample	Found in Sample: [S9] F9: Sample	Found in Sample: [S10] F10: Sample	Found in Sample: [S11] F11: Sample	Found in Sample: [S22] F22: Sample	Found in Sample: [S23] F23: Sample					Found in Sample: [S24] F24: Sample
1	High	19	19	477	[Master Protein] 26S proteasome regulatory subunit 6A [OS=Mus musculus]	High	High	High	High	High	High	High	High	High	High	High	High	High					High
P50247	Ahcy; Gm4737	Adenosylhomocysteinase [OS=Mus musculus]	0	216.839	54	21	937	19	432	47.7	6.54	2017.3	21	defense response;metabolic process;response to stimulus;transport	cytoplasm;cytosol;nucleus	catalytic activity;metal ion binding;nucleotide binding;protein binding	97.6	95.9	77.6	77.4	98.8	94.9	101.9	105.1	107	111.1	105.7	108.7	104.2	98.7	110.9	100.8	93.7	95.1
# Proteins	Found in Sample: [S14] F14: Sample	# Unique Peptides	# Peptides	# PSMs	Group Description	Found in Sample: [S1] F1: Sample	Found in Sample: [S2] F2: Sample	Found in Sample: [S3] F3: Sample	Found in Sample: [S4] F4: Sample	Found in Sample: [S5] F5: Sample	Found in Sample: [S6] F6: Sample	Found in Sample: [S7] F7: Sample	Found in Sample: [S8] F8: Sample	Found in Sample: [S9] F9: Sample	Found in Sample: [S10] F10: Sample	Found in Sample: [S11] F11: Sample	Found in Sample: [S22] F22: Sample	Found in Sample: [S23] F23: Sample					Found in Sample: [S24] F24: Sample
1	High	19	21	937	[Master Protein] Adenosylhomocysteinase [OS=Mus musculus]	High	High	High	High	High	High	High	High	High	High	High	High	High					High
Q9Z0N1	Eif2s3x	Eukaryotic translation initiation factor 2 subunit 3, X-linked [OS=Mus musculus]	0	176	53	19	593	19	472	51	8.4	1488.72	19	metabolic process	cytoplasm	catalytic activity;nucleotide binding;protein binding;RNA binding	96.3	96.1	87.1	89.5	100.1	103.6	98.5	97.6	98.1	98.1	96.9	102.7	96.6	97.8	103.8	105.9	102.4	104
# Proteins	Found in Sample: [S14] F14: Sample	# Unique Peptides	# Peptides	# PSMs	Group Description	Found in Sample: [S1] F1: Sample	Found in Sample: [S2] F2: Sample	Found in Sample: [S3] F3: Sample	Found in Sample: [S4] F4: Sample	Found in Sample: [S5] F5: Sample	Found in Sample: [S6] F6: Sample	Found in Sample: [S7] F7: Sample	Found in Sample: [S8] F8: Sample	Found in Sample: [S9] F9: Sample	Found in Sample: [S10] F10: Sample	Found in Sample: [S11] F11: Sample	Found in Sample: [S22] F22: Sample	Found in Sample: [S23] F23: Sample					Found in Sample: [S24] F24: Sample
2	High	19	19	593	[Master Protein] Eukaryotic translation initiation factor 2 subunit 3, X-linked [OS=Mus musculus]	High	High	High	High	High	High	High	High	High	High	High	High	High					High
P52293	Kpna2	Importin subunit alpha-1 [OS=Mus musculus]	0	190.977	50	19	395	19	529	57.9	5.68	1035.8	19	transport	cytoplasm;cytosol;membrane;nucleus	protein binding;RNA binding;transporter activity	117.4	117.5	122.2	123.1	101.2	104.8	85.1	84.2	82.3	86.7	83.3	78.3	100.1	108.2	99.3	98.6	100.5	98.8
# Proteins	Found in Sample: [S14] F14: Sample	# Unique Peptides	# Peptides	# PSMs	Group Description	Found in Sample: [S1] F1: Sample	Found in Sample: [S2] F2: Sample	Found in Sample: [S3] F3: Sample	Found in Sample: [S4] F4: Sample	Found in Sample: [S5] F5: Sample	Found in Sample: [S6] F6: Sample	Found in Sample: [S7] F7: Sample	Found in Sample: [S8] F8: Sample	Found in Sample: [S9] F9: Sample	Found in Sample: [S10] F10: Sample	Found in Sample: [S11] F11: Sample	Found in Sample: [S22] F22: Sample	Found in Sample: [S23] F23: Sample					Found in Sample: [S24] F24: Sample
1	High	19	19	395	[Master Protein] Importin subunit alpha-1 [OS=Mus musculus]	High	High	High	High	High	High	High	High	High	High	High	High	High					High
Q9Z1F9	Uba2	SUMO-activating enzyme subunit 2 [OS=Mus musculus]	0	178.675	45	19	346	19	638	70.5	5.24	743.49	19	metabolic process	cytoplasm;nucleus	catalytic activity;metal ion binding;nucleotide binding;protein binding	102	106.5	100.7	94.8	94.6	92	113.2	104.8	101.6	95.6	97.4	88.4	98.8	103.1	94	99.9	95.2	98
# Proteins	Found in Sample: [S14] F14: Sample	# Unique Peptides	# Peptides	# PSMs	Group Description	Found in Sample: [S1] F1: Sample	Found in Sample: [S2] F2: Sample	Found in Sample: [S3] F3: Sample	Found in Sample: [S4] F4: Sample	Found in Sample: [S5] F5: Sample	Found in Sample: [S6] F6: Sample	Found in Sample: [S7] F7: Sample	Found in Sample: [S8] F8: Sample	Found in Sample: [S9] F9: Sample	Found in Sample: [S10] F10: Sample	Found in Sample: [S11] F11: Sample	Found in Sample: [S22] F22: Sample	Found in Sample: [S23] F23: Sample					Found in Sample: [S24] F24: Sample
1	High	19	19	346	[Master Protein] SUMO-activating enzyme subunit 2 [OS=Mus musculus]	High	High	High	High	High	High	High	High	High	High	High	High	High					High
P28658	Atxn10	Ataxin-10 [OS=Mus musculus]	0	146.32	44	19	300	19	475	53.7	5.25	473.15	19	cell organization and biogenesis	cytoplasm;cytosol;membrane	protein binding	107.6	106.5	70.8	68.4	111.5	110.3	81.1	77.7	81.3	85.8	96.8	96	101.9	104.2	110.9	117.4	105.4	98
# Proteins	Found in Sample: [S14] F14: Sample	# Unique Peptides	# Peptides	# PSMs	Group Description	Found in Sample: [S1] F1: Sample	Found in Sample: [S2] F2: Sample	Found in Sample: [S3] F3: Sample	Found in Sample: [S4] F4: Sample	Found in Sample: [S5] F5: Sample	Found in Sample: [S6] F6: Sample	Found in Sample: [S7] F7: Sample	Found in Sample: [S8] F8: Sample	Found in Sample: [S9] F9: Sample	Found in Sample: [S10] F10: Sample	Found in Sample: [S11] F11: Sample	Found in Sample: [S22] F22: Sample	Found in Sample: [S23] F23: Sample					Found in Sample: [S24] F24: Sample
2	High	19	19	307	[Master Protein] Ataxin-10 [OS=Mus musculus]	High	High	High	High	High	High	High	High	High	High	High	High	High					High
Q80UG5-3	Sept9	Isoform 3 of Septin-9 [OS=Mus musculus]	0	184.563	43	19	493	19	576	64.7	7.49	960.98	19	cell division;cell organization and biogenesis;regulation of biological process	cytoplasm;cytoskeleton	catalytic activity;nucleotide binding;protein binding	116.4	99.7	106.4	103.2	101.2	94.1	96.8	98.5	75.1	92.3	84.2	74.2	111.6	109.3	93.4	105.5	113	114.6
# Proteins	Found in Sample: [S14] F14: Sample	# Unique Peptides	# Peptides	# PSMs	Group Description	Found in Sample: [S1] F1: Sample	Found in Sample: [S2] F2: Sample	Found in Sample: [S3] F3: Sample	Found in Sample: [S4] F4: Sample	Found in Sample: [S5] F5: Sample	Found in Sample: [S6] F6: Sample	Found in Sample: [S7] F7: Sample	Found in Sample: [S8] F8: Sample	Found in Sample: [S9] F9: Sample	Found in Sample: [S10] F10: Sample	Found in Sample: [S11] F11: Sample	Found in Sample: [S22] F22: Sample	Found in Sample: [S23] F23: Sample					Found in Sample: [S24] F24: Sample
3	High	19	19	493	[Master Protein] Isoform 3 of Septin-9 [OS=Mus musculus]	High	High	High	High	High	High	High	High	High	High	High	High	High					High
P24547	Impdh2	inosine-5'-monophosphate dehydrogenase 2 [OS=Mus musculus]	0	184.755	43	20	722	19	514	55.8	7.28	1910.71	20	cell organization and biogenesis;cell proliferation;metabolic process;response to stimulus	cytoplasm;cytosol;membrane;nucleus	catalytic activity;DNA binding;metal ion binding;nucleotide binding;RNA binding	98.4	98.4	109.7	104.3	94.1	97.5	77.2	82.3	96.4	90	76	87.7	110.1	118.3	113.8	105.3	102.9	110.5
# Proteins	Found in Sample: [S14] F14: Sample	# Unique Peptides	# Peptides	# PSMs	Group Description	Found in Sample: [S1] F1: Sample	Found in Sample: [S2] F2: Sample	Found in Sample: [S3] F3: Sample	Found in Sample: [S4] F4: Sample	Found in Sample: [S5] F5: Sample	Found in Sample: [S6] F6: Sample	Found in Sample: [S7] F7: Sample	Found in Sample: [S8] F8: Sample	Found in Sample: [S9] F9: Sample	Found in Sample: [S10] F10: Sample	Found in Sample: [S11] F11: Sample	Found in Sample: [S22] F22: Sample	Found in Sample: [S23] F23: Sample					Found in Sample: [S24] F24: Sample
1	High	19	20	722	[Master Protein] inosine-5'-monophosphate dehydrogenase 2 [OS=Mus musculus]	High	High	High	High	High	High	High	High	High	High	High	High	High					High
Q8BP47	Nars	Asparagine--tRNA ligase, cytoplasmic [OS=Mus musculus]	0	171.049	38	19	750	19	559	64.2	5.86	1661.5	19	metabolic process	cytoplasm;cytosol;mitochondrion	catalytic activity;nucleotide binding	103.7	100.4	78.6	80	96.3	85.7	107.7	104.8	108.2	117.9	95	104.2	108.7	107.5	114.9	111.9	91.2	111
# Proteins	Found in Sample: [S14] F14: Sample	# Unique Peptides	# Peptides	# PSMs	Group Description	Found in Sample: [S1] F1: Sample	Found in Sample: [S2] F2: Sample	Found in Sample: [S3] F3: Sample	Found in Sample: [S4] F4: Sample	Found in Sample: [S5] F5: Sample	Found in Sample: [S6] F6: Sample	Found in Sample: [S7] F7: Sample	Found in Sample: [S8] F8: Sample	Found in Sample: [S9] F9: Sample	Found in Sample: [S10] F10: Sample	Found in Sample: [S11] F11: Sample	Found in Sample: [S22] F22: Sample	Found in Sample: [S23] F23: Sample					Found in Sample: [S24] F24: Sample
1	High	19	19	750	[Master Protein] Asparagine--tRNA ligase, cytoplasmic [OS=Mus musculus]	High	High	High	High	High	High	High	High	High	High	High	High	High					High
Q9D6Z1	Nop56	Nucleolar protein 56 [OS=Mus musculus]	0	163.215	38	19	568	19	580	64.4	9.14	1174.44	19	metabolic process	cytoplasm;membrane;nucleus	protein binding;RNA binding	106.2	112.3	97.5	95.5	87.4	95.2	107.4	99.7	93.5	94.8	85.8	79.6	115.4	111.7	104.4	102.4	100.4	100.9
# Proteins	Found in Sample: [S14] F14: Sample	# Unique Peptides	# Peptides	# PSMs	Group Description	Found in Sample: [S1] F1: Sample	Found in Sample: [S2] F2: Sample	Found in Sample: [S3] F3: Sample	Found in Sample: [S4] F4: Sample	Found in Sample: [S5] F5: Sample	Found in Sample: [S6] F6: Sample	Found in Sample: [S7] F7: Sample	Found in Sample: [S8] F8: Sample	Found in Sample: [S9] F9: Sample	Found in Sample: [S10] F10: Sample	Found in Sample: [S11] F11: Sample	Found in Sample: [S22] F22: Sample	Found in Sample: [S23] F23: Sample					Found in Sample: [S24] F24: Sample
1	High	19	19	568	[Master Protein] Nucleolar protein 56 [OS=Mus musculus]	High	High	High	High	High	High	High	High	High	High	High	High	High					High
Q8R050	Gspt1	Eukaryotic peptide chain release factor GTP-binding subunit ERF3A [OS=Mus musculus]	0	126.13	35	19	435	19	636	68.6	5.21	704.12	19	cell organization and biogenesis;metabolic process	cytosol	catalytic activity;nucleotide binding;RNA binding	108.4	96.6	105.7	106.9	103.2	107.3	91.6	98.1	95.6	98.1	98.6	97.4	93	95.4	107	107.4	95.7	92
# Proteins	Found in Sample: [S14] F14: Sample	# Unique Peptides	# Peptides	# PSMs	Group Description	Found in Sample: [S1] F1: Sample	Found in Sample: [S2] F2: Sample	Found in Sample: [S3] F3: Sample	Found in Sample: [S4] F4: Sample	Found in Sample: [S5] F5: Sample	Found in Sample: [S6] F6: Sample	Found in Sample: [S7] F7: Sample	Found in Sample: [S8] F8: Sample	Found in Sample: [S9] F9: Sample	Found in Sample: [S10] F10: Sample	Found in Sample: [S11] F11: Sample	Found in Sample: [S22] F22: Sample	Found in Sample: [S23] F23: Sample					Found in Sample: [S24] F24: Sample
5	High	19	19	441	[Master Protein] Eukaryotic peptide chain release factor GTP-binding subunit ERF3A [OS=Mus musculus]	High	High	High	High	High	High	High	High	High	High	High	High	High					High
P47856	Gfpt1	glutamine--fructose-6-phosphate aminotransferase [isomerizing] 1 [OS=Mus musculus]	0	163.655	33	19	472	19	697	78.5	6.84	800.38	19	cell organization and biogenesis;metabolic process;regulation of biological process		catalytic activity	131.7	128.1	91.9	90.9	122.2	133.6	95.9	91.5	90.4	98.1	98.2	89.2	80.4	76	85.3	82.1	78	79
# Proteins	Found in Sample: [S14] F14: Sample	# Unique Peptides	# Peptides	# PSMs	Group Description	Found in Sample: [S1] F1: Sample	Found in Sample: [S2] F2: Sample	Found in Sample: [S3] F3: Sample	Found in Sample: [S4] F4: Sample	Found in Sample: [S5] F5: Sample	Found in Sample: [S6] F6: Sample	Found in Sample: [S7] F7: Sample	Found in Sample: [S8] F8: Sample	Found in Sample: [S9] F9: Sample	Found in Sample: [S10] F10: Sample	Found in Sample: [S11] F11: Sample	Found in Sample: [S22] F22: Sample	Found in Sample: [S23] F23: Sample					Found in Sample: [S24] F24: Sample
3	High	19	19	472	[Master Protein] glutamine--fructose-6-phosphate aminotransferase [isomerizing] 1 [OS=Mus musculus]	High	High	High	High	High	High	High	High	High	High	High	High	High					High
P49718	Mcm5	DNA replication licensing factor mcm5 [OS=Mus musculus]	0	152.248	32	19	533	19	733	82.3	8.43	1195.63	19	metabolic process	membrane;nucleus	catalytic activity;DNA binding;nucleotide binding	102.6	101.5	90.1	90.8	98.8	98.6	107.2	106	101.1	101.7	96.2	90.9	96.1	98.1	106.1	107.3	92.7	90.6
# Proteins	Found in Sample: [S14] F14: Sample	# Unique Peptides	# Peptides	# PSMs	Group Description	Found in Sample: [S1] F1: Sample	Found in Sample: [S2] F2: Sample	Found in Sample: [S3] F3: Sample	Found in Sample: [S4] F4: Sample	Found in Sample: [S5] F5: Sample	Found in Sample: [S6] F6: Sample	Found in Sample: [S7] F7: Sample	Found in Sample: [S8] F8: Sample	Found in Sample: [S9] F9: Sample	Found in Sample: [S10] F10: Sample	Found in Sample: [S11] F11: Sample	Found in Sample: [S22] F22: Sample	Found in Sample: [S23] F23: Sample					Found in Sample: [S24] F24: Sample
1	High	19	19	533	[Master Protein] DNA replication licensing factor mcm5 [OS=Mus musculus]	High	High	High	High	High	High	High	High	High	High	High	High	High					High
Q9JIF7	Copb1	Coatomer subunit beta [OS=Mus musculus]	0	218.805	30	19	406	19	953	107	6	852.3	19	transport	cytoplasm;cytosol;Golgi;membrane	structural molecule activity	94	86.2	59.1	57.2	122	101.7	73	74.1	113.7	103.9	107.8	107.4	88.1	80.8	119.7	120.1	101.7	98.3
# Proteins	Found in Sample: [S14] F14: Sample	# Unique Peptides	# Peptides	# PSMs	Group Description	Found in Sample: [S1] F1: Sample	Found in Sample: [S2] F2: Sample	Found in Sample: [S3] F3: Sample	Found in Sample: [S4] F4: Sample	Found in Sample: [S5] F5: Sample	Found in Sample: [S6] F6: Sample	Found in Sample: [S7] F7: Sample	Found in Sample: [S8] F8: Sample	Found in Sample: [S9] F9: Sample	Found in Sample: [S10] F10: Sample	Found in Sample: [S11] F11: Sample	Found in Sample: [S22] F22: Sample	Found in Sample: [S23] F23: Sample					Found in Sample: [S24] F24: Sample
1	High	19	19	406	[Master Protein] Coatomer subunit beta [OS=Mus musculus]	High	High	High	High	High	High	High	High	High	High	High	High	High					High
Q922K7	Nop2	Probable 28S rRNA (cytosine-C(5))-methyltransferase [OS=Mus musculus]	0	138.501	29	19	468	19	793	86.7	9.22	855.63	19	cell organization and biogenesis;metabolic process;regulation of biological process	nucleus	catalytic activity;RNA binding	99.8	108.2	143.7	146.6	113.2	126.9	65.4	80.4	101.9	82.5	86.8	91.8	89.5	102.4	85.9	91.3	102.9	96.4
# Proteins	Found in Sample: [S14] F14: Sample	# Unique Peptides	# Peptides	# PSMs	Group Description	Found in Sample: [S1] F1: Sample	Found in Sample: [S2] F2: Sample	Found in Sample: [S3] F3: Sample	Found in Sample: [S4] F4: Sample	Found in Sample: [S5] F5: Sample	Found in Sample: [S6] F6: Sample	Found in Sample: [S7] F7: Sample	Found in Sample: [S8] F8: Sample	Found in Sample: [S9] F9: Sample	Found in Sample: [S10] F10: Sample	Found in Sample: [S11] F11: Sample	Found in Sample: [S22] F22: Sample	Found in Sample: [S23] F23: Sample					Found in Sample: [S24] F24: Sample
1	High	19	19	468	[Master Protein] Probable 28S rRNA (cytosine-C(5))-methyltransferase [OS=Mus musculus]	High	High	High	High	High	High	High	High	High	High	High	High	High					High
Q68FL6	Mars	Methionine--tRNA ligase, cytoplasmic [OS=Mus musculus]	0	151.526	28	19	364	19	902	101.4	7.14	625.98	19	cell communication;metabolic process;regulation of biological process;response to stimulus	cytoplasm;cytosol;membrane;mitochondrion	catalytic activity;nucleotide binding;RNA binding	111.2	102.3	95.1	88.6	101.5	92.1	97.2	94.5	96	102.1	95.8	101	112.6	117	113.6	112.6	102.2	93.5
# Proteins	Found in Sample: [S14] F14: Sample	# Unique Peptides	# Peptides	# PSMs	Group Description	Found in Sample: [S1] F1: Sample	Found in Sample: [S2] F2: Sample	Found in Sample: [S3] F3: Sample	Found in Sample: [S4] F4: Sample	Found in Sample: [S5] F5: Sample	Found in Sample: [S6] F6: Sample	Found in Sample: [S7] F7: Sample	Found in Sample: [S8] F8: Sample	Found in Sample: [S9] F9: Sample	Found in Sample: [S10] F10: Sample	Found in Sample: [S11] F11: Sample	Found in Sample: [S22] F22: Sample	Found in Sample: [S23] F23: Sample					Found in Sample: [S24] F24: Sample
1	High	19	19	364	[Master Protein] Methionine--tRNA ligase, cytoplasmic [OS=Mus musculus]	High	High	High	High	High	High	High	High	High	High	High	High	High					High
Q9ESZ8-1	Gtf2i	General transcription factor II-I [OS=Mus musculus]	0	152.812	26	19	433	19	998	112.2	6.55	1070.15	19	cellular homeostasis;metabolic process;regulation of biological process	cytoplasm;membrane;nucleus	DNA binding;protein binding	104	101.3	85	85.4	102.1	102.7	92	97	99.1	100.7	94.1	93.6	104.5	98.4	111.3	105.6	106.9	103.4
# Proteins	Found in Sample: [S14] F14: Sample	# Unique Peptides	# Peptides	# PSMs	Group Description	Found in Sample: [S1] F1: Sample	Found in Sample: [S2] F2: Sample	Found in Sample: [S3] F3: Sample	Found in Sample: [S4] F4: Sample	Found in Sample: [S5] F5: Sample	Found in Sample: [S6] F6: Sample	Found in Sample: [S7] F7: Sample	Found in Sample: [S8] F8: Sample	Found in Sample: [S9] F9: Sample	Found in Sample: [S10] F10: Sample	Found in Sample: [S11] F11: Sample	Found in Sample: [S22] F22: Sample	Found in Sample: [S23] F23: Sample					Found in Sample: [S24] F24: Sample
7	High	19	19	433	[Master Protein] General transcription factor II-I [OS=Mus musculus]	High	High	High	High	High	High	High	High	High	High	High	High	High					High
Q62448	Eif4g2	Eukaryotic translation initiation factor 4 gamma 2 [OS=Mus musculus]	0	111.47	21	19	417	19	906	102	7.14	672.09	19	metabolic process;regulation of biological process	cytoplasm;membrane	protein binding;RNA binding	98.9	110.3	104	114.5	106.5	111.1	95.9	92.6	84.5	82.8	80.4	83.4	104.5	106.5	92.8	96.5	100.4	106.9
# Proteins	Found in Sample: [S14] F14: Sample	# Unique Peptides	# Peptides	# PSMs	Group Description	Found in Sample: [S1] F1: Sample	Found in Sample: [S2] F2: Sample	Found in Sample: [S3] F3: Sample	Found in Sample: [S4] F4: Sample	Found in Sample: [S5] F5: Sample	Found in Sample: [S6] F6: Sample	Found in Sample: [S7] F7: Sample	Found in Sample: [S8] F8: Sample	Found in Sample: [S9] F9: Sample	Found in Sample: [S10] F10: Sample	Found in Sample: [S11] F11: Sample	Found in Sample: [S22] F22: Sample	Found in Sample: [S23] F23: Sample					Found in Sample: [S24] F24: Sample
2	High	19	19	417	[Master Protein] Eukaryotic translation initiation factor 4 gamma 2 [OS=Mus musculus]	High	High	High	High	High	High	High	High	High	High	High	High	High					High
Q05D44	Eif5b	Eukaryotic translation initiation factor 5B [OS=Mus musculus]	0	160.294	17	19	512	19	1216	137.5	5.59	1159.07	19	metabolic process;regulation of biological process	cytoplasm	catalytic activity;metal ion binding;nucleotide binding;RNA binding	96.9	104.9	97.5	98.1	99.2	105.7	100.3	115.7	115.6	107.9	115.7	109.6	94.5	102.2	94.8	97.2	92.1	88.4
# Proteins	Found in Sample: [S14] F14: Sample	# Unique Peptides	# Peptides	# PSMs	Group Description	Found in Sample: [S1] F1: Sample	Found in Sample: [S2] F2: Sample	Found in Sample: [S3] F3: Sample	Found in Sample: [S4] F4: Sample	Found in Sample: [S5] F5: Sample	Found in Sample: [S6] F6: Sample	Found in Sample: [S7] F7: Sample	Found in Sample: [S8] F8: Sample	Found in Sample: [S9] F9: Sample	Found in Sample: [S10] F10: Sample	Found in Sample: [S11] F11: Sample	Found in Sample: [S22] F22: Sample	Found in Sample: [S23] F23: Sample					Found in Sample: [S24] F24: Sample
1	High	19	19	512	[Master Protein] Eukaryotic translation initiation factor 5B [OS=Mus musculus]	High	High	High	High	High	High	High	High	High	High	High	High	High					High
Q9QXS1-1	Plec	plectin [OS=Mus musculus]	0	115.128	5	20	113	19	4691	533.9	5.96	237.7	20	cell organization and biogenesis;response to stimulus	cytoplasm;cytoskeleton;cytosol;membrane	protein binding;RNA binding;structural molecule activity	100.1	110	116.3	105.4	103.2	95.1	96	98.9	101.7	103.1	103.5	93.4	98.8	106.4	83.5	77.6	93.8	95.3
# Proteins	Found in Sample: [S14] F14: Sample	# Unique Peptides	# Peptides	# PSMs	Group Description	Found in Sample: [S1] F1: Sample	Found in Sample: [S2] F2: Sample	Found in Sample: [S3] F3: Sample	Found in Sample: [S4] F4: Sample	Found in Sample: [S5] F5: Sample	Found in Sample: [S6] F6: Sample	Found in Sample: [S7] F7: Sample	Found in Sample: [S8] F8: Sample	Found in Sample: [S9] F9: Sample	Found in Sample: [S10] F10: Sample	Found in Sample: [S11] F11: Sample	Found in Sample: [S22] F22: Sample	Found in Sample: [S23] F23: Sample					Found in Sample: [S24] F24: Sample
17	High	19	20	113	[Master Protein] plectin [OS=Mus musculus]	High	High	High	High	Peak Found	High	High	High	High	High	Peak Found	High	High					High
P08249	Mdh2	Malate dehydrogenase, mitochondrial [OS=Mus musculus]	0	209.805	65	18	1536	18	338	35.6	8.68	4501.96	18	metabolic process	membrane;mitochondrion;nucleus;organelle lumen	catalytic activity;nucleotide binding;protein binding;RNA binding	100.6	96.8	102.6	104.9	102	103.5	111.5	110.4	103.6	104.8	104.7	98.2	95.3	99	94.3	95.7	96.2	94.1
# Proteins	Found in Sample: [S14] F14: Sample	# Unique Peptides	# Peptides	# PSMs	Group Description	Found in Sample: [S1] F1: Sample	Found in Sample: [S2] F2: Sample	Found in Sample: [S3] F3: Sample	Found in Sample: [S4] F4: Sample	Found in Sample: [S5] F5: Sample	Found in Sample: [S6] F6: Sample	Found in Sample: [S7] F7: Sample	Found in Sample: [S8] F8: Sample	Found in Sample: [S9] F9: Sample	Found in Sample: [S10] F10: Sample	Found in Sample: [S11] F11: Sample	Found in Sample: [S22] F22: Sample	Found in Sample: [S23] F23: Sample					Found in Sample: [S24] F24: Sample
1	High	18	18	1536	[Master Protein] Malate dehydrogenase, mitochondrial [OS=Mus musculus]	High	High	High	High	High	High	High	High	High	High	High	High	High					High
P12970	Rpl7a	60S ribosomal protein L7a [OS=Mus musculus]	0	173.288	59	18	931	18	266	30	10.56	2416.76	18	metabolic process	cytoplasm;membrane;nucleus;ribosome	protein binding;RNA binding	101	101.3	101.3	98.3	100.8	97.7	91.1	99.7	95.1	97.8	95.5	96.5	102.6	99.2	102	106.4	99.2	105.1
# Proteins	Found in Sample: [S14] F14: Sample	# Unique Peptides	# Peptides	# PSMs	Group Description	Found in Sample: [S1] F1: Sample	Found in Sample: [S2] F2: Sample	Found in Sample: [S3] F3: Sample	Found in Sample: [S4] F4: Sample	Found in Sample: [S5] F5: Sample	Found in Sample: [S6] F6: Sample	Found in Sample: [S7] F7: Sample	Found in Sample: [S8] F8: Sample	Found in Sample: [S9] F9: Sample	Found in Sample: [S10] F10: Sample	Found in Sample: [S11] F11: Sample	Found in Sample: [S22] F22: Sample	Found in Sample: [S23] F23: Sample					Found in Sample: [S24] F24: Sample
1	High	18	18	931	[Master Protein] 60S ribosomal protein L7a [OS=Mus musculus]	High	High	High	High	High	High	High	High	High	High	High	High	High					High
P50580	Pa2g4	proliferation-associated protein 2G4 [OS=Mus musculus]	0	177.772	58	18	802	18	394	43.7	6.86	1681.82	18	metabolic process;regulation of biological process	cytoplasm;membrane;nucleus	DNA binding;protein binding;RNA binding	100.8	98.7	88.1	87.2	98.3	95.2	104.2	100.3	100.2	104	98.7	106.8	99.7	103.4	107	101.7	98.5	108.4
# Proteins	Found in Sample: [S14] F14: Sample	# Unique Peptides	# Peptides	# PSMs	Group Description	Found in Sample: [S1] F1: Sample	Found in Sample: [S2] F2: Sample	Found in Sample: [S3] F3: Sample	Found in Sample: [S4] F4: Sample	Found in Sample: [S5] F5: Sample	Found in Sample: [S6] F6: Sample	Found in Sample: [S7] F7: Sample	Found in Sample: [S8] F8: Sample	Found in Sample: [S9] F9: Sample	Found in Sample: [S10] F10: Sample	Found in Sample: [S11] F11: Sample	Found in Sample: [S22] F22: Sample	Found in Sample: [S23] F23: Sample					Found in Sample: [S24] F24: Sample
2	High	18	18	802	[Master Protein] proliferation-associated protein 2G4 [OS=Mus musculus]	High	High	High	High	High	High	High	High	High	High	High	High	High					High
O35685	Nudc	nuclear migration protein nudC [OS=Mus musculus]	0	140.027	57	18	480	18	332	38.3	5.26	799.91	18	cell division;metabolic process	cytoplasm;cytoskeleton;Golgi;nucleus	protein binding	87.7	89.2	95.4	87.4	98.3	94.8	108.3	102.3	106.6	104	107.9	107.1	106.6	108.6	104.6	100.3	101.2	104.4
# Proteins	Found in Sample: [S14] F14: Sample	# Unique Peptides	# Peptides	# PSMs	Group Description	Found in Sample: [S1] F1: Sample	Found in Sample: [S2] F2: Sample	Found in Sample: [S3] F3: Sample	Found in Sample: [S4] F4: Sample	Found in Sample: [S5] F5: Sample	Found in Sample: [S6] F6: Sample	Found in Sample: [S7] F7: Sample	Found in Sample: [S8] F8: Sample	Found in Sample: [S9] F9: Sample	Found in Sample: [S10] F10: Sample	Found in Sample: [S11] F11: Sample	Found in Sample: [S22] F22: Sample	Found in Sample: [S23] F23: Sample					Found in Sample: [S24] F24: Sample
1	High	18	18	480	[Master Protein] nuclear migration protein nudC [OS=Mus musculus]	High	High	High	High	High	High	High	High	High	High	High	High	High					High
Q62465	Vat1	Synaptic vesicle membrane protein VAT-1 homolog [OS=Mus musculus]	0	254.59	56	18	894	18	406	43.1	6.37	2070.59	18	metabolic process;regulation of biological process	cytoplasm;membrane;mitochondrion	catalytic activity;metal ion binding	114.7	112.7	109.1	109.1	91.3	102.9	140.1	114.3	90.8	97.5	94.1	99.3	92.3	88.5	80.1	84.8	92.3	93.9
# Proteins	Found in Sample: [S14] F14: Sample	# Unique Peptides	# Peptides	# PSMs	Group Description	Found in Sample: [S1] F1: Sample	Found in Sample: [S2] F2: Sample	Found in Sample: [S3] F3: Sample	Found in Sample: [S4] F4: Sample	Found in Sample: [S5] F5: Sample	Found in Sample: [S6] F6: Sample	Found in Sample: [S7] F7: Sample	Found in Sample: [S8] F8: Sample	Found in Sample: [S9] F9: Sample	Found in Sample: [S10] F10: Sample	Found in Sample: [S11] F11: Sample	Found in Sample: [S22] F22: Sample	Found in Sample: [S23] F23: Sample					Found in Sample: [S24] F24: Sample
1	High	18	18	894	[Master Protein] Synaptic vesicle membrane protein VAT-1 homolog [OS=Mus musculus]	High	High	High	High	High	High	High	High	High	High	High	High	High					High
P13439	Umps	uridine 5'-monophosphate synthase [OS=Mus musculus]	0	191.666	56	18	445	18	481	52.3	6.61	1027.82	18	metabolic process;response to stimulus;transport	cytoplasm;nucleus	catalytic activity;protein binding	105.7	100.6	89.1	95.8	93.2	89.4	105.8	101.5	97.6	95.2	85.2	88.2	112.8	113.2	115.3	112	101.9	102.5
# Proteins	Found in Sample: [S14] F14: Sample	# Unique Peptides	# Peptides	# PSMs	Group Description	Found in Sample: [S1] F1: Sample	Found in Sample: [S2] F2: Sample	Found in Sample: [S3] F3: Sample	Found in Sample: [S4] F4: Sample	Found in Sample: [S5] F5: Sample	Found in Sample: [S6] F6: Sample	Found in Sample: [S7] F7: Sample	Found in Sample: [S8] F8: Sample	Found in Sample: [S9] F9: Sample	Found in Sample: [S10] F10: Sample	Found in Sample: [S11] F11: Sample	Found in Sample: [S22] F22: Sample	Found in Sample: [S23] F23: Sample					Found in Sample: [S24] F24: Sample
1	High	18	18	445	[Master Protein] uridine 5'-monophosphate synthase [OS=Mus musculus]	High	High	High	High	High	High	High	High	High	High	High	High	High					High
Q9WVJ2	Psmd13	26S proteasome non-ATPase regulatory subunit 13 [OS=Mus musculus]	0	119.789	55	18	470	18	376	42.8	5.71	937.73	18	cell organization and biogenesis;metabolic process	cytosol;membrane;nucleus;proteasome	catalytic activity;protein binding;structural molecule activity	93.2	95.1	87.4	88.8	104	100.6	89	95.4	107.1	105.8	102.2	96.5	92.5	89.3	118.7	124.5	95	85.2
# Proteins	Found in Sample: [S14] F14: Sample	# Unique Peptides	# Peptides	# PSMs	Group Description	Found in Sample: [S1] F1: Sample	Found in Sample: [S2] F2: Sample	Found in Sample: [S3] F3: Sample	Found in Sample: [S4] F4: Sample	Found in Sample: [S5] F5: Sample	Found in Sample: [S6] F6: Sample	Found in Sample: [S7] F7: Sample	Found in Sample: [S8] F8: Sample	Found in Sample: [S9] F9: Sample	Found in Sample: [S10] F10: Sample	Found in Sample: [S11] F11: Sample	Found in Sample: [S22] F22: Sample	Found in Sample: [S23] F23: Sample					Found in Sample: [S24] F24: Sample
1	High	18	18	470	[Master Protein] 26S proteasome non-ATPase regulatory subunit 13 [OS=Mus musculus]	High	High	High	High	High	High	High	High	High	High	High	High	High					High
Q9D0K2	Oxct1	Succinyl-CoA:3-ketoacid coenzyme A transferase 1, mitochondrial [OS=Mus musculus]	0	319.494	52	18	944	18	520	56	8.53	2791.82	18	metabolic process;regulation of biological process;response to stimulus	mitochondrion;organelle lumen	catalytic activity;protein binding	97.4	97.9	100.9	108.8	95.6	99.3	127	133.3	129.6	133.4	125.7	127.3	75.5	74.6	63.7	66.1	72.1	71.7
# Proteins	Found in Sample: [S14] F14: Sample	# Unique Peptides	# Peptides	# PSMs	Group Description	Found in Sample: [S1] F1: Sample	Found in Sample: [S2] F2: Sample	Found in Sample: [S3] F3: Sample	Found in Sample: [S4] F4: Sample	Found in Sample: [S5] F5: Sample	Found in Sample: [S6] F6: Sample	Found in Sample: [S7] F7: Sample	Found in Sample: [S8] F8: Sample	Found in Sample: [S9] F9: Sample	Found in Sample: [S10] F10: Sample	Found in Sample: [S11] F11: Sample	Found in Sample: [S22] F22: Sample	Found in Sample: [S23] F23: Sample					Found in Sample: [S24] F24: Sample
1	High	18	18	944	[Master Protein] Succinyl-CoA:3-ketoacid coenzyme A transferase 1, mitochondrial [OS=Mus musculus]	High	High	High	High	High	High	High	High	High	High	High	High	High					High
Q9DB77	Uqcrc2	Cytochrome b-c1 complex subunit 2, mitochondrial [OS=Mus musculus]	0	160.693	49	18	403	18	453	48.2	9.25	861.94	18	metabolic process;transport	membrane;mitochondrion	catalytic activity;metal ion binding;protein binding	96.4	90.9	87.5	85.6	92.4	101.6	89.4	88.9	102.7	105.5	109.6	106.6	92.9	101.2	101.6	99.1	94.8	120.1
# Proteins	Found in Sample: [S14] F14: Sample	# Unique Peptides	# Peptides	# PSMs	Group Description	Found in Sample: [S1] F1: Sample	Found in Sample: [S2] F2: Sample	Found in Sample: [S3] F3: Sample	Found in Sample: [S4] F4: Sample	Found in Sample: [S5] F5: Sample	Found in Sample: [S6] F6: Sample	Found in Sample: [S7] F7: Sample	Found in Sample: [S8] F8: Sample	Found in Sample: [S9] F9: Sample	Found in Sample: [S10] F10: Sample	Found in Sample: [S11] F11: Sample	Found in Sample: [S22] F22: Sample	Found in Sample: [S23] F23: Sample					Found in Sample: [S24] F24: Sample
3	High	18	18	441	[Master Protein] Cytochrome b-c1 complex subunit 2, mitochondrial [OS=Mus musculus]	High	High	High	High	High	High	High	High	High	High	High	High	High					High
Q9DBG6	Rpn2	Dolichyl-diphosphooligosaccharide--protein glycosyltransferase subunit 2 [OS=Mus musculus]	0	223.992	48	18	448	18	631	69	5.81	1560.94	18	metabolic process;response to stimulus	endoplasmic reticulum;membrane	catalytic activity	99.6	95.8	82.6	78.9	94.7	93.4	99.9	100.9	108	112.1	103.7	106.5	89.5	95.9	105.6	104.2	92.2	88.5
# Proteins	Found in Sample: [S14] F14: Sample	# Unique Peptides	# Peptides	# PSMs	Group Description	Found in Sample: [S1] F1: Sample	Found in Sample: [S2] F2: Sample	Found in Sample: [S3] F3: Sample	Found in Sample: [S4] F4: Sample	Found in Sample: [S5] F5: Sample	Found in Sample: [S6] F6: Sample	Found in Sample: [S7] F7: Sample	Found in Sample: [S8] F8: Sample	Found in Sample: [S9] F9: Sample	Found in Sample: [S10] F10: Sample	Found in Sample: [S11] F11: Sample	Found in Sample: [S22] F22: Sample	Found in Sample: [S23] F23: Sample					Found in Sample: [S24] F24: Sample
1	High	18	18	448	[Master Protein] Dolichyl-diphosphooligosaccharide--protein glycosyltransferase subunit 2 [OS=Mus musculus]	High	High	High	High	High	High	High	High	High	High	High	High	High					High
Q8R081	Hnrnpl	Heterogeneous nuclear ribonucleoprotein L [OS=Mus musculus]	0	340.049	47	18	921	18	586	63.9	8.1	3386.75	18	cell communication;metabolic process;regulation of biological process;response to stimulus	cytoplasm;cytosol;membrane;nucleus	DNA binding;protein binding;RNA binding	99.9	98.1	101.7	105.8	96.2	94.4	113.6	111.5	98.4	97.2	101.1	108.7	97.1	92.9	90.7	92.5	106.1	99.2
# Proteins	Found in Sample: [S14] F14: Sample	# Unique Peptides	# Peptides	# PSMs	Group Description	Found in Sample: [S1] F1: Sample	Found in Sample: [S2] F2: Sample	Found in Sample: [S3] F3: Sample	Found in Sample: [S4] F4: Sample	Found in Sample: [S5] F5: Sample	Found in Sample: [S6] F6: Sample	Found in Sample: [S7] F7: Sample	Found in Sample: [S8] F8: Sample	Found in Sample: [S9] F9: Sample	Found in Sample: [S10] F10: Sample	Found in Sample: [S11] F11: Sample	Found in Sample: [S22] F22: Sample	Found in Sample: [S23] F23: Sample					Found in Sample: [S24] F24: Sample
1	High	18	18	921	[Master Protein] Heterogeneous nuclear ribonucleoprotein L [OS=Mus musculus]	High	High	High	High	High	High	High	High	High	High	High	High	High					High
P47738	Aldh2	Aldehyde dehydrogenase, mitochondrial [OS=Mus musculus]	0	188.282	46	18	830	18	519	56.5	7.62	1919.78	18	metabolic process;regulation of biological process	mitochondrion;organelle lumen	catalytic activity;nucleotide binding;protein binding	100.2	98.6	95.2	93.6	86.8	87	117.2	124.5	112.9	118	109.1	100.1	106.8	106.1	101.5	100.3	88.7	87.6
# Proteins	Found in Sample: [S14] F14: Sample	# Unique Peptides	# Peptides	# PSMs	Group Description	Found in Sample: [S1] F1: Sample	Found in Sample: [S2] F2: Sample	Found in Sample: [S3] F3: Sample	Found in Sample: [S4] F4: Sample	Found in Sample: [S5] F5: Sample	Found in Sample: [S6] F6: Sample	Found in Sample: [S7] F7: Sample	Found in Sample: [S8] F8: Sample	Found in Sample: [S9] F9: Sample	Found in Sample: [S10] F10: Sample	Found in Sample: [S11] F11: Sample	Found in Sample: [S22] F22: Sample	Found in Sample: [S23] F23: Sample					Found in Sample: [S24] F24: Sample
6	High	18	18	830	[Master Protein] Aldehyde dehydrogenase, mitochondrial [OS=Mus musculus]	High	High	High	High	High	High	High	High	High	High	High	High	High					High
Q7TPR4	Actn1	Alpha-actinin-1 [OS=Mus musculus]	0	277.854	45	35	983	18	892	103	5.38	2141.09	35	cell differentiation;cell organization and biogenesis;regulation of biological process	cytoplasm;cytoskeleton;membrane;nucleus	metal ion binding;protein binding;RNA binding	100.3	103.6	107.8	85.9	110.1	78.4	70.4	90.9	111.4	98.7	91.5	88.2	112.2	112.2	106.1	107.1	108.6	112.6
# Proteins	Found in Sample: [S14] F14: Sample	# Unique Peptides	# Peptides	# PSMs	Group Description	Found in Sample: [S1] F1: Sample	Found in Sample: [S2] F2: Sample	Found in Sample: [S3] F3: Sample	Found in Sample: [S4] F4: Sample	Found in Sample: [S5] F5: Sample	Found in Sample: [S6] F6: Sample	Found in Sample: [S7] F7: Sample	Found in Sample: [S8] F8: Sample	Found in Sample: [S9] F9: Sample	Found in Sample: [S10] F10: Sample	Found in Sample: [S11] F11: Sample	Found in Sample: [S22] F22: Sample	Found in Sample: [S23] F23: Sample					Found in Sample: [S24] F24: Sample
1	High	18	35	983	[Master Protein] Alpha-actinin-1 [OS=Mus musculus]	High	High	High	High	High	High	High	High	High	High	High	High	High					High
Q8BFR5	Tufm	elongation factor Tu, mitochondrial [OS=Mus musculus]	0	171.959	43	18	553	18	452	49.5	7.56	1107.29	18	metabolic process;response to stimulus	membrane;mitochondrion	catalytic activity;nucleotide binding;RNA binding	109.4	106.5	106.8	97	106.9	113.7	110.4	101.4	100.9	107.1	89.1	102.6	104.7	102	93.7	98.3	93.6	85.9
# Proteins	Found in Sample: [S14] F14: Sample	# Unique Peptides	# Peptides	# PSMs	Group Description	Found in Sample: [S1] F1: Sample	Found in Sample: [S2] F2: Sample	Found in Sample: [S3] F3: Sample	Found in Sample: [S4] F4: Sample	Found in Sample: [S5] F5: Sample	Found in Sample: [S6] F6: Sample	Found in Sample: [S7] F7: Sample	Found in Sample: [S8] F8: Sample	Found in Sample: [S9] F9: Sample	Found in Sample: [S10] F10: Sample	Found in Sample: [S11] F11: Sample	Found in Sample: [S22] F22: Sample	Found in Sample: [S23] F23: Sample					Found in Sample: [S24] F24: Sample
2	High	18	18	553	[Master Protein] elongation factor Tu, mitochondrial [OS=Mus musculus]	High	High	High	High	High	High	High	High	High	High	High	High	High					High
Q3U0V1	Khsrp	Far upstream element-binding protein 2 [OS=Mus musculus]	0	225.316	40	21	742	18	748	76.7	7.33	2100.93	21	metabolic process;regulation of biological process;response to stimulus;transport	cytoplasm;cytosol;membrane;nucleus	DNA binding;RNA binding	115.5	115.5	144.6	146.9	109.4	119.2	129.7	129.7	78.5	83.1	93.8	103.9	80.9	79	76.9	78.2	92.4	95.7
# Proteins	Found in Sample: [S14] F14: Sample	# Unique Peptides	# Peptides	# PSMs	Group Description	Found in Sample: [S1] F1: Sample	Found in Sample: [S2] F2: Sample	Found in Sample: [S3] F3: Sample	Found in Sample: [S4] F4: Sample	Found in Sample: [S5] F5: Sample	Found in Sample: [S6] F6: Sample	Found in Sample: [S7] F7: Sample	Found in Sample: [S8] F8: Sample	Found in Sample: [S9] F9: Sample	Found in Sample: [S10] F10: Sample	Found in Sample: [S11] F11: Sample	Found in Sample: [S22] F22: Sample	Found in Sample: [S23] F23: Sample					Found in Sample: [S24] F24: Sample
1	High	18	21	742	[Master Protein] Far upstream element-binding protein 2 [OS=Mus musculus]	High	High	High	High	High	High	High	High	High	High	High	High	High					High
Q61024	Asns	Asparagine synthetase [glutamine-hydrolyzing] [OS=Mus musculus]	0	127.248	36	18	625	18	561	64.2	6.58	701.7	18	cell communication;metabolic process;regulation of biological process;response to stimulus	cytosol	catalytic activity;nucleotide binding;protein binding	126.5	127.7	104	104.5	125	107.6	92.9	81.1	88.1	94.5	85.1	79.1	107	98.7	102.5	99.3	93.8	90.9
# Proteins	Found in Sample: [S14] F14: Sample	# Unique Peptides	# Peptides	# PSMs	Group Description	Found in Sample: [S1] F1: Sample	Found in Sample: [S2] F2: Sample	Found in Sample: [S3] F3: Sample	Found in Sample: [S4] F4: Sample	Found in Sample: [S5] F5: Sample	Found in Sample: [S6] F6: Sample	Found in Sample: [S7] F7: Sample	Found in Sample: [S8] F8: Sample	Found in Sample: [S9] F9: Sample	Found in Sample: [S10] F10: Sample	Found in Sample: [S11] F11: Sample	Found in Sample: [S22] F22: Sample	Found in Sample: [S23] F23: Sample					Found in Sample: [S24] F24: Sample
1	High	18	18	625	[Master Protein] Asparagine synthetase [glutamine-hydrolyzing] [OS=Mus musculus]	High	High	High	High	High	High	High	High	High	High	High	High	High					High
Q6P1B1	Xpnpep1	xaa-Pro aminopeptidase 1 [OS=Mus musculus]	0	133.201	35	18	365	18	623	69.5	5.54	703.56	18	metabolic process	cytoplasm;cytosol	catalytic activity;metal ion binding;protein binding	95.2	99.6	116.6	112.2	93.1	67	81.5	114.7	113.1	120.6	114.8	117	102.1	101.5	101.5	103.2	79.9	92.8
# Proteins	Found in Sample: [S14] F14: Sample	# Unique Peptides	# Peptides	# PSMs	Group Description	Found in Sample: [S1] F1: Sample	Found in Sample: [S2] F2: Sample	Found in Sample: [S3] F3: Sample	Found in Sample: [S4] F4: Sample	Found in Sample: [S5] F5: Sample	Found in Sample: [S6] F6: Sample	Found in Sample: [S7] F7: Sample	Found in Sample: [S8] F8: Sample	Found in Sample: [S9] F9: Sample	Found in Sample: [S10] F10: Sample	Found in Sample: [S11] F11: Sample	Found in Sample: [S22] F22: Sample	Found in Sample: [S23] F23: Sample					Found in Sample: [S24] F24: Sample
2	High	18	18	365	[Master Protein] xaa-Pro aminopeptidase 1 [OS=Mus musculus]	High	High	High	High	High	High	High	High	High	High	High	High	High					High
Q5XJY5	Arcn1	Coatomer subunit delta [OS=Mus musculus]	0	114.206	33	18	554	18	511	57.2	6.21	1024.39	18	response to stimulus;transport	cytoplasm;endoplasmic reticulum;Golgi;membrane	RNA binding	95.4	101.8	93.9	99.2	96	99.4	101.2	97.3	95.4	95.6	95	98.7	107.2	107.5	101.3	98.2	96.1	96.5
# Proteins	Found in Sample: [S14] F14: Sample	# Unique Peptides	# Peptides	# PSMs	Group Description	Found in Sample: [S1] F1: Sample	Found in Sample: [S2] F2: Sample	Found in Sample: [S3] F3: Sample	Found in Sample: [S4] F4: Sample	Found in Sample: [S5] F5: Sample	Found in Sample: [S6] F6: Sample	Found in Sample: [S7] F7: Sample	Found in Sample: [S8] F8: Sample	Found in Sample: [S9] F9: Sample	Found in Sample: [S10] F10: Sample	Found in Sample: [S11] F11: Sample	Found in Sample: [S22] F22: Sample	Found in Sample: [S23] F23: Sample					Found in Sample: [S24] F24: Sample
1	High	18	18	554	[Master Protein] Coatomer subunit delta [OS=Mus musculus]	High	High	High	High	High	High	High	High	High	High	High	High	High					High
Q9QZE5	Copg; Copg1	Coatomer subunit gamma-1 [OS=Mus musculus]	0	166.245	30	20	379	18	874	97.5	5.35	750.54	20	cellular component movement;transport	cytoplasm;cytosol;Golgi;membrane	structural molecule activity	104.2	99.2	74.6	77.3	111.4	116.6	83.1	87.8	91.5	99.5	104.2	100.9	95.6	102.4	97.2	105.9	94.8	100.2
# Proteins	Found in Sample: [S14] F14: Sample	# Unique Peptides	# Peptides	# PSMs	Group Description	Found in Sample: [S1] F1: Sample	Found in Sample: [S2] F2: Sample	Found in Sample: [S3] F3: Sample	Found in Sample: [S4] F4: Sample	Found in Sample: [S5] F5: Sample	Found in Sample: [S6] F6: Sample	Found in Sample: [S7] F7: Sample	Found in Sample: [S8] F8: Sample	Found in Sample: [S9] F9: Sample	Found in Sample: [S10] F10: Sample	Found in Sample: [S11] F11: Sample	Found in Sample: [S22] F22: Sample	Found in Sample: [S23] F23: Sample					Found in Sample: [S24] F24: Sample
1	High	18	20	379	[Master Protein] Coatomer subunit gamma-1 [OS=Mus musculus]	High	High	High	High	High	High	High	High	High	High	High	High	High					High
Q99MD9-1	Nasp	Nuclear autoantigenic sperm protein [OS=Mus musculus]	0	165.231	29	18	318	18	773	83.9	4.37	629.6	18	cell organization and biogenesis;cell proliferation;metabolic process;transport	cytoplasm;nucleus	protein binding	106.8	113	120.1	122.9	98.9	97.1	91	100.1	91	91	82.3	87.4	112.3	115.9	107.7	106.6	102.3	109.2
# Proteins	Found in Sample: [S14] F14: Sample	# Unique Peptides	# Peptides	# PSMs	Group Description	Found in Sample: [S1] F1: Sample	Found in Sample: [S2] F2: Sample	Found in Sample: [S3] F3: Sample	Found in Sample: [S4] F4: Sample	Found in Sample: [S5] F5: Sample	Found in Sample: [S6] F6: Sample	Found in Sample: [S7] F7: Sample	Found in Sample: [S8] F8: Sample	Found in Sample: [S9] F9: Sample	Found in Sample: [S10] F10: Sample	Found in Sample: [S11] F11: Sample	Found in Sample: [S22] F22: Sample	Found in Sample: [S23] F23: Sample					Found in Sample: [S24] F24: Sample
2	High	18	18	318	[Master Protein] Nuclear autoantigenic sperm protein [OS=Mus musculus]	High	High	High	High	High	High	High	High	High	High	High	High	High					High
Q8CGK3	Lonp1	Lon protease homolog, mitochondrial [OS=Mus musculus]	0	131.843	28	18	375	18	949	105.8	6.57	583.81	18	cell organization and biogenesis;metabolic process;response to stimulus	cytosol;membrane;mitochondrion;nucleus;organelle lumen	catalytic activity;DNA binding;nucleotide binding;protein binding;RNA binding	96.9	99.6	83.6	82.4	94.3	99.9	134.3	132.9	117.3	112.1	104.6	116.5	84.3	75.6	88.6	83.4	94.6	87.7
# Proteins	Found in Sample: [S14] F14: Sample	# Unique Peptides	# Peptides	# PSMs	Group Description	Found in Sample: [S1] F1: Sample	Found in Sample: [S2] F2: Sample	Found in Sample: [S3] F3: Sample	Found in Sample: [S4] F4: Sample	Found in Sample: [S5] F5: Sample	Found in Sample: [S6] F6: Sample	Found in Sample: [S7] F7: Sample	Found in Sample: [S8] F8: Sample	Found in Sample: [S9] F9: Sample	Found in Sample: [S10] F10: Sample	Found in Sample: [S11] F11: Sample	Found in Sample: [S22] F22: Sample	Found in Sample: [S23] F23: Sample					Found in Sample: [S24] F24: Sample
1	High	18	18	375	[Master Protein] Lon protease homolog, mitochondrial [OS=Mus musculus]	High	High	High	High	High	High	High	High	High	High	High	High	High					High
Q9ER72	Cars	Cysteine--tRNA ligase, cytoplasmic [OS=Mus musculus]	0	117.135	25	18	338	18	831	94.8	6.76	668.27	18	metabolic process	cytoplasm;cytosol	catalytic activity;metal ion binding;nucleotide binding;protein binding;RNA binding	105.3	103.5	102.1	98.3	93.3	98.2	110.9	117.4	104	115.5	90.7	91.4	97.6	99.1	96.7	97.9	95	97
# Proteins	Found in Sample: [S14] F14: Sample	# Unique Peptides	# Peptides	# PSMs	Group Description	Found in Sample: [S1] F1: Sample	Found in Sample: [S2] F2: Sample	Found in Sample: [S3] F3: Sample	Found in Sample: [S4] F4: Sample	Found in Sample: [S5] F5: Sample	Found in Sample: [S6] F6: Sample	Found in Sample: [S7] F7: Sample	Found in Sample: [S8] F8: Sample	Found in Sample: [S9] F9: Sample	Found in Sample: [S10] F10: Sample	Found in Sample: [S11] F11: Sample	Found in Sample: [S22] F22: Sample	Found in Sample: [S23] F23: Sample					Found in Sample: [S24] F24: Sample
2	High	18	18	338	[Master Protein] Cysteine--tRNA ligase, cytoplasmic [OS=Mus musculus]	High	High	High	High	High	High	High	High	High	High	High	High	High					High
Q9Z1X4	Ilf3	Interleukin enhancer-binding factor 3 [OS=Mus musculus]	0	114.794	21	18	377	18	898	96	8.76	676.56	18	defense response;metabolic process;regulation of biological process;response to stimulus	cytoplasm;extracellular;membrane;mitochondrion;nucleus	DNA binding;protein binding;RNA binding	103.6	105.2	105	110.6	100.9	106.3	100.6	97.2	94.6	97.5	98.1	92.1	95.1	91.3	90.7	95.6	99.2	95.1
# Proteins	Found in Sample: [S14] F14: Sample	# Unique Peptides	# Peptides	# PSMs	Group Description	Found in Sample: [S1] F1: Sample	Found in Sample: [S2] F2: Sample	Found in Sample: [S3] F3: Sample	Found in Sample: [S4] F4: Sample	Found in Sample: [S5] F5: Sample	Found in Sample: [S6] F6: Sample	Found in Sample: [S7] F7: Sample	Found in Sample: [S8] F8: Sample	Found in Sample: [S9] F9: Sample	Found in Sample: [S10] F10: Sample	Found in Sample: [S11] F11: Sample	Found in Sample: [S22] F22: Sample	Found in Sample: [S23] F23: Sample					Found in Sample: [S24] F24: Sample
5	High	18	18	421	[Master Protein] Interleukin enhancer-binding factor 3 [OS=Mus musculus]	High	High	High	High	High	High	High	High	High	High	High	High	High					High
Q9JHR7	Ide	insulin-degrading enzyme [OS=Mus musculus]	0	113.347	20	18	412	18	1019	117.7	6.54	686.98	18	cell organization and biogenesis;cellular homeostasis;metabolic process;regulation of biological process	cell surface;cytoplasm;cytosol;extracellular;membrane;mitochondrion;nucleus;organelle lumen;proteasome	catalytic activity;metal ion binding;nucleotide binding;protein binding	100.5	100.3	85.2	86.4	94.2	102.6	109.7	109	108.7	110.5	110.2	110.7	98	90.4	88.4	89.6	92.7	91.6
# Proteins	Found in Sample: [S14] F14: Sample	# Unique Peptides	# Peptides	# PSMs	Group Description	Found in Sample: [S1] F1: Sample	Found in Sample: [S2] F2: Sample	Found in Sample: [S3] F3: Sample	Found in Sample: [S4] F4: Sample	Found in Sample: [S5] F5: Sample	Found in Sample: [S6] F6: Sample	Found in Sample: [S7] F7: Sample	Found in Sample: [S8] F8: Sample	Found in Sample: [S9] F9: Sample	Found in Sample: [S10] F10: Sample	Found in Sample: [S11] F11: Sample	Found in Sample: [S22] F22: Sample	Found in Sample: [S23] F23: Sample					Found in Sample: [S24] F24: Sample
1	High	18	18	412	[Master Protein] insulin-degrading enzyme [OS=Mus musculus]	High	High	High	High	High	High	High	High	High	High	High	High	High					High
Q7TQH0-2	Atxn2l	Isoform 2 of Ataxin-2-like protein [OS=Mus musculus]	0	107.881	18	18	286	18	1074	113	8.59	491.99	18	cell organization and biogenesis;regulation of biological process	cytoplasm;cytosol;membrane;nucleus	protein binding;RNA binding	107.1	104.9	129.8	128.8	106.1	108.4	89.5	89.9	96.8	94.4	102.5	98.9	99	96.7	102	101.2	99.4	108.1
# Proteins	Found in Sample: [S14] F14: Sample	# Unique Peptides	# Peptides	# PSMs	Group Description	Found in Sample: [S1] F1: Sample	Found in Sample: [S2] F2: Sample	Found in Sample: [S3] F3: Sample	Found in Sample: [S4] F4: Sample	Found in Sample: [S5] F5: Sample	Found in Sample: [S6] F6: Sample	Found in Sample: [S7] F7: Sample	Found in Sample: [S8] F8: Sample	Found in Sample: [S9] F9: Sample	Found in Sample: [S10] F10: Sample	Found in Sample: [S11] F11: Sample	Found in Sample: [S22] F22: Sample	Found in Sample: [S23] F23: Sample					Found in Sample: [S24] F24: Sample
3	High	18	18	286	[Master Protein] Isoform 2 of Ataxin-2-like protein [OS=Mus musculus]	High	High	High	High	High	High	High	High	High	High	High	High	High					High
Q8CG48	Smc2	structural maintenance of chromosomes protein 2 [OS=Mus musculus]	0	126.44	18	18	276	18	1191	134.2	8.41	540.32	18	cell division;cell organization and biogenesis;metabolic process;response to stimulus	chromosome;cytoplasm;nucleus	catalytic activity;DNA binding;motor activity;nucleotide binding;protein binding	110.2	116	104.3	107	101.9	76	99.6	100.7	91.3	116.9	61.9	91.4	113	104.3	108.1	112.6	99.6	87.2
# Proteins	Found in Sample: [S14] F14: Sample	# Unique Peptides	# Peptides	# PSMs	Group Description	Found in Sample: [S1] F1: Sample	Found in Sample: [S2] F2: Sample	Found in Sample: [S3] F3: Sample	Found in Sample: [S4] F4: Sample	Found in Sample: [S5] F5: Sample	Found in Sample: [S6] F6: Sample	Found in Sample: [S7] F7: Sample	Found in Sample: [S8] F8: Sample	Found in Sample: [S9] F9: Sample	Found in Sample: [S10] F10: Sample	Found in Sample: [S11] F11: Sample	Found in Sample: [S22] F22: Sample	Found in Sample: [S23] F23: Sample					Found in Sample: [S24] F24: Sample
1	High	18	18	276	[Master Protein] structural maintenance of chromosomes protein 2 [OS=Mus musculus]	High	High	High	High	High	High	High	High	High	High	High	High	High					High
E9Q7G0	Numa1	nuclear mitotic apparatus protein 1 [OS=Mus musculus]	0	124.207	11	18	130	18	2094	235.5	5.87	292.56	18	cell differentiation;cell division;cell organization and biogenesis;metabolic process;regulation of biological process	chromosome;cytoplasm;cytoskeleton;cytosol;membrane;nucleus	protein binding	93.6	108.7	110.9	97.2	93.1	89.9	114.7	109.7	112.9	104.7	106.5	106.4	97.6	96.2	116.9	110.2	81.1	89.4
# Proteins	Found in Sample: [S14] F14: Sample	# Unique Peptides	# Peptides	# PSMs	Group Description	Found in Sample: [S1] F1: Sample	Found in Sample: [S2] F2: Sample	Found in Sample: [S3] F3: Sample	Found in Sample: [S4] F4: Sample	Found in Sample: [S5] F5: Sample	Found in Sample: [S6] F6: Sample	Found in Sample: [S7] F7: Sample	Found in Sample: [S8] F8: Sample	Found in Sample: [S9] F9: Sample	Found in Sample: [S10] F10: Sample	Found in Sample: [S11] F11: Sample	Found in Sample: [S22] F22: Sample	Found in Sample: [S23] F23: Sample					Found in Sample: [S24] F24: Sample
1	High	18	18	130	[Master Protein] nuclear mitotic apparatus protein 1 [OS=Mus musculus]	High	High	High	High	High	High	High	High	High	High	High	High	High					High
Q9D819	Ppa1	Inorganic pyrophosphatase [OS=Mus musculus]	0	150.594	74	17	639	17	289	32.6	5.6	1171.84	17	metabolic process	cytoplasm	catalytic activity;metal ion binding	111.1	104.8	93.7	101.2	87.4	87.8	97.3	102.1	104	118.3	97.3	91.7	116.3	121	98.2	107.1	91.6	95.2
# Proteins	Found in Sample: [S14] F14: Sample	# Unique Peptides	# Peptides	# PSMs	Group Description	Found in Sample: [S1] F1: Sample	Found in Sample: [S2] F2: Sample	Found in Sample: [S3] F3: Sample	Found in Sample: [S4] F4: Sample	Found in Sample: [S5] F5: Sample	Found in Sample: [S6] F6: Sample	Found in Sample: [S7] F7: Sample	Found in Sample: [S8] F8: Sample	Found in Sample: [S9] F9: Sample	Found in Sample: [S10] F10: Sample	Found in Sample: [S11] F11: Sample	Found in Sample: [S22] F22: Sample	Found in Sample: [S23] F23: Sample					Found in Sample: [S24] F24: Sample
1	High	17	17	639	[Master Protein] Inorganic pyrophosphatase [OS=Mus musculus]	High	High	High	High	High	High	High	High	High	High	High	High	High					High
O35129	Phb2	Prohibitin-2 [OS=Mus musculus]	0	188.04	66	17	1127	17	299	33.3	9.83	2650.5	17	cell organization and biogenesis;metabolic process;regulation of biological process;response to stimulus;transport	cell surface;cytoplasm;membrane;mitochondrion;nucleus	protein binding	108.1	99.6	88	90.9	113.7	107.9	96.2	94.7	95.7	103.1	98.4	108.2	102.6	94.9	101.2	110.2	87	96.9
# Proteins	Found in Sample: [S14] F14: Sample	# Unique Peptides	# Peptides	# PSMs	Group Description	Found in Sample: [S1] F1: Sample	Found in Sample: [S2] F2: Sample	Found in Sample: [S3] F3: Sample	Found in Sample: [S4] F4: Sample	Found in Sample: [S5] F5: Sample	Found in Sample: [S6] F6: Sample	Found in Sample: [S7] F7: Sample	Found in Sample: [S8] F8: Sample	Found in Sample: [S9] F9: Sample	Found in Sample: [S10] F10: Sample	Found in Sample: [S11] F11: Sample	Found in Sample: [S22] F22: Sample	Found in Sample: [S23] F23: Sample					Found in Sample: [S24] F24: Sample
1	High	17	17	1127	[Master Protein] Prohibitin-2 [OS=Mus musculus]	High	High	High	High	High	High	High	High	High	High	High	High	High					High
Q04447	Ckb	Creatine kinase B-type [OS=Mus musculus]	0	243.223	64	17	746	17	381	42.7	5.67	1885.53	17	cellular homeostasis;metabolic process	cytoplasm;cytosol;mitochondrion;nucleus	catalytic activity;nucleotide binding;protein binding	94.9	105.5	102.5	103.7	114.4	106.8	68.9	70.9	96.6	90	79.3	85.2	103.6	105	102.4	108.1	118.7	111.1
# Proteins	Found in Sample: [S14] F14: Sample	# Unique Peptides	# Peptides	# PSMs	Group Description	Found in Sample: [S1] F1: Sample	Found in Sample: [S2] F2: Sample	Found in Sample: [S3] F3: Sample	Found in Sample: [S4] F4: Sample	Found in Sample: [S5] F5: Sample	Found in Sample: [S6] F6: Sample	Found in Sample: [S7] F7: Sample	Found in Sample: [S8] F8: Sample	Found in Sample: [S9] F9: Sample	Found in Sample: [S10] F10: Sample	Found in Sample: [S11] F11: Sample	Found in Sample: [S22] F22: Sample	Found in Sample: [S23] F23: Sample					Found in Sample: [S24] F24: Sample
2	High	17	17	746	[Master Protein] Creatine kinase B-type [OS=Mus musculus]	High	High	High	High	High	High	High	High	High	High	High	High	High					High
Q3T9E4	Tgtp2; Tgtp1	T-cell-specific guanine nucleotide triphosphate-binding protein 2 [OS=Mus musculus]	0	229.244	62	17	322	17	415	47.1	5.74	925.82	17	defense response;response to stimulus	cytoplasm;endoplasmic reticulum;Golgi;membrane	catalytic activity;DNA binding;nucleotide binding	1.8	1.1	0.6	0.6	1.2	1.2	213.3	192.8	119.2	125.7	107.8	102.8	340.3	326.6	178.8	176.7	248.8	252.8
# Proteins	Found in Sample: [S14] F14: Sample	# Unique Peptides	# Peptides	# PSMs	Group Description	Found in Sample: [S1] F1: Sample	Found in Sample: [S2] F2: Sample	Found in Sample: [S3] F3: Sample	Found in Sample: [S4] F4: Sample	Found in Sample: [S5] F5: Sample	Found in Sample: [S6] F6: Sample	Found in Sample: [S7] F7: Sample	Found in Sample: [S8] F8: Sample	Found in Sample: [S9] F9: Sample	Found in Sample: [S10] F10: Sample	Found in Sample: [S11] F11: Sample	Found in Sample: [S22] F22: Sample	Found in Sample: [S23] F23: Sample					Found in Sample: [S24] F24: Sample
1	Peak Found	17	17	322	[Master Protein] T-cell-specific guanine nucleotide triphosphate-binding protein 2 [OS=Mus musculus]	Peak Found	Peak Found	High	High	High	High	Peak Found	Peak Found	High	High	High	Peak Found	Peak Found					Peak Found
O35887	Calu	Calumenin [OS=Mus musculus]	0	189.529	62	17	756	17	315	37	4.67	1797.49	17		endoplasmic reticulum;extracellular;Golgi;membrane;organelle lumen	enzyme regulator activity;metal ion binding;protein binding	100	111.6	131.1	129.2	99.7	82.6	89	110.4	102.5	102.5	95.9	94	113.1	109.3	96	102.7	96	107.9
# Proteins	Found in Sample: [S14] F14: Sample	# Unique Peptides	# Peptides	# PSMs	Group Description	Found in Sample: [S1] F1: Sample	Found in Sample: [S2] F2: Sample	Found in Sample: [S3] F3: Sample	Found in Sample: [S4] F4: Sample	Found in Sample: [S5] F5: Sample	Found in Sample: [S6] F6: Sample	Found in Sample: [S7] F7: Sample	Found in Sample: [S8] F8: Sample	Found in Sample: [S9] F9: Sample	Found in Sample: [S10] F10: Sample	Found in Sample: [S11] F11: Sample	Found in Sample: [S22] F22: Sample	Found in Sample: [S23] F23: Sample					Found in Sample: [S24] F24: Sample
1	High	17	17	756	[Master Protein] Calumenin [OS=Mus musculus]	High	High	High	High	High	High	High	High	High	High	High	High	High					High
P40124	Cap1	adenylyl cyclase-associated protein 1 [OS=Mus musculus]	0	214.356	58	17	383	17	474	51.5	7.52	1023.82	17	cell organization and biogenesis;cellular component movement;regulation of biological process;response to stimulus;transport	cytoplasm;cytoskeleton;cytosol;extracellular;membrane	protein binding	100.6	109.6	91.8	103.3	106.5	97.7	97.5	106.5	108.3	110.7	108.5	85.7	85.6	89.5	93	90.7	90.4	79.2
# Proteins	Found in Sample: [S14] F14: Sample	# Unique Peptides	# Peptides	# PSMs	Group Description	Found in Sample: [S1] F1: Sample	Found in Sample: [S2] F2: Sample	Found in Sample: [S3] F3: Sample	Found in Sample: [S4] F4: Sample	Found in Sample: [S5] F5: Sample	Found in Sample: [S6] F6: Sample	Found in Sample: [S7] F7: Sample	Found in Sample: [S8] F8: Sample	Found in Sample: [S9] F9: Sample	Found in Sample: [S10] F10: Sample	Found in Sample: [S11] F11: Sample	Found in Sample: [S22] F22: Sample	Found in Sample: [S23] F23: Sample					Found in Sample: [S24] F24: Sample
2	High	17	17	383	[Master Protein] adenylyl cyclase-associated protein 1 [OS=Mus musculus]	High	High	High	High	High	High	High	High	High	High	High	High	High					High
P62334	Psmc6	26S proteasome regulatory subunit 10B [OS=Mus musculus]	0	152.032	58	17	532	17	389	44.1	7.49	1097.43	17	metabolic process;regulation of biological process;response to stimulus	cytoplasm;membrane;nucleus;proteasome	catalytic activity;nucleotide binding;protein binding;RNA binding	89.7	93.2	101.2	101.5	97.4	106.5	77.3	87	95.4	94.3	96	90.9	92.5	105.3	99.4	96.9	107.5	116.3
# Proteins	Found in Sample: [S14] F14: Sample	# Unique Peptides	# Peptides	# PSMs	Group Description	Found in Sample: [S1] F1: Sample	Found in Sample: [S2] F2: Sample	Found in Sample: [S3] F3: Sample	Found in Sample: [S4] F4: Sample	Found in Sample: [S5] F5: Sample	Found in Sample: [S6] F6: Sample	Found in Sample: [S7] F7: Sample	Found in Sample: [S8] F8: Sample	Found in Sample: [S9] F9: Sample	Found in Sample: [S10] F10: Sample	Found in Sample: [S11] F11: Sample	Found in Sample: [S22] F22: Sample	Found in Sample: [S23] F23: Sample					Found in Sample: [S24] F24: Sample
1	High	17	17	532	[Master Protein] 26S proteasome regulatory subunit 10B [OS=Mus musculus]	High	High	High	High	High	High	High	High	High	High	High	High	High					High
Q99JX4	Eif3m	Eukaryotic translation initiation factor 3 subunit M [OS=Mus musculus]	0	192.431	57	17	377	17	374	42.5	5.74	467.45	17	metabolic process	cytoplasm	protein binding;RNA binding	77.7	78.2	52.1	65.8	116.3	97.3	59.8	65.6	115.1	107.8	109.3	111	90.6	102.4	120.6	117.8	110.3	91.6
# Proteins	Found in Sample: [S14] F14: Sample	# Unique Peptides	# Peptides	# PSMs	Group Description	Found in Sample: [S1] F1: Sample	Found in Sample: [S2] F2: Sample	Found in Sample: [S3] F3: Sample	Found in Sample: [S4] F4: Sample	Found in Sample: [S5] F5: Sample	Found in Sample: [S6] F6: Sample	Found in Sample: [S7] F7: Sample	Found in Sample: [S8] F8: Sample	Found in Sample: [S9] F9: Sample	Found in Sample: [S10] F10: Sample	Found in Sample: [S11] F11: Sample	Found in Sample: [S22] F22: Sample	Found in Sample: [S23] F23: Sample					Found in Sample: [S24] F24: Sample
1	High	17	17	377	[Master Protein] Eukaryotic translation initiation factor 3 subunit M [OS=Mus musculus]	High	High	High	High	High	High	High	High	High	High	High	High	High					High
Q99K85	Psat1	phosphoserine aminotransferase [OS=Mus musculus]	0	152.169	56	17	797	17	370	40.4	8.03	1220.5	17	metabolic process	cytoplasm;cytosol	catalytic activity	91.8	86.6	79.8	79.3	87.2	86.5	105.5	95.5	105.4	112.9	97.2	91.6	107.8	106.5	122.3	122.9	103.5	103.2
# Proteins	Found in Sample: [S14] F14: Sample	# Unique Peptides	# Peptides	# PSMs	Group Description	Found in Sample: [S1] F1: Sample	Found in Sample: [S2] F2: Sample	Found in Sample: [S3] F3: Sample	Found in Sample: [S4] F4: Sample	Found in Sample: [S5] F5: Sample	Found in Sample: [S6] F6: Sample	Found in Sample: [S7] F7: Sample	Found in Sample: [S8] F8: Sample	Found in Sample: [S9] F9: Sample	Found in Sample: [S10] F10: Sample	Found in Sample: [S11] F11: Sample	Found in Sample: [S22] F22: Sample	Found in Sample: [S23] F23: Sample					Found in Sample: [S24] F24: Sample
1	High	17	17	797	[Master Protein] phosphoserine aminotransferase [OS=Mus musculus]	High	High	High	High	High	High	High	High	High	High	High	High	High					High
P10107	Anxa1	annexin A1 [OS=Mus musculus]	0	162.136	55	17	582	17	346	38.7	7.37	1484.63	17	cell differentiation;cell organization and biogenesis;cellular component movement;defense response;metabolic process;regulation of biological process;response to stimulus;transport	cell surface;cytoplasm;cytoskeleton;cytosol;endosome;extracellular;membrane;nucleus;vacuole	catalytic activity;DNA binding;enzyme regulator activity;metal ion binding;protein binding;RNA binding;structural molecule activity	84.1	86.4	110.8	115.9	93.2	97.9	93	99.5	122.4	126.3	121.5	108.6	86.1	90	86.5	87	84.9	84.9
# Proteins	Found in Sample: [S14] F14: Sample	# Unique Peptides	# Peptides	# PSMs	Group Description	Found in Sample: [S1] F1: Sample	Found in Sample: [S2] F2: Sample	Found in Sample: [S3] F3: Sample	Found in Sample: [S4] F4: Sample	Found in Sample: [S5] F5: Sample	Found in Sample: [S6] F6: Sample	Found in Sample: [S7] F7: Sample	Found in Sample: [S8] F8: Sample	Found in Sample: [S9] F9: Sample	Found in Sample: [S10] F10: Sample	Found in Sample: [S11] F11: Sample	Found in Sample: [S22] F22: Sample	Found in Sample: [S23] F23: Sample					Found in Sample: [S24] F24: Sample
6	High	17	17	588	[Master Protein] annexin A1 [OS=Mus musculus]	High	High	High	High	High	High	High	High	High	High	High	High	High					High
Q9CZ44-1	Nsfl1c	NSFL1 cofactor p47 [OS=Mus musculus]	0	136.202	54	17	349	17	370	40.7	5.15	946.08	17	cell organization and biogenesis;metabolic process;regulation of biological process	chromosome;cytoskeleton;cytosol;Golgi;membrane;nucleus	enzyme regulator activity;protein binding	108.1	106.1	108.2	116.6	97.8	91.2	109.9	94.5	91.7	97	94.1	91.6	118.3	111.2	102	102.7	103.4	104.4
# Proteins	Found in Sample: [S14] F14: Sample	# Unique Peptides	# Peptides	# PSMs	Group Description	Found in Sample: [S1] F1: Sample	Found in Sample: [S2] F2: Sample	Found in Sample: [S3] F3: Sample	Found in Sample: [S4] F4: Sample	Found in Sample: [S5] F5: Sample	Found in Sample: [S6] F6: Sample	Found in Sample: [S7] F7: Sample	Found in Sample: [S8] F8: Sample	Found in Sample: [S9] F9: Sample	Found in Sample: [S10] F10: Sample	Found in Sample: [S11] F11: Sample	Found in Sample: [S22] F22: Sample	Found in Sample: [S23] F23: Sample					Found in Sample: [S24] F24: Sample
3	High	17	17	349	[Master Protein] NSFL1 cofactor p47 [OS=Mus musculus]	High	High	High	High	High	High	High	High	High	High	High	High	High					High
P11157	Rrm2	ribonucleoside-diphosphate reductase subunit M2 [OS=Mus musculus]	0	169.695	54	17	387	17	390	45.1	5.45	980.55	17	cell organization and biogenesis;metabolic process	cytoplasm;cytosol	catalytic activity;metal ion binding;protein binding	97.7	114.8	93.6	88.7	112.7	114.5	54.9	63.1	72.1	74.3	82.5	77.3	124.1	120.9	119.6	125.7	95.1	86.1
# Proteins	Found in Sample: [S14] F14: Sample	# Unique Peptides	# Peptides	# PSMs	Group Description	Found in Sample: [S1] F1: Sample	Found in Sample: [S2] F2: Sample	Found in Sample: [S3] F3: Sample	Found in Sample: [S4] F4: Sample	Found in Sample: [S5] F5: Sample	Found in Sample: [S6] F6: Sample	Found in Sample: [S7] F7: Sample	Found in Sample: [S8] F8: Sample	Found in Sample: [S9] F9: Sample	Found in Sample: [S10] F10: Sample	Found in Sample: [S11] F11: Sample	Found in Sample: [S22] F22: Sample	Found in Sample: [S23] F23: Sample					Found in Sample: [S24] F24: Sample
2	High	17	17	387	[Master Protein] ribonucleoside-diphosphate reductase subunit M2 [OS=Mus musculus]	High	High	High	High	High	High	High	High	High	High	High	High	High					High
P47911	Rpl6	60S ribosomal protein L6 [OS=Mus musculus]	0	135.815	51	17	756	17	296	33.5	10.7	1070.28	17	cell organization and biogenesis;metabolic process	cytoplasm;membrane;nucleus;ribosome	protein binding;RNA binding;structural molecule activity	101	103.8	107.3	100.8	103.2	99.1	91.6	96.9	98.7	99.3	102.2	96.9	105.4	103.3	105.1	103.1	97.2	95.5
# Proteins	Found in Sample: [S14] F14: Sample	# Unique Peptides	# Peptides	# PSMs	Group Description	Found in Sample: [S1] F1: Sample	Found in Sample: [S2] F2: Sample	Found in Sample: [S3] F3: Sample	Found in Sample: [S4] F4: Sample	Found in Sample: [S5] F5: Sample	Found in Sample: [S6] F6: Sample	Found in Sample: [S7] F7: Sample	Found in Sample: [S8] F8: Sample	Found in Sample: [S9] F9: Sample	Found in Sample: [S10] F10: Sample	Found in Sample: [S11] F11: Sample	Found in Sample: [S22] F22: Sample	Found in Sample: [S23] F23: Sample					Found in Sample: [S24] F24: Sample
1	High	17	17	756	[Master Protein] 60S ribosomal protein L6 [OS=Mus musculus]	High	High	High	High	High	High	High	High	High	High	High	High	High					High
Q99L45	Eif2s2	Eukaryotic translation initiation factor 2 subunit 2 [OS=Mus musculus]	0	126.478	48	17	814	17	331	38.1	5.8	1694.99	17	cell proliferation;metabolic process	cytoplasm	metal ion binding;protein binding;RNA binding	88.1	95.7	103.7	99.1	103.1	99.2	80.3	87.8	104.4	108.7	105.7	114.3	80.1	92.8	98.4	96.3	105.4	101.6
# Proteins	Found in Sample: [S14] F14: Sample	# Unique Peptides	# Peptides	# PSMs	Group Description	Found in Sample: [S1] F1: Sample	Found in Sample: [S2] F2: Sample	Found in Sample: [S3] F3: Sample	Found in Sample: [S4] F4: Sample	Found in Sample: [S5] F5: Sample	Found in Sample: [S6] F6: Sample	Found in Sample: [S7] F7: Sample	Found in Sample: [S8] F8: Sample	Found in Sample: [S9] F9: Sample	Found in Sample: [S10] F10: Sample	Found in Sample: [S11] F11: Sample	Found in Sample: [S22] F22: Sample	Found in Sample: [S23] F23: Sample					Found in Sample: [S24] F24: Sample
1	High	17	17	814	[Master Protein] Eukaryotic translation initiation factor 2 subunit 2 [OS=Mus musculus]	High	High	High	High	High	High	High	High	High	High	High	High	High					High
P47962	Rpl5	60S ribosomal protein L5 [OS=Mus musculus]	0	210.534	47	17	895	17	297	34.4	9.77	1814.23	17	cell organization and biogenesis;metabolic process;regulation of biological process;response to stimulus	cytoplasm;membrane;nucleus;ribosome	protein binding;RNA binding;structural molecule activity	107.6	106.1	109.7	117.8	96.5	101.6	94.4	105.5	94.9	91.5	86.2	88.9	105.1	107.6	98.3	102.1	93.9	101.4
# Proteins	Found in Sample: [S14] F14: Sample	# Unique Peptides	# Peptides	# PSMs	Group Description	Found in Sample: [S1] F1: Sample	Found in Sample: [S2] F2: Sample	Found in Sample: [S3] F3: Sample	Found in Sample: [S4] F4: Sample	Found in Sample: [S5] F5: Sample	Found in Sample: [S6] F6: Sample	Found in Sample: [S7] F7: Sample	Found in Sample: [S8] F8: Sample	Found in Sample: [S9] F9: Sample	Found in Sample: [S10] F10: Sample	Found in Sample: [S11] F11: Sample	Found in Sample: [S22] F22: Sample	Found in Sample: [S23] F23: Sample					Found in Sample: [S24] F24: Sample
1	High	17	17	895	[Master Protein] 60S ribosomal protein L5 [OS=Mus musculus]	High	High	High	High	High	High	High	High	High	High	High	High	High					High
Q99LF4	D10Wsu52e; Rtcb	tRNA-splicing ligase RtcB homolog [OS=Mus musculus]	0	144.571	45	17	660	17	505	55.2	7.23	1275.79	17	metabolic process	cytoplasm;cytosol;membrane;nucleus	catalytic activity;metal ion binding;nucleotide binding;protein binding;RNA binding	105.5	95	95.9	94.2	100.2	104.5	120.5	109.5	99.8	96.2	102.4	93.5	111	101.3	100.7	100.4	104.3	106.3
# Proteins	Found in Sample: [S14] F14: Sample	# Unique Peptides	# Peptides	# PSMs	Group Description	Found in Sample: [S1] F1: Sample	Found in Sample: [S2] F2: Sample	Found in Sample: [S3] F3: Sample	Found in Sample: [S4] F4: Sample	Found in Sample: [S5] F5: Sample	Found in Sample: [S6] F6: Sample	Found in Sample: [S7] F7: Sample	Found in Sample: [S8] F8: Sample	Found in Sample: [S9] F9: Sample	Found in Sample: [S10] F10: Sample	Found in Sample: [S11] F11: Sample	Found in Sample: [S22] F22: Sample	Found in Sample: [S23] F23: Sample					Found in Sample: [S24] F24: Sample
1	High	17	17	660	[Master Protein] tRNA-splicing ligase RtcB homolog [OS=Mus musculus]	High	High	High	High	High	High	High	High	High	High	High	High	High					High
Q9D8W5	Psmd12	26s proteasome non-atpase regulatory subunit 12 [OS=Mus musculus]	0	137.447	42	17	341	17	456	52.9	7.06	645.04	17	metabolic process	cytoplasm;membrane;proteasome	protein binding	104.1	99.6	73.5	80.3	98.9	105.1	91.2	94.4	106.3	102	90.1	101.1	98.3	106.2	115.5	114.7	92.4	100.3
# Proteins	Found in Sample: [S14] F14: Sample	# Unique Peptides	# Peptides	# PSMs	Group Description	Found in Sample: [S1] F1: Sample	Found in Sample: [S2] F2: Sample	Found in Sample: [S3] F3: Sample	Found in Sample: [S4] F4: Sample	Found in Sample: [S5] F5: Sample	Found in Sample: [S6] F6: Sample	Found in Sample: [S7] F7: Sample	Found in Sample: [S8] F8: Sample	Found in Sample: [S9] F9: Sample	Found in Sample: [S10] F10: Sample	Found in Sample: [S11] F11: Sample	Found in Sample: [S22] F22: Sample	Found in Sample: [S23] F23: Sample					Found in Sample: [S24] F24: Sample
1	High	17	17	341	[Master Protein] 26s proteasome non-atpase regulatory subunit 12 [OS=Mus musculus]	High	High	High	High	High	High	High	High	High	High	High	High	High					High
Q9DCL9	Paics	multifunctional protein ADE2 [OS=Mus musculus]	0	128.326	41	17	694	17	425	47	7.23	1360.48	17	metabolic process	cytoplasm;membrane	catalytic activity;nucleotide binding;protein binding	92.3	91.7	89.1	85.3	91.9	83.5	87.3	96.6	105.2	98.4	96.4	93.1	108	112.8	111	115.8	100.1	115.5
# Proteins	Found in Sample: [S14] F14: Sample	# Unique Peptides	# Peptides	# PSMs	Group Description	Found in Sample: [S1] F1: Sample	Found in Sample: [S2] F2: Sample	Found in Sample: [S3] F3: Sample	Found in Sample: [S4] F4: Sample	Found in Sample: [S5] F5: Sample	Found in Sample: [S6] F6: Sample	Found in Sample: [S7] F7: Sample	Found in Sample: [S8] F8: Sample	Found in Sample: [S9] F9: Sample	Found in Sample: [S10] F10: Sample	Found in Sample: [S11] F11: Sample	Found in Sample: [S22] F22: Sample	Found in Sample: [S23] F23: Sample					Found in Sample: [S24] F24: Sample
1	High	17	17	694	[Master Protein] multifunctional protein ADE2 [OS=Mus musculus]	High	High	High	High	High	High	High	High	High	High	High	High	High					High
Q99JI4	Psmd6	26S proteasome non-ATPase regulatory subunit 6 [OS=Mus musculus]	0	117.966	40	17	421	17	389	45.5	5.52	625.45	17	metabolic process;regulation of biological process	proteasome	enzyme regulator activity;protein binding	119.5	92.1	91	91	107.3	93.7	96.8	118.2	94.2	111.7	99.7	85.6	120.3	109	96.5	114.3	89.4	90.8
# Proteins	Found in Sample: [S14] F14: Sample	# Unique Peptides	# Peptides	# PSMs	Group Description	Found in Sample: [S1] F1: Sample	Found in Sample: [S2] F2: Sample	Found in Sample: [S3] F3: Sample	Found in Sample: [S4] F4: Sample	Found in Sample: [S5] F5: Sample	Found in Sample: [S6] F6: Sample	Found in Sample: [S7] F7: Sample	Found in Sample: [S8] F8: Sample	Found in Sample: [S9] F9: Sample	Found in Sample: [S10] F10: Sample	Found in Sample: [S11] F11: Sample	Found in Sample: [S22] F22: Sample	Found in Sample: [S23] F23: Sample					Found in Sample: [S24] F24: Sample
1	High	17	17	421	[Master Protein] 26S proteasome non-ATPase regulatory subunit 6 [OS=Mus musculus]	High	High	High	High	High	High	High	High	High	High	High	High	High					High
O70194	Eif3d	Eukaryotic translation initiation factor 3 subunit D [OS=Mus musculus]	0	152.085	40	17	518	17	548	63.9	6.05	1243.63	17	cell organization and biogenesis;metabolic process;regulation of biological process	cytoplasm;membrane	RNA binding	109.7	107.4	89.3	84.9	96.7	96.8	108.7	104.6	93.7	92.4	98.1	91.7	105.7	101	111.1	116.7	96.5	95.9
# Proteins	Found in Sample: [S14] F14: Sample	# Unique Peptides	# Peptides	# PSMs	Group Description	Found in Sample: [S1] F1: Sample	Found in Sample: [S2] F2: Sample	Found in Sample: [S3] F3: Sample	Found in Sample: [S4] F4: Sample	Found in Sample: [S5] F5: Sample	Found in Sample: [S6] F6: Sample	Found in Sample: [S7] F7: Sample	Found in Sample: [S8] F8: Sample	Found in Sample: [S9] F9: Sample	Found in Sample: [S10] F10: Sample	Found in Sample: [S11] F11: Sample	Found in Sample: [S22] F22: Sample	Found in Sample: [S23] F23: Sample					Found in Sample: [S24] F24: Sample
1	High	17	17	518	[Master Protein] Eukaryotic translation initiation factor 3 subunit D [OS=Mus musculus]	High	High	High	High	High	High	High	High	High	High	High	High	High					High
Q91WJ8	Fubp1	Far upstream element-binding protein 1 [OS=Mus musculus]	0	143.981	39	20	572	17	651	68.5	7.93	952.83	20	cell division;cell growth;cell proliferation;metabolic process;regulation of biological process	nucleus	DNA binding;protein binding;RNA binding	94.8	92.3	106.9	108.2	88.9	68.8	91.4	94.7	83.4	82	82.8	84.8	120.9	116.2	119.5	122	125.1	119.4
# Proteins	Found in Sample: [S14] F14: Sample	# Unique Peptides	# Peptides	# PSMs	Group Description	Found in Sample: [S1] F1: Sample	Found in Sample: [S2] F2: Sample	Found in Sample: [S3] F3: Sample	Found in Sample: [S4] F4: Sample	Found in Sample: [S5] F5: Sample	Found in Sample: [S6] F6: Sample	Found in Sample: [S7] F7: Sample	Found in Sample: [S8] F8: Sample	Found in Sample: [S9] F9: Sample	Found in Sample: [S10] F10: Sample	Found in Sample: [S11] F11: Sample	Found in Sample: [S22] F22: Sample	Found in Sample: [S23] F23: Sample					Found in Sample: [S24] F24: Sample
2	High	17	20	572	[Master Protein] Far upstream element-binding protein 1 [OS=Mus musculus]	High	High	High	High	High	High	High	High	High	High	High	High	High					High
P97452	Bop1	Ribosome biogenesis protein BOP1 [OS=Mus musculus]	0	146.383	38	17	331	17	732	82.5	6.28	639.96	17	cell organization and biogenesis;cell proliferation;metabolic process;regulation of biological process	nucleus	protein binding;RNA binding	95.3	102	128.2	132.3	127.4	110.4	80.2	92.1	103.3	85.6	87.1	128.5	98.5	98.2	113.6	123.2	114.3	79.3
# Proteins	Found in Sample: [S14] F14: Sample	# Unique Peptides	# Peptides	# PSMs	Group Description	Found in Sample: [S1] F1: Sample	Found in Sample: [S2] F2: Sample	Found in Sample: [S3] F3: Sample	Found in Sample: [S4] F4: Sample	Found in Sample: [S5] F5: Sample	Found in Sample: [S6] F6: Sample	Found in Sample: [S7] F7: Sample	Found in Sample: [S8] F8: Sample	Found in Sample: [S9] F9: Sample	Found in Sample: [S10] F10: Sample	Found in Sample: [S11] F11: Sample	Found in Sample: [S22] F22: Sample	Found in Sample: [S23] F23: Sample					Found in Sample: [S24] F24: Sample
1	High	17	17	331	[Master Protein] Ribosome biogenesis protein BOP1 [OS=Mus musculus]	High	High	High	High	High	High	High	High	High	High	High	High	High					High
P61222	Abce1	ATP-binding cassette sub-family E member 1 [OS=Mus musculus]	0	130.504	37	17	463	17	599	67.3	8.34	1056.47	17	cell organization and biogenesis;metabolic process;regulation of biological process;transport	cytoplasm;cytosol;membrane;mitochondrion	catalytic activity;enzyme regulator activity;metal ion binding;nucleotide binding	100.4	100.3	86.1	85.1	95.3	84.1	96.8	102.6	94.6	100	101	94.1	99.8	111.9	110.1	101.6	101.3	103.7
# Proteins	Found in Sample: [S14] F14: Sample	# Unique Peptides	# Peptides	# PSMs	Group Description	Found in Sample: [S1] F1: Sample	Found in Sample: [S2] F2: Sample	Found in Sample: [S3] F3: Sample	Found in Sample: [S4] F4: Sample	Found in Sample: [S5] F5: Sample	Found in Sample: [S6] F6: Sample	Found in Sample: [S7] F7: Sample	Found in Sample: [S8] F8: Sample	Found in Sample: [S9] F9: Sample	Found in Sample: [S10] F10: Sample	Found in Sample: [S11] F11: Sample	Found in Sample: [S22] F22: Sample	Found in Sample: [S23] F23: Sample					Found in Sample: [S24] F24: Sample
1	High	17	17	463	[Master Protein] ATP-binding cassette sub-family E member 1 [OS=Mus musculus]	High	High	High	High	High	High	High	High	High	High	High	High	High					High
Q9CQN1	Trap1	heat shock protein 75 kDa, mitochondrial [OS=Mus musculus]	0	155.702	34	18	449	17	706	80.2	6.68	1109.84	18	metabolic process;regulation of biological process;response to stimulus	membrane;mitochondrion;organelle lumen	nucleotide binding;protein binding;RNA binding	99.6	96.8	86.4	80.5	81.9	85.5	123.5	123.2	110.8	106	97.4	86.5	115.9	115.1	102.7	92.9	100	99.1
# Proteins	Found in Sample: [S14] F14: Sample	# Unique Peptides	# Peptides	# PSMs	Group Description	Found in Sample: [S1] F1: Sample	Found in Sample: [S2] F2: Sample	Found in Sample: [S3] F3: Sample	Found in Sample: [S4] F4: Sample	Found in Sample: [S5] F5: Sample	Found in Sample: [S6] F6: Sample	Found in Sample: [S7] F7: Sample	Found in Sample: [S8] F8: Sample	Found in Sample: [S9] F9: Sample	Found in Sample: [S10] F10: Sample	Found in Sample: [S11] F11: Sample	Found in Sample: [S22] F22: Sample	Found in Sample: [S23] F23: Sample					Found in Sample: [S24] F24: Sample
1	High	17	18	449	[Master Protein] heat shock protein 75 kDa, mitochondrial [OS=Mus musculus]	High	High	High	High	High	High	High	High	High	High	High	High	High					High
Q8BJ71-1	Nup93	Nuclear pore complex protein Nup93 [OS=Mus musculus]	0	133.103	29	17	329	17	819	93.2	5.72	681.83	17	cell organization and biogenesis;cellular component movement;regulation of biological process;response to stimulus;transport	membrane;nucleus	protein binding;structural molecule activity	99.7	102.3	95.6	100.6	96.2	89.8	112.3	112.6	101.5	100.3	97.7	92.8	105.1	100.1	95.3	94.8	97.8	98.4
# Proteins	Found in Sample: [S14] F14: Sample	# Unique Peptides	# Peptides	# PSMs	Group Description	Found in Sample: [S1] F1: Sample	Found in Sample: [S2] F2: Sample	Found in Sample: [S3] F3: Sample	Found in Sample: [S4] F4: Sample	Found in Sample: [S5] F5: Sample	Found in Sample: [S6] F6: Sample	Found in Sample: [S7] F7: Sample	Found in Sample: [S8] F8: Sample	Found in Sample: [S9] F9: Sample	Found in Sample: [S10] F10: Sample	Found in Sample: [S11] F11: Sample	Found in Sample: [S22] F22: Sample	Found in Sample: [S23] F23: Sample					Found in Sample: [S24] F24: Sample
2	High	17	17	329	[Master Protein] Nuclear pore complex protein Nup93 [OS=Mus musculus]	High	High	High	High	High	High	High	High	High	High	High	High	High					High
Q80UM7	Mogs	Mannosyl-oligosaccharide glucosidase [OS=Mus musculus]	0	126.241	27	17	430	17	834	91.8	9	742.12	17	metabolic process	endoplasmic reticulum;membrane	catalytic activity	107.3	106.8	95.1	93.4	107.7	103.9	105.2	98.4	97.7	105.3	101.9	95.1	101.3	94.9	89.3	90.2	101.5	106.3
# Proteins	Found in Sample: [S14] F14: Sample	# Unique Peptides	# Peptides	# PSMs	Group Description	Found in Sample: [S1] F1: Sample	Found in Sample: [S2] F2: Sample	Found in Sample: [S3] F3: Sample	Found in Sample: [S4] F4: Sample	Found in Sample: [S5] F5: Sample	Found in Sample: [S6] F6: Sample	Found in Sample: [S7] F7: Sample	Found in Sample: [S8] F8: Sample	Found in Sample: [S9] F9: Sample	Found in Sample: [S10] F10: Sample	Found in Sample: [S11] F11: Sample	Found in Sample: [S22] F22: Sample	Found in Sample: [S23] F23: Sample					Found in Sample: [S24] F24: Sample
1	High	17	17	430	[Master Protein] Mannosyl-oligosaccharide glucosidase [OS=Mus musculus]	High	High	High	High	High	High	High	High	High	High	High	High	High					High
Q9EPL8	Ipo7	Importin-7 [OS=Mus musculus]	0	191.807	27	18	535	17	1038	119.4	4.82	1360.02	18	defense response;regulation of biological process;response to stimulus;transport	cytoplasm;cytosol;membrane;nucleus	protein binding;transporter activity	99.2	96.2	67.9	69	108.6	96.9	78.8	82.8	98.5	97.8	98.2	99.2	101	103.1	115.6	113.8	92.1	100.4
# Proteins	Found in Sample: [S14] F14: Sample	# Unique Peptides	# Peptides	# PSMs	Group Description	Found in Sample: [S1] F1: Sample	Found in Sample: [S2] F2: Sample	Found in Sample: [S3] F3: Sample	Found in Sample: [S4] F4: Sample	Found in Sample: [S5] F5: Sample	Found in Sample: [S6] F6: Sample	Found in Sample: [S7] F7: Sample	Found in Sample: [S8] F8: Sample	Found in Sample: [S9] F9: Sample	Found in Sample: [S10] F10: Sample	Found in Sample: [S11] F11: Sample	Found in Sample: [S22] F22: Sample	Found in Sample: [S23] F23: Sample					Found in Sample: [S24] F24: Sample
1	High	17	18	535	[Master Protein] Importin-7 [OS=Mus musculus]	High	High	High	High	High	High	High	High	High	High	High	High	High					High
Q11011	Npepps	puromycin-sensitive aminopeptidase [OS=Mus musculus]	0	106.336	23	17	231	17	920	103.3	5.9	412.07	17	metabolic process;response to stimulus	cytoplasm;cytosol;nucleus	catalytic activity;metal ion binding	95.4	86.4	62.7	69	98.7	102.3	113.5	116	125.6	134.9	142.1	132.1	81.5	77.9	92.1	95.8	74.8	82.3
# Proteins	Found in Sample: [S14] F14: Sample	# Unique Peptides	# Peptides	# PSMs	Group Description	Found in Sample: [S1] F1: Sample	Found in Sample: [S2] F2: Sample	Found in Sample: [S3] F3: Sample	Found in Sample: [S4] F4: Sample	Found in Sample: [S5] F5: Sample	Found in Sample: [S6] F6: Sample	Found in Sample: [S7] F7: Sample	Found in Sample: [S8] F8: Sample	Found in Sample: [S9] F9: Sample	Found in Sample: [S10] F10: Sample	Found in Sample: [S11] F11: Sample	Found in Sample: [S22] F22: Sample	Found in Sample: [S23] F23: Sample					Found in Sample: [S24] F24: Sample
1	High	17	17	231	[Master Protein] puromycin-sensitive aminopeptidase [OS=Mus musculus]	High	High	High	High	High	High	High	High	High	High	High	High	High					High
P27546-1	Map4; Mtap4	Microtubule-associated protein 4 [OS=Mus musculus]	0	158.965	22	17	217	17	1125	117.4	4.98	449.92	17	cell division;cell organization and biogenesis;cellular component movement;regulation of biological process	cytoplasm;cytoskeleton	protein binding;RNA binding	96.5	101.4	97.2	99.1	103.9	103.2	82.8	86.7	85.9	81.5	77.4	83.9	91	100.1	110.5	114.8	107.3	102.8
# Proteins	Found in Sample: [S14] F14: Sample	# Unique Peptides	# Peptides	# PSMs	Group Description	Found in Sample: [S1] F1: Sample	Found in Sample: [S2] F2: Sample	Found in Sample: [S3] F3: Sample	Found in Sample: [S4] F4: Sample	Found in Sample: [S5] F5: Sample	Found in Sample: [S6] F6: Sample	Found in Sample: [S7] F7: Sample	Found in Sample: [S8] F8: Sample	Found in Sample: [S9] F9: Sample	Found in Sample: [S10] F10: Sample	Found in Sample: [S11] F11: Sample	Found in Sample: [S22] F22: Sample	Found in Sample: [S23] F23: Sample					Found in Sample: [S24] F24: Sample
4	High	17	17	217	[Master Protein] Microtubule-associated protein 4 [OS=Mus musculus]	High	High	High	High	High	High	High	High	High	High	High	High	High					High
Q6P5F9	Xpo1	Exportin-1 [OS=Mus musculus]	0	135.142	20	17	399	17	1071	123	6.07	678.3	17	regulation of biological process;response to stimulus;transport	chromosome;cytoplasm;cytosol;membrane;nucleus	protein binding;RNA binding;transporter activity	92.2	96.2	58.1	55	111.3	102.7	77.8	77.2	106.2	111.5	105.1	103.9	97.2	96.2	127.9	123	95.2	99.5
# Proteins	Found in Sample: [S14] F14: Sample	# Unique Peptides	# Peptides	# PSMs	Group Description	Found in Sample: [S1] F1: Sample	Found in Sample: [S2] F2: Sample	Found in Sample: [S3] F3: Sample	Found in Sample: [S4] F4: Sample	Found in Sample: [S5] F5: Sample	Found in Sample: [S6] F6: Sample	Found in Sample: [S7] F7: Sample	Found in Sample: [S8] F8: Sample	Found in Sample: [S9] F9: Sample	Found in Sample: [S10] F10: Sample	Found in Sample: [S11] F11: Sample	Found in Sample: [S22] F22: Sample	Found in Sample: [S23] F23: Sample					Found in Sample: [S24] F24: Sample
1	High	17	17	399	[Master Protein] Exportin-1 [OS=Mus musculus]	High	High	High	High	High	High	High	High	High	High	High	High	High					High
Q3TLH4	Prrc2c	Protein Prrc2c [OS=Mus musculus]	0	107.687	8	17	163	17	2846	310.7	9.1	339.9	17	cell differentiation	membrane	protein binding;RNA binding	109	109.5	135.3	138.5	98	97.1	115	115.9	106.6	92.5	90.6	100.7	107.7	104.7	95.9	98.5	103.1	88.9
# Proteins	Found in Sample: [S14] F14: Sample	# Unique Peptides	# Peptides	# PSMs	Group Description	Found in Sample: [S1] F1: Sample	Found in Sample: [S2] F2: Sample	Found in Sample: [S3] F3: Sample	Found in Sample: [S4] F4: Sample	Found in Sample: [S5] F5: Sample	Found in Sample: [S6] F6: Sample	Found in Sample: [S7] F7: Sample	Found in Sample: [S8] F8: Sample	Found in Sample: [S9] F9: Sample	Found in Sample: [S10] F10: Sample	Found in Sample: [S11] F11: Sample	Found in Sample: [S22] F22: Sample	Found in Sample: [S23] F23: Sample					Found in Sample: [S24] F24: Sample
2	High	17	17	163	[Master Protein] Protein Prrc2c [OS=Mus musculus]	High	High	High	High	High	High	High	High	High	High	High	High	High					High
P51150	Rab7	ras-related protein Rab-7a [OS=Mus musculus]	0	150.03	76	16	1020	16	207	23.5	6.7	2473.76	16	cell organization and biogenesis;cellular homeostasis;metabolic process;regulation of biological process;response to stimulus;transport	cytoplasm;cytosol;endosome;Golgi;membrane;vacuole	catalytic activity;nucleotide binding;protein binding	119.9	113.8	88.6	90.6	109.2	107.6	102.3	97.5	96.7	98.4	104.7	100.4	94.8	90.8	95.5	93.1	88.4	90.8
# Proteins	Found in Sample: [S14] F14: Sample	# Unique Peptides	# Peptides	# PSMs	Group Description	Found in Sample: [S1] F1: Sample	Found in Sample: [S2] F2: Sample	Found in Sample: [S3] F3: Sample	Found in Sample: [S4] F4: Sample	Found in Sample: [S5] F5: Sample	Found in Sample: [S6] F6: Sample	Found in Sample: [S7] F7: Sample	Found in Sample: [S8] F8: Sample	Found in Sample: [S9] F9: Sample	Found in Sample: [S10] F10: Sample	Found in Sample: [S11] F11: Sample	Found in Sample: [S22] F22: Sample	Found in Sample: [S23] F23: Sample					Found in Sample: [S24] F24: Sample
4	High	16	16	1020	[Master Protein] ras-related protein Rab-7a [OS=Mus musculus]	High	High	High	High	High	High	High	High	High	High	High	High	High					High
Q9DBJ1	Pgam1	Phosphoglycerate mutase 1 [OS=Mus musculus]	0	358.597	76	16	1782	16	254	28.8	7.18	5488.53	16	metabolic process;regulation of biological process	cytoplasm;cytosol;membrane;nucleus	catalytic activity;protein binding	98	93.4	100.2	90.4	102.1	102.1	115.3	100.4	106.2	107.7	105.7	99.8	90.1	69.8	101	107.8	85.6	95.5
# Proteins	Found in Sample: [S14] F14: Sample	# Unique Peptides	# Peptides	# PSMs	Group Description	Found in Sample: [S1] F1: Sample	Found in Sample: [S2] F2: Sample	Found in Sample: [S3] F3: Sample	Found in Sample: [S4] F4: Sample	Found in Sample: [S5] F5: Sample	Found in Sample: [S6] F6: Sample	Found in Sample: [S7] F7: Sample	Found in Sample: [S8] F8: Sample	Found in Sample: [S9] F9: Sample	Found in Sample: [S10] F10: Sample	Found in Sample: [S11] F11: Sample	Found in Sample: [S22] F22: Sample	Found in Sample: [S23] F23: Sample					Found in Sample: [S24] F24: Sample
2	High	16	16	1782	[Master Protein] Phosphoglycerate mutase 1 [OS=Mus musculus]	High	High	High	High	High	High	High	High	High	High	High	High	High					High
P67778	Phb	Prohibitin [OS=Mus musculus]	0	158.552	75	16	802	16	272	29.8	5.76	1924.43	16	cell differentiation;cell organization and biogenesis;metabolic process;regulation of biological process;response to stimulus	cell surface;cytoplasm;endosome;membrane;mitochondrion;nucleus	DNA binding;protein binding	103.8	106.4	97.1	99.6	104.1	106	93	99.2	100.4	96.5	99.4	96.6	104.1	101.7	95.5	97.4	96.1	100.9
# Proteins	Found in Sample: [S14] F14: Sample	# Unique Peptides	# Peptides	# PSMs	Group Description	Found in Sample: [S1] F1: Sample	Found in Sample: [S2] F2: Sample	Found in Sample: [S3] F3: Sample	Found in Sample: [S4] F4: Sample	Found in Sample: [S5] F5: Sample	Found in Sample: [S6] F6: Sample	Found in Sample: [S7] F7: Sample	Found in Sample: [S8] F8: Sample	Found in Sample: [S9] F9: Sample	Found in Sample: [S10] F10: Sample	Found in Sample: [S11] F11: Sample	Found in Sample: [S22] F22: Sample	Found in Sample: [S23] F23: Sample					Found in Sample: [S24] F24: Sample
1	High	16	16	802	[Master Protein] Prohibitin [OS=Mus musculus]	High	High	High	High	High	High	High	High	High	High	High	High	High					High
Q8BK64	Ahsa1	activator of 90 kDa heat shock protein ATPase homolog 1 [OS=Mus musculus]	0	152.47	67	17	734	16	338	38.1	5.53	1551.47	17	metabolic process;regulation of biological process;response to stimulus	cytoplasm;cytosol;endoplasmic reticulum	enzyme regulator activity;protein binding	98.7	96	82.5	84.3	92	91.7	103.3	99.6	109.3	110.5	96.4	102	111.1	106.2	114.3	110.2	95.1	97.9
# Proteins	Found in Sample: [S14] F14: Sample	# Unique Peptides	# Peptides	# PSMs	Group Description	Found in Sample: [S1] F1: Sample	Found in Sample: [S2] F2: Sample	Found in Sample: [S3] F3: Sample	Found in Sample: [S4] F4: Sample	Found in Sample: [S5] F5: Sample	Found in Sample: [S6] F6: Sample	Found in Sample: [S7] F7: Sample	Found in Sample: [S8] F8: Sample	Found in Sample: [S9] F9: Sample	Found in Sample: [S10] F10: Sample	Found in Sample: [S11] F11: Sample	Found in Sample: [S22] F22: Sample	Found in Sample: [S23] F23: Sample					Found in Sample: [S24] F24: Sample
1	High	16	17	734	[Master Protein] activator of 90 kDa heat shock protein ATPase homolog 1 [OS=Mus musculus]	High	High	High	High	High	High	High	High	High	High	High	High	High					High
P62281	Rps11	40S ribosomal protein S11 [OS=Mus musculus]	0	110.216	63	16	921	16	158	18.4	10.3	1642.96	16	cell differentiation;metabolic process	cytoplasm;membrane;ribosome	RNA binding;structural molecule activity	98.5	95.7	98.1	98.1	99.7	106.5	101.3	101.6	97.8	96.4	104.5	104.6	100.3	96.9	100.4	100.9	104.1	94.1
# Proteins	Found in Sample: [S14] F14: Sample	# Unique Peptides	# Peptides	# PSMs	Group Description	Found in Sample: [S1] F1: Sample	Found in Sample: [S2] F2: Sample	Found in Sample: [S3] F3: Sample	Found in Sample: [S4] F4: Sample	Found in Sample: [S5] F5: Sample	Found in Sample: [S6] F6: Sample	Found in Sample: [S7] F7: Sample	Found in Sample: [S8] F8: Sample	Found in Sample: [S9] F9: Sample	Found in Sample: [S10] F10: Sample	Found in Sample: [S11] F11: Sample	Found in Sample: [S22] F22: Sample	Found in Sample: [S23] F23: Sample					Found in Sample: [S24] F24: Sample
1	High	16	16	921	[Master Protein] 40S ribosomal protein S11 [OS=Mus musculus]	High	High	High	High	High	High	High	High	High	High	High	High	High					High
Q9Z1Z2	Strap	Serine-threonine kinase receptor-associated protein [OS=Mus musculus]	0	138.564	59	16	678	16	350	38.4	5.12	1612.34	16	cell organization and biogenesis;metabolic process;regulation of biological process	cytoplasm;cytosol;nucleus	catalytic activity;protein binding;RNA binding	120.5	125.5	111.3	112.2	112.6	111.3	98.4	92.2	87.3	89.1	81.3	87.3	97.1	89.6	99.8	94.8	94.8	91.8
# Proteins	Found in Sample: [S14] F14: Sample	# Unique Peptides	# Peptides	# PSMs	Group Description	Found in Sample: [S1] F1: Sample	Found in Sample: [S2] F2: Sample	Found in Sample: [S3] F3: Sample	Found in Sample: [S4] F4: Sample	Found in Sample: [S5] F5: Sample	Found in Sample: [S6] F6: Sample	Found in Sample: [S7] F7: Sample	Found in Sample: [S8] F8: Sample	Found in Sample: [S9] F9: Sample	Found in Sample: [S10] F10: Sample	Found in Sample: [S11] F11: Sample	Found in Sample: [S22] F22: Sample	Found in Sample: [S23] F23: Sample					Found in Sample: [S24] F24: Sample
1	High	16	16	678	[Master Protein] Serine-threonine kinase receptor-associated protein [OS=Mus musculus]	High	High	High	High	High	High	High	High	High	High	High	High	High					High
Q9CPV4-1	Glod4	Glyoxalase domain-containing protein 4 [OS=Mus musculus]	0	117.312	58	16	505	16	298	33.3	5.47	1052.39	16		mitochondrion	protein binding	101.2	99.8	97.5	97.7	75.4	87.7	119.1	123.5	114	112.5	105.4	104.6	105.9	102	92.5	80.2	97	97.6
# Proteins	Found in Sample: [S14] F14: Sample	# Unique Peptides	# Peptides	# PSMs	Group Description	Found in Sample: [S1] F1: Sample	Found in Sample: [S2] F2: Sample	Found in Sample: [S3] F3: Sample	Found in Sample: [S4] F4: Sample	Found in Sample: [S5] F5: Sample	Found in Sample: [S6] F6: Sample	Found in Sample: [S7] F7: Sample	Found in Sample: [S8] F8: Sample	Found in Sample: [S9] F9: Sample	Found in Sample: [S10] F10: Sample	Found in Sample: [S11] F11: Sample	Found in Sample: [S22] F22: Sample	Found in Sample: [S23] F23: Sample					Found in Sample: [S24] F24: Sample
3	High	16	16	505	[Master Protein] Glyoxalase domain-containing protein 4 [OS=Mus musculus]	High	High	High	High	High	High	High	High	High	High	High	High	High					High
Q9R1T2	Sae1	SUMO-activating enzyme subunit 1 [OS=Mus musculus]	0	137.556	58	16	408	16	350	38.6	5.36	791.26	16	metabolic process	cytoplasm;nucleus	catalytic activity;protein binding	105.9	109.8	103.8	96.5	91.9	92.9	82.3	87.8	101.3	88.8	107.8	111.5	97.5	106.2	102.1	93.4	108.7	107
# Proteins	Found in Sample: [S14] F14: Sample	# Unique Peptides	# Peptides	# PSMs	Group Description	Found in Sample: [S1] F1: Sample	Found in Sample: [S2] F2: Sample	Found in Sample: [S3] F3: Sample	Found in Sample: [S4] F4: Sample	Found in Sample: [S5] F5: Sample	Found in Sample: [S6] F6: Sample	Found in Sample: [S7] F7: Sample	Found in Sample: [S8] F8: Sample	Found in Sample: [S9] F9: Sample	Found in Sample: [S10] F10: Sample	Found in Sample: [S11] F11: Sample	Found in Sample: [S22] F22: Sample	Found in Sample: [S23] F23: Sample					Found in Sample: [S24] F24: Sample
2	High	16	16	408	[Master Protein] SUMO-activating enzyme subunit 1 [OS=Mus musculus]	High	High	High	High	High	High	High	High	High	High	High	High	High					High
Q9DBG5	Plin3	Perilipin-3 [OS=Mus musculus]	0	205.318	57	16	303	16	437	47.2	5.62	1072.36	16	transport	cytoplasm;cytosol;endosome;membrane	protein binding	97.2	89.6	103.2	100.3	82.8	92.6	128.8	128.3	120.6	120.1	124.7	110.6	99.1	105.8	80.5	92.7	87.6	92.9
# Proteins	Found in Sample: [S14] F14: Sample	# Unique Peptides	# Peptides	# PSMs	Group Description	Found in Sample: [S1] F1: Sample	Found in Sample: [S2] F2: Sample	Found in Sample: [S3] F3: Sample	Found in Sample: [S4] F4: Sample	Found in Sample: [S5] F5: Sample	Found in Sample: [S6] F6: Sample	Found in Sample: [S7] F7: Sample	Found in Sample: [S8] F8: Sample	Found in Sample: [S9] F9: Sample	Found in Sample: [S10] F10: Sample	Found in Sample: [S11] F11: Sample	Found in Sample: [S22] F22: Sample	Found in Sample: [S23] F23: Sample					Found in Sample: [S24] F24: Sample
1	High	16	16	303	[Master Protein] Perilipin-3 [OS=Mus musculus]	High	High	High	High	High	High	High	High	High	High	High	High	High					High
Q99JY9	Actr3	actin-related protein 3 [OS=Mus musculus]	0	180.729	57	16	814	16	418	47.3	5.88	2657.44	16	cell differentiation;cell division;cell organization and biogenesis;cellular component movement;regulation of biological process;response to stimulus	cytoplasm;cytoskeleton;membrane	nucleotide binding;protein binding;structural molecule activity	94.4	95.1	78	73.1	102.4	90.3	115.3	119.4	116.9	111.1	115.8	102.5	103.8	94	96.5	91.5	102.8	88.9
# Proteins	Found in Sample: [S14] F14: Sample	# Unique Peptides	# Peptides	# PSMs	Group Description	Found in Sample: [S1] F1: Sample	Found in Sample: [S2] F2: Sample	Found in Sample: [S3] F3: Sample	Found in Sample: [S4] F4: Sample	Found in Sample: [S5] F5: Sample	Found in Sample: [S6] F6: Sample	Found in Sample: [S7] F7: Sample	Found in Sample: [S8] F8: Sample	Found in Sample: [S9] F9: Sample	Found in Sample: [S10] F10: Sample	Found in Sample: [S11] F11: Sample	Found in Sample: [S22] F22: Sample	Found in Sample: [S23] F23: Sample					Found in Sample: [S24] F24: Sample
3	High	16	16	814	[Master Protein] actin-related protein 3 [OS=Mus musculus]	High	High	High	High	High	High	High	High	High	High	High	High	High					High
P63037	Dnaja1	DnaJ homolog subfamily A member 1 [OS=Mus musculus]	0	229.394	57	16	542	16	397	44.8	7.08	1335.95	16	cellular component movement;metabolic process;regulation of biological process;response to stimulus;transport	cytoplasm;cytoskeleton;cytosol;endoplasmic reticulum;membrane;mitochondrion;nucleus	enzyme regulator activity;metal ion binding;nucleotide binding;protein binding	89.4	87.7	90.2	78.1	86.7	79.4	86.3	85.5	110.7	119	94.8	101.2	104.2	111.5	131.5	120.5	88.1	113.1
# Proteins	Found in Sample: [S14] F14: Sample	# Unique Peptides	# Peptides	# PSMs	Group Description	Found in Sample: [S1] F1: Sample	Found in Sample: [S2] F2: Sample	Found in Sample: [S3] F3: Sample	Found in Sample: [S4] F4: Sample	Found in Sample: [S5] F5: Sample	Found in Sample: [S6] F6: Sample	Found in Sample: [S7] F7: Sample	Found in Sample: [S8] F8: Sample	Found in Sample: [S9] F9: Sample	Found in Sample: [S10] F10: Sample	Found in Sample: [S11] F11: Sample	Found in Sample: [S22] F22: Sample	Found in Sample: [S23] F23: Sample					Found in Sample: [S24] F24: Sample
2	High	16	16	549	[Master Protein] DnaJ homolog subfamily A member 1 [OS=Mus musculus]	High	High	High	High	High	High	High	High	High	High	High	High	High					High
Q9WVK4	Ehd1	EH domain-containing protein 1 [OS=Mus musculus]	0	173.758	56	23	449	16	534	60.6	6.83	944.69	23	cell organization and biogenesis;regulation of biological process;response to stimulus;transport	endosome;membrane	metal ion binding;nucleotide binding;protein binding	121.3	115.5	105.6	120.3	112.7	113.8	83.7	90.4	93.2	103.9	72.3	75.9	96.8	99.8	109.7	113.4	84	92.1
# Proteins	Found in Sample: [S14] F14: Sample	# Unique Peptides	# Peptides	# PSMs	Group Description	Found in Sample: [S1] F1: Sample	Found in Sample: [S2] F2: Sample	Found in Sample: [S3] F3: Sample	Found in Sample: [S4] F4: Sample	Found in Sample: [S5] F5: Sample	Found in Sample: [S6] F6: Sample	Found in Sample: [S7] F7: Sample	Found in Sample: [S8] F8: Sample	Found in Sample: [S9] F9: Sample	Found in Sample: [S10] F10: Sample	Found in Sample: [S11] F11: Sample	Found in Sample: [S22] F22: Sample	Found in Sample: [S23] F23: Sample					Found in Sample: [S24] F24: Sample
2	High	16	23	449	[Master Protein] EH domain-containing protein 1 [OS=Mus musculus]	High	High	High	High	High	High	High	High	High	High	High	High	High					High
P14869	Rplp0	60S acidic ribosomal protein P0 [OS=Mus musculus]	0	135.797	56	16	1278	16	317	34.2	6.25	2851.21	16	response to stimulus;transport	cytoplasm;cytosol;endoplasmic reticulum;membrane;nucleus;ribosome	RNA binding;structural molecule activity	105.7	99.4	97.2	101.2	97.1	93.4	105.2	99.6	95.1	97.3	91.6	92.8	108.8	103.7	96.6	96.6	98.1	94.9
# Proteins	Found in Sample: [S14] F14: Sample	# Unique Peptides	# Peptides	# PSMs	Group Description	Found in Sample: [S1] F1: Sample	Found in Sample: [S2] F2: Sample	Found in Sample: [S3] F3: Sample	Found in Sample: [S4] F4: Sample	Found in Sample: [S5] F5: Sample	Found in Sample: [S6] F6: Sample	Found in Sample: [S7] F7: Sample	Found in Sample: [S8] F8: Sample	Found in Sample: [S9] F9: Sample	Found in Sample: [S10] F10: Sample	Found in Sample: [S11] F11: Sample	Found in Sample: [S22] F22: Sample	Found in Sample: [S23] F23: Sample					Found in Sample: [S24] F24: Sample
1	High	16	16	1278	[Master Protein] 60S acidic ribosomal protein P0 [OS=Mus musculus]	High	High	High	High	High	High	High	High	High	High	High	High	High					High
Q6ZWX6	Eif2s1	Eukaryotic translation initiation factor 2 subunit 1 [OS=Mus musculus]	0	146.64	52	16	830	16	315	36.1	5.08	1622.19	16	cell communication;metabolic process;regulation of biological process;response to stimulus	cytoplasm;membrane;nucleus;ribosome	protein binding;RNA binding	107.5	106.7	90.4	88.6	97.4	103	98.9	98.2	93.9	96.1	96.2	89.7	111.4	111.2	103.6	109	100.5	105.1
# Proteins	Found in Sample: [S14] F14: Sample	# Unique Peptides	# Peptides	# PSMs	Group Description	Found in Sample: [S1] F1: Sample	Found in Sample: [S2] F2: Sample	Found in Sample: [S3] F3: Sample	Found in Sample: [S4] F4: Sample	Found in Sample: [S5] F5: Sample	Found in Sample: [S6] F6: Sample	Found in Sample: [S7] F7: Sample	Found in Sample: [S8] F8: Sample	Found in Sample: [S9] F9: Sample	Found in Sample: [S10] F10: Sample	Found in Sample: [S11] F11: Sample	Found in Sample: [S22] F22: Sample	Found in Sample: [S23] F23: Sample					Found in Sample: [S24] F24: Sample
1	High	16	16	830	[Master Protein] Eukaryotic translation initiation factor 2 subunit 1 [OS=Mus musculus]	High	High	High	High	High	High	High	High	High	High	High	High	High					High
P25444	Rps2; Rps2-ps13	40S ribosomal protein S2 [OS=Mus musculus]	0	141.02	51	16	1042	16	293	31.2	10.24	1852.79	16	cell organization and biogenesis;metabolic process;regulation of biological process;response to stimulus	membrane;nucleus;ribosome	protein binding;RNA binding;structural molecule activity	108.2	111.3	112.8	104.2	90.8	94.9	102.9	103.6	98.9	96.4	98.2	96.6	104.7	106.4	98.2	94.6	96.6	101.5
# Proteins	Found in Sample: [S14] F14: Sample	# Unique Peptides	# Peptides	# PSMs	Group Description	Found in Sample: [S1] F1: Sample	Found in Sample: [S2] F2: Sample	Found in Sample: [S3] F3: Sample	Found in Sample: [S4] F4: Sample	Found in Sample: [S5] F5: Sample	Found in Sample: [S6] F6: Sample	Found in Sample: [S7] F7: Sample	Found in Sample: [S8] F8: Sample	Found in Sample: [S9] F9: Sample	Found in Sample: [S10] F10: Sample	Found in Sample: [S11] F11: Sample	Found in Sample: [S22] F22: Sample	Found in Sample: [S23] F23: Sample					Found in Sample: [S24] F24: Sample
1	High	16	16	1042	[Master Protein] 40S ribosomal protein S2 [OS=Mus musculus]	High	High	High	High	High	High	High	High	High	High	High	High	High					High
P17225	Ptbp1	Polypyrimidine tract-binding protein 1 [OS=Mus musculus]	0	258.503	49	16	1022	16	527	56.4	8.34	3416.16	16	metabolic process;regulation of biological process	cytoplasm;membrane;nucleus	catalytic activity;DNA binding;protein binding;RNA binding	96.9	89.8	83.4	84	103.9	96.8	104.2	103.4	106.1	108.6	100.1	100.5	88.2	86.7	105.5	107.3	100.8	105.6
# Proteins	Found in Sample: [S14] F14: Sample	# Unique Peptides	# Peptides	# PSMs	Group Description	Found in Sample: [S1] F1: Sample	Found in Sample: [S2] F2: Sample	Found in Sample: [S3] F3: Sample	Found in Sample: [S4] F4: Sample	Found in Sample: [S5] F5: Sample	Found in Sample: [S6] F6: Sample	Found in Sample: [S7] F7: Sample	Found in Sample: [S8] F8: Sample	Found in Sample: [S9] F9: Sample	Found in Sample: [S10] F10: Sample	Found in Sample: [S11] F11: Sample	Found in Sample: [S22] F22: Sample	Found in Sample: [S23] F23: Sample					Found in Sample: [S24] F24: Sample
6	High	16	16	1078	[Master Protein] Polypyrimidine tract-binding protein 1 [OS=Mus musculus]	High	High	High	High	High	High	High	High	High	High	High	High	High					High
Q99K48	Nono	Non-POU domain-containing octamer-binding protein [OS=Mus musculus]	0	212.925	45	17	714	16	473	54.5	8.95	1669.4	17	defense response;metabolic process;regulation of biological process;response to stimulus	membrane;nucleus	DNA binding;protein binding;RNA binding	97.1	106.5	116.2	113.1	100.3	98.9	102.5	103.1	99.6	97.6	99.9	99.7	92.8	100.8	99.3	102.8	96.5	86.9
# Proteins	Found in Sample: [S14] F14: Sample	# Unique Peptides	# Peptides	# PSMs	Group Description	Found in Sample: [S1] F1: Sample	Found in Sample: [S2] F2: Sample	Found in Sample: [S3] F3: Sample	Found in Sample: [S4] F4: Sample	Found in Sample: [S5] F5: Sample	Found in Sample: [S6] F6: Sample	Found in Sample: [S7] F7: Sample	Found in Sample: [S8] F8: Sample	Found in Sample: [S9] F9: Sample	Found in Sample: [S10] F10: Sample	Found in Sample: [S11] F11: Sample	Found in Sample: [S22] F22: Sample	Found in Sample: [S23] F23: Sample					Found in Sample: [S24] F24: Sample
2	High	16	17	714	[Master Protein] Non-POU domain-containing octamer-binding protein [OS=Mus musculus]	High	High	High	High	High	High	High	High	High	High	High	High	High					High
Q99JY0	Hadhb	Trifunctional enzyme subunit beta, mitochondrial [OS=Mus musculus]	0	152.87	45	16	584	16	475	51.4	9.38	1300.04	16	metabolic process	endoplasmic reticulum;membrane;mitochondrion	catalytic activity;nucleotide binding;protein binding;RNA binding	110.8	108.4	94.9	94.5	98.2	98.7	95.1	102.9	99.2	101.8	95.5	98.8	102.1	109.3	103.9	98.2	94.4	106.2
# Proteins	Found in Sample: [S14] F14: Sample	# Unique Peptides	# Peptides	# PSMs	Group Description	Found in Sample: [S1] F1: Sample	Found in Sample: [S2] F2: Sample	Found in Sample: [S3] F3: Sample	Found in Sample: [S4] F4: Sample	Found in Sample: [S5] F5: Sample	Found in Sample: [S6] F6: Sample	Found in Sample: [S7] F7: Sample	Found in Sample: [S8] F8: Sample	Found in Sample: [S9] F9: Sample	Found in Sample: [S10] F10: Sample	Found in Sample: [S11] F11: Sample	Found in Sample: [S22] F22: Sample	Found in Sample: [S23] F23: Sample					Found in Sample: [S24] F24: Sample
1	High	16	16	584	[Master Protein] Trifunctional enzyme subunit beta, mitochondrial [OS=Mus musculus]	High	High	High	High	High	High	High	High	High	High	High	High	High					High
Q80WJ7	Mtdh	protein LYRIC [OS=Mus musculus]	0	132.575	40	16	226	16	579	63.8	9.33	567.08	16	cell organization and biogenesis;regulation of biological process;response to stimulus	cytoplasm;endoplasmic reticulum;membrane;nucleus	protein binding;RNA binding	106.6	110.8	122.1	128	73.6	89.2	129.4	122.7	114.4	106	102.3	111	106.6	105.2	87	102.5	99.2	98.5
# Proteins	Found in Sample: [S14] F14: Sample	# Unique Peptides	# Peptides	# PSMs	Group Description	Found in Sample: [S1] F1: Sample	Found in Sample: [S2] F2: Sample	Found in Sample: [S3] F3: Sample	Found in Sample: [S4] F4: Sample	Found in Sample: [S5] F5: Sample	Found in Sample: [S6] F6: Sample	Found in Sample: [S7] F7: Sample	Found in Sample: [S8] F8: Sample	Found in Sample: [S9] F9: Sample	Found in Sample: [S10] F10: Sample	Found in Sample: [S11] F11: Sample	Found in Sample: [S22] F22: Sample	Found in Sample: [S23] F23: Sample					Found in Sample: [S24] F24: Sample
1	High	16	16	226	[Master Protein] protein LYRIC [OS=Mus musculus]	High	High	High	High	High	High	High	High	High	High	High	High	High					High
Q8C0C7	Farsa	Phenylalanine--tRNA ligase alpha subunit [OS=Mus musculus]	0	107.884	40	16	244	16	508	57.6	8.28	351.4	16	cell organization and biogenesis;metabolic process	cytoplasm;membrane	catalytic activity;nucleotide binding;RNA binding	100.4	98.4	88.8	95.4	93.7	82.8	115.6	113.1	110.7	112.4	105.4	104	109.6	106.4	103.7	103.4	97.9	93.7
# Proteins	Found in Sample: [S14] F14: Sample	# Unique Peptides	# Peptides	# PSMs	Group Description	Found in Sample: [S1] F1: Sample	Found in Sample: [S2] F2: Sample	Found in Sample: [S3] F3: Sample	Found in Sample: [S4] F4: Sample	Found in Sample: [S5] F5: Sample	Found in Sample: [S6] F6: Sample	Found in Sample: [S7] F7: Sample	Found in Sample: [S8] F8: Sample	Found in Sample: [S9] F9: Sample	Found in Sample: [S10] F10: Sample	Found in Sample: [S11] F11: Sample	Found in Sample: [S22] F22: Sample	Found in Sample: [S23] F23: Sample					Found in Sample: [S24] F24: Sample
1	High	16	16	244	[Master Protein] Phenylalanine--tRNA ligase alpha subunit [OS=Mus musculus]	High	High	High	High	High	High	High	High	High	High	High	High	High					High
Q501J6	Ddx17	Probable ATP-dependent RNA helicase DDX17 [OS=Mus musculus]	0	191.394	39	25	1103	16	650	72.4	8.59	2163.72	25	cell differentiation;cell organization and biogenesis;defense response;metabolic process;regulation of biological process;response to stimulus	cytoplasm;cytosol;membrane;nucleus	catalytic activity;nucleotide binding;protein binding;RNA binding	97.6	85.7	82.2	87.8	97.1	86.1	113.9	113.6	112.3	122.2	100.1	114.4	107.5	107.6	99.1	101.4	101.6	100.1
# Proteins	Found in Sample: [S14] F14: Sample	# Unique Peptides	# Peptides	# PSMs	Group Description	Found in Sample: [S1] F1: Sample	Found in Sample: [S2] F2: Sample	Found in Sample: [S3] F3: Sample	Found in Sample: [S4] F4: Sample	Found in Sample: [S5] F5: Sample	Found in Sample: [S6] F6: Sample	Found in Sample: [S7] F7: Sample	Found in Sample: [S8] F8: Sample	Found in Sample: [S9] F9: Sample	Found in Sample: [S10] F10: Sample	Found in Sample: [S11] F11: Sample	Found in Sample: [S22] F22: Sample	Found in Sample: [S23] F23: Sample					Found in Sample: [S24] F24: Sample
2	High	16	25	1103	[Master Protein] Probable ATP-dependent RNA helicase DDX17 [OS=Mus musculus]	High	High	High	High	High	High	High	High	High	High	High	High	High					High
Q93092	Taldo1	Transaldolase [OS=Mus musculus]	0	98.701	39	16	573	16	337	37.4	7.03	825.06	16	metabolic process	cytoplasm;cytosol;nucleus	catalytic activity	81.8	81.6	68.8	82.1	73.8	73.7	156.8	151.2	139.3	144.6	128.3	121.9	99.9	95.9	76.3	82	75.8	91.8
# Proteins	Found in Sample: [S14] F14: Sample	# Unique Peptides	# Peptides	# PSMs	Group Description	Found in Sample: [S1] F1: Sample	Found in Sample: [S2] F2: Sample	Found in Sample: [S3] F3: Sample	Found in Sample: [S4] F4: Sample	Found in Sample: [S5] F5: Sample	Found in Sample: [S6] F6: Sample	Found in Sample: [S7] F7: Sample	Found in Sample: [S8] F8: Sample	Found in Sample: [S9] F9: Sample	Found in Sample: [S10] F10: Sample	Found in Sample: [S11] F11: Sample	Found in Sample: [S22] F22: Sample	Found in Sample: [S23] F23: Sample					Found in Sample: [S24] F24: Sample
1	High	16	16	573	[Master Protein] Transaldolase [OS=Mus musculus]	High	High	High	High	High	High	High	High	High	High	High	High	High					High
Q9JMH6-1	Txnrd1	Thioredoxin reductase 1, cytoplasmic [OS=Mus musculus]	0	147.702	36	16	438	16	613	67	7.44	1102.35	16	cell organization and biogenesis;cell proliferation;cellular homeostasis;metabolic process;regulation of biological process;response to stimulus	cytoplasm;cytosol;mitochondrion;nucleus	antioxidant activity;catalytic activity;metal ion binding;nucleotide binding;protein binding	96.9	102.4	92.5	92	98	102.1	107.4	101	90.7	95.6	92.1	77.8	112.4	104.5	115.1	109.8	98.3	102.1
# Proteins	Found in Sample: [S14] F14: Sample	# Unique Peptides	# Peptides	# PSMs	Group Description	Found in Sample: [S1] F1: Sample	Found in Sample: [S2] F2: Sample	Found in Sample: [S3] F3: Sample	Found in Sample: [S4] F4: Sample	Found in Sample: [S5] F5: Sample	Found in Sample: [S6] F6: Sample	Found in Sample: [S7] F7: Sample	Found in Sample: [S8] F8: Sample	Found in Sample: [S9] F9: Sample	Found in Sample: [S10] F10: Sample	Found in Sample: [S11] F11: Sample	Found in Sample: [S22] F22: Sample	Found in Sample: [S23] F23: Sample					Found in Sample: [S24] F24: Sample
6	High	16	16	438	[Master Protein] Thioredoxin reductase 1, cytoplasmic [OS=Mus musculus]	High	High	High	High	High	High	High	High	High	High	High	High	High					High
Q61753	Phgdh	D-3-phosphoglycerate dehydrogenase [OS=Mus musculus]	0	158.614	34	16	815	16	533	56.5	6.54	1858.56	16	cell differentiation;cell organization and biogenesis;metabolic process;regulation of biological process		catalytic activity;nucleotide binding	90.5	89	92.9	88.4	83.3	79.9	136	135.5	133.6	137.5	131.7	122.6	78.6	79.5	82.3	82.6	74.7	75.5
# Proteins	Found in Sample: [S14] F14: Sample	# Unique Peptides	# Peptides	# PSMs	Group Description	Found in Sample: [S1] F1: Sample	Found in Sample: [S2] F2: Sample	Found in Sample: [S3] F3: Sample	Found in Sample: [S4] F4: Sample	Found in Sample: [S5] F5: Sample	Found in Sample: [S6] F6: Sample	Found in Sample: [S7] F7: Sample	Found in Sample: [S8] F8: Sample	Found in Sample: [S9] F9: Sample	Found in Sample: [S10] F10: Sample	Found in Sample: [S11] F11: Sample	Found in Sample: [S22] F22: Sample	Found in Sample: [S23] F23: Sample					Found in Sample: [S24] F24: Sample
1	High	16	16	815	[Master Protein] D-3-phosphoglycerate dehydrogenase [OS=Mus musculus]	High	High	High	High	High	High	High	High	High	High	High	High	High					High
Q7TMK9	Syncrip	Heterogeneous nuclear ribonucleoprotein Q [OS=Mus musculus]	0	159.63	33	16	1076	16	623	69.6	8.59	2355.86	16	cell differentiation;metabolic process;regulation of biological process;response to stimulus	cytoplasm;endoplasmic reticulum;membrane;nucleus;spliceosomal complex	RNA binding	115.7	111.8	87.3	91.1	100.8	105.9	89	95.4	88	87.6	86.7	81.9	122.2	107.6	114.8	118.8	107.9	108.7
# Proteins	Found in Sample: [S14] F14: Sample	# Unique Peptides	# Peptides	# PSMs	Group Description	Found in Sample: [S1] F1: Sample	Found in Sample: [S2] F2: Sample	Found in Sample: [S3] F3: Sample	Found in Sample: [S4] F4: Sample	Found in Sample: [S5] F5: Sample	Found in Sample: [S6] F6: Sample	Found in Sample: [S7] F7: Sample	Found in Sample: [S8] F8: Sample	Found in Sample: [S9] F9: Sample	Found in Sample: [S10] F10: Sample	Found in Sample: [S11] F11: Sample	Found in Sample: [S22] F22: Sample	Found in Sample: [S23] F23: Sample					Found in Sample: [S24] F24: Sample
2	High	16	16	1076	[Master Protein] Heterogeneous nuclear ribonucleoprotein Q [OS=Mus musculus]	High	High	High	High	High	High	High	High	High	High	High	High	High					High
Q9WUA2	Farsb	Phenylalanine--tRNA ligase beta subunit [OS=Mus musculus]	0	103.293	30	16	512	16	589	65.7	7.12	845.32	16	cell organization and biogenesis;metabolic process	cytoplasm;membrane	catalytic activity;metal ion binding;nucleotide binding;RNA binding	92.2	93.8	86.5	85.8	99.7	93.6	104.4	105.9	107.7	107.4	103.5	99	104.4	99.9	102.7	99.7	102.3	98.3
# Proteins	Found in Sample: [S14] F14: Sample	# Unique Peptides	# Peptides	# PSMs	Group Description	Found in Sample: [S1] F1: Sample	Found in Sample: [S2] F2: Sample	Found in Sample: [S3] F3: Sample	Found in Sample: [S4] F4: Sample	Found in Sample: [S5] F5: Sample	Found in Sample: [S6] F6: Sample	Found in Sample: [S7] F7: Sample	Found in Sample: [S8] F8: Sample	Found in Sample: [S9] F9: Sample	Found in Sample: [S10] F10: Sample	Found in Sample: [S11] F11: Sample	Found in Sample: [S22] F22: Sample	Found in Sample: [S23] F23: Sample					Found in Sample: [S24] F24: Sample
1	High	16	16	512	[Master Protein] Phenylalanine--tRNA ligase beta subunit [OS=Mus musculus]	High	High	High	High	High	High	High	High	High	High	High	High	High					High
Q1HFZ0-1	Nsun2	tRNA (Cytosine(34)-C(5))-methyltransferase [OS=Mus musculus]	0	117.516	26	16	368	16	757	85.4	6.58	821.57	16	cell division;metabolic process	cytoplasm;cytoskeleton;nucleus	catalytic activity;RNA binding	119.1	117.3	108.7	109.9	93.3	105.2	96	98.2	91.5	97.8	75.7	87	112.6	110.6	106.6	98.3	96.8	102.7
# Proteins	Found in Sample: [S14] F14: Sample	# Unique Peptides	# Peptides	# PSMs	Group Description	Found in Sample: [S1] F1: Sample	Found in Sample: [S2] F2: Sample	Found in Sample: [S3] F3: Sample	Found in Sample: [S4] F4: Sample	Found in Sample: [S5] F5: Sample	Found in Sample: [S6] F6: Sample	Found in Sample: [S7] F7: Sample	Found in Sample: [S8] F8: Sample	Found in Sample: [S9] F9: Sample	Found in Sample: [S10] F10: Sample	Found in Sample: [S11] F11: Sample	Found in Sample: [S22] F22: Sample	Found in Sample: [S23] F23: Sample					Found in Sample: [S24] F24: Sample
2	High	16	16	368	[Master Protein] tRNA (Cytosine(34)-C(5))-methyltransferase [OS=Mus musculus]	High	High	High	High	High	High	High	High	High	High	High	High	High					High
P37913	Lig1	DNA ligase 1 [OS=Mus musculus]	0	125.278	23	16	297	16	916	102.2	6.81	466.92	16	cell division;metabolic process;response to stimulus	mitochondrion;nucleus	catalytic activity;DNA binding;metal ion binding;nucleotide binding	95.4	97.7	104.6	104	98.1	102.8	100.7	98.2	106.7	98.4	100.1	97.4	96.6	94.9	101.8	101.6	96.4	98.6
# Proteins	Found in Sample: [S14] F14: Sample	# Unique Peptides	# Peptides	# PSMs	Group Description	Found in Sample: [S1] F1: Sample	Found in Sample: [S2] F2: Sample	Found in Sample: [S3] F3: Sample	Found in Sample: [S4] F4: Sample	Found in Sample: [S5] F5: Sample	Found in Sample: [S6] F6: Sample	Found in Sample: [S7] F7: Sample	Found in Sample: [S8] F8: Sample	Found in Sample: [S9] F9: Sample	Found in Sample: [S10] F10: Sample	Found in Sample: [S11] F11: Sample	Found in Sample: [S22] F22: Sample	Found in Sample: [S23] F23: Sample					Found in Sample: [S24] F24: Sample
1	High	16	16	297	[Master Protein] DNA ligase 1 [OS=Mus musculus]	High	High	High	High	High	High	High	High	High	High	High	High	High					High
Q6ZQ58-1	Larp1	La-related protein 1 [OS=Mus musculus]	0	110.323	21	16	248	16	1072	121.1	8.79	475.31	16	cell proliferation;metabolic process;regulation of biological process;response to stimulus	cytoplasm;membrane	protein binding;RNA binding;translation regulator activity	115.4	117.1	130.2	119.2	87.7	91.5	159.9	127.2	90.6	95.5	86	82	112.5	117.1	95.5	94.5	100	93
# Proteins	Found in Sample: [S14] F14: Sample	# Unique Peptides	# Peptides	# PSMs	Group Description	Found in Sample: [S1] F1: Sample	Found in Sample: [S2] F2: Sample	Found in Sample: [S3] F3: Sample	Found in Sample: [S4] F4: Sample	Found in Sample: [S5] F5: Sample	Found in Sample: [S6] F6: Sample	Found in Sample: [S7] F7: Sample	Found in Sample: [S8] F8: Sample	Found in Sample: [S9] F9: Sample	Found in Sample: [S10] F10: Sample	Found in Sample: [S11] F11: Sample	Found in Sample: [S22] F22: Sample	Found in Sample: [S23] F23: Sample					Found in Sample: [S24] F24: Sample
2	High	16	16	248	[Master Protein] La-related protein 1 [OS=Mus musculus]	High	High	High	High	High	High	High	High	High	High	High	High	High					High
Q8CI94	Pygb	Glycogen phosphorylase, brain form [OS=Mus musculus]	0	109.053	20	16	305	16	843	96.7	6.73	650.28	16	metabolic process	cytoplasm;membrane	catalytic activity;protein binding	98.9	102.5	91.9	99.6	76.4	80.2	115.7	130.6	136.4	136.6	112.2	109.4	97.1	75.5	79.7	62	66.7	108.7
# Proteins	Found in Sample: [S14] F14: Sample	# Unique Peptides	# Peptides	# PSMs	Group Description	Found in Sample: [S1] F1: Sample	Found in Sample: [S2] F2: Sample	Found in Sample: [S3] F3: Sample	Found in Sample: [S4] F4: Sample	Found in Sample: [S5] F5: Sample	Found in Sample: [S6] F6: Sample	Found in Sample: [S7] F7: Sample	Found in Sample: [S8] F8: Sample	Found in Sample: [S9] F9: Sample	Found in Sample: [S10] F10: Sample	Found in Sample: [S11] F11: Sample	Found in Sample: [S22] F22: Sample	Found in Sample: [S23] F23: Sample					Found in Sample: [S24] F24: Sample
3	High	16	16	305	[Master Protein] Glycogen phosphorylase, brain form [OS=Mus musculus]	High	High	High	High	High	High	High	High	High	High	High	High	High					High
Q8K411-1	Pitrm1	Presequence protease, mitochondrial [OS=Mus musculus]	0	113.9	18	16	160	16	1036	117.3	7.2	268.79	16	metabolic process	mitochondrion;organelle lumen	catalytic activity;metal ion binding	101.6	99.4	88.7	85	89	92.2	102.5	108.5	104.3	107.6	96.1	92.6	103.6	103.4	105.3	109.4	102.6	92
# Proteins	Found in Sample: [S14] F14: Sample	# Unique Peptides	# Peptides	# PSMs	Group Description	Found in Sample: [S1] F1: Sample	Found in Sample: [S2] F2: Sample	Found in Sample: [S3] F3: Sample	Found in Sample: [S4] F4: Sample	Found in Sample: [S5] F5: Sample	Found in Sample: [S6] F6: Sample	Found in Sample: [S7] F7: Sample	Found in Sample: [S8] F8: Sample	Found in Sample: [S9] F9: Sample	Found in Sample: [S10] F10: Sample	Found in Sample: [S11] F11: Sample	Found in Sample: [S22] F22: Sample	Found in Sample: [S23] F23: Sample					Found in Sample: [S24] F24: Sample
3	High	16	16	160	[Master Protein] Presequence protease, mitochondrial [OS=Mus musculus]	High	High	High	High	High	High	High	High	High	High	High	High	High					High
Q924C1	Xpo5	exportin-5 [OS=Mus musculus]	0	126.307	18	16	206	16	1204	136.9	5.82	392.88	16	regulation of biological process;transport	cytoplasm;cytosol;nucleus	protein binding;RNA binding;transporter activity	94.1	93.8	87.3	88.3	110.7	109.9	102.4	101.2	109.3	113.2	123.1	114.6	87.3	84	81.8	90.3	93.6	85.2
# Proteins	Found in Sample: [S14] F14: Sample	# Unique Peptides	# Peptides	# PSMs	Group Description	Found in Sample: [S1] F1: Sample	Found in Sample: [S2] F2: Sample	Found in Sample: [S3] F3: Sample	Found in Sample: [S4] F4: Sample	Found in Sample: [S5] F5: Sample	Found in Sample: [S6] F6: Sample	Found in Sample: [S7] F7: Sample	Found in Sample: [S8] F8: Sample	Found in Sample: [S9] F9: Sample	Found in Sample: [S10] F10: Sample	Found in Sample: [S11] F11: Sample	Found in Sample: [S22] F22: Sample	Found in Sample: [S23] F23: Sample					Found in Sample: [S24] F24: Sample
3	High	16	16	206	[Master Protein] exportin-5 [OS=Mus musculus]	High	High	High	High	High	High	High	High	High	High	High	High	High					High
Q8K2Z4-1	Ncapd2	condensin complex subunit 1 [OS=Mus musculus]	0	118.923	15	16	164	16	1392	155.6	6.38	313.43	16	cell division;cell organization and biogenesis;metabolic process	chromosome;cytoplasm;cytosol;membrane;nucleus	protein binding	118.9	104.9	111.6	110.2	107.2	108.7	97.4	76.9	88.7	87.3	90.3	84.9	100.8	96	92.6	86.9	108.7	89.1
# Proteins	Found in Sample: [S14] F14: Sample	# Unique Peptides	# Peptides	# PSMs	Group Description	Found in Sample: [S1] F1: Sample	Found in Sample: [S2] F2: Sample	Found in Sample: [S3] F3: Sample	Found in Sample: [S4] F4: Sample	Found in Sample: [S5] F5: Sample	Found in Sample: [S6] F6: Sample	Found in Sample: [S7] F7: Sample	Found in Sample: [S8] F8: Sample	Found in Sample: [S9] F9: Sample	Found in Sample: [S10] F10: Sample	Found in Sample: [S11] F11: Sample	Found in Sample: [S22] F22: Sample	Found in Sample: [S23] F23: Sample					Found in Sample: [S24] F24: Sample
2	High	16	16	164	[Master Protein] condensin complex subunit 1 [OS=Mus musculus]	High	High	High	High	High	High	High	High	High	High	High	High	High					High
Q8CG47	Smc4	Structural maintenance of chromosomes protein 4 [OS=Mus musculus]	0	88.132	12	16	228	16	1286	146.8	7.3	309.76	16	cell division;cell organization and biogenesis;metabolic process;response to stimulus	chromosome;cytoplasm;cytosol;nucleus	DNA binding;nucleotide binding;protein binding	110.9	104.4	107.8	99.6	104.6	117.5	95.4	98.9	87.9	91.2	84.8	81	98.6	105.5	91	89.4	106.3	95.9
# Proteins	Found in Sample: [S14] F14: Sample	# Unique Peptides	# Peptides	# PSMs	Group Description	Found in Sample: [S1] F1: Sample	Found in Sample: [S2] F2: Sample	Found in Sample: [S3] F3: Sample	Found in Sample: [S4] F4: Sample	Found in Sample: [S5] F5: Sample	Found in Sample: [S6] F6: Sample	Found in Sample: [S7] F7: Sample	Found in Sample: [S8] F8: Sample	Found in Sample: [S9] F9: Sample	Found in Sample: [S10] F10: Sample	Found in Sample: [S11] F11: Sample	Found in Sample: [S22] F22: Sample	Found in Sample: [S23] F23: Sample					Found in Sample: [S24] F24: Sample
1	High	16	16	228	[Master Protein] Structural maintenance of chromosomes protein 4 [OS=Mus musculus]	High	High	High	High	High	High	High	High	High	High	High	High	High					High
P18760	Cfl1	Cofilin-1 [OS=Mus musculus]	0	218.601	84	18	2396	15	166	18.5	8.09	6602.65	18	cell organization and biogenesis;cellular component movement;metabolic process;regulation of biological process;response to stimulus;transport	cytoplasm;cytoskeleton;cytosol;extracellular;membrane;nucleus	protein binding	104.7	103.1	100.9	100.3	100.8	96.2	104	108.6	98.8	100.2	99.4	97.3	101.1	100.5	103.9	104.4	90.5	95.6
# Proteins	Found in Sample: [S14] F14: Sample	# Unique Peptides	# Peptides	# PSMs	Group Description	Found in Sample: [S1] F1: Sample	Found in Sample: [S2] F2: Sample	Found in Sample: [S3] F3: Sample	Found in Sample: [S4] F4: Sample	Found in Sample: [S5] F5: Sample	Found in Sample: [S6] F6: Sample	Found in Sample: [S7] F7: Sample	Found in Sample: [S8] F8: Sample	Found in Sample: [S9] F9: Sample	Found in Sample: [S10] F10: Sample	Found in Sample: [S11] F11: Sample	Found in Sample: [S22] F22: Sample	Found in Sample: [S23] F23: Sample					Found in Sample: [S24] F24: Sample
1	High	15	18	2396	[Master Protein] Cofilin-1 [OS=Mus musculus]	High	High	High	High	High	High	High	High	High	High	High	High	High					High
O08709	Prdx6	Peroxiredoxin-6 [OS=Mus musculus]	0	175.154	79	15	988	15	224	24.9	6.01	2547.01	15	cell organization and biogenesis;cellular homeostasis;metabolic process;regulation of biological process;response to stimulus	cytoplasm;cytosol;membrane;mitochondrion;nucleus;vacuole	antioxidant activity;catalytic activity;protein binding	103.8	101.1	93.7	95.4	96.6	97.1	93.4	95.4	94.8	96.7	89.3	92.5	112.7	106.7	108.9	111.1	97.8	97.5
# Proteins	Found in Sample: [S14] F14: Sample	# Unique Peptides	# Peptides	# PSMs	Group Description	Found in Sample: [S1] F1: Sample	Found in Sample: [S2] F2: Sample	Found in Sample: [S3] F3: Sample	Found in Sample: [S4] F4: Sample	Found in Sample: [S5] F5: Sample	Found in Sample: [S6] F6: Sample	Found in Sample: [S7] F7: Sample	Found in Sample: [S8] F8: Sample	Found in Sample: [S9] F9: Sample	Found in Sample: [S10] F10: Sample	Found in Sample: [S11] F11: Sample	Found in Sample: [S22] F22: Sample	Found in Sample: [S23] F23: Sample					Found in Sample: [S24] F24: Sample
1	High	15	15	988	[Master Protein] Peroxiredoxin-6 [OS=Mus musculus]	High	High	High	High	High	High	High	High	High	High	High	High	High					High
P17918	Pcna	proliferating cell nuclear antigen [OS=Mus musculus]	0	229.719	73	15	899	15	261	28.8	4.77	2203.66	15	cell organization and biogenesis;cellular homeostasis;metabolic process;regulation of biological process;response to stimulus	nucleus	catalytic activity;DNA binding;enzyme regulator activity;protein binding	99.4	107.2	90.4	96.1	95.9	100.7	85.1	100.2	112	111.4	101.5	105.2	103.3	104.5	107.6	115.6	88	97
# Proteins	Found in Sample: [S14] F14: Sample	# Unique Peptides	# Peptides	# PSMs	Group Description	Found in Sample: [S1] F1: Sample	Found in Sample: [S2] F2: Sample	Found in Sample: [S3] F3: Sample	Found in Sample: [S4] F4: Sample	Found in Sample: [S5] F5: Sample	Found in Sample: [S6] F6: Sample	Found in Sample: [S7] F7: Sample	Found in Sample: [S8] F8: Sample	Found in Sample: [S9] F9: Sample	Found in Sample: [S10] F10: Sample	Found in Sample: [S11] F11: Sample	Found in Sample: [S22] F22: Sample	Found in Sample: [S23] F23: Sample					Found in Sample: [S24] F24: Sample
1	High	15	15	899	[Master Protein] proliferating cell nuclear antigen [OS=Mus musculus]	High	High	High	High	High	High	High	High	High	High	High	High	High					High
P17751	Tpi1	Triosephosphate isomerase [OS=Mus musculus]	0	235.876	70	15	1646	15	299	32.2	5.74	3817.24	15	development;metabolic process	cytosol;nucleus	catalytic activity;protein binding	119.5	119.5	123.8	127.9	118.5	137.8	78.7	84.1	87.4	85.9	97.5	97.5	65.6	80.6	81.4	86.6	91.9	91.5
# Proteins	Found in Sample: [S14] F14: Sample	# Unique Peptides	# Peptides	# PSMs	Group Description	Found in Sample: [S1] F1: Sample	Found in Sample: [S2] F2: Sample	Found in Sample: [S3] F3: Sample	Found in Sample: [S4] F4: Sample	Found in Sample: [S5] F5: Sample	Found in Sample: [S6] F6: Sample	Found in Sample: [S7] F7: Sample	Found in Sample: [S8] F8: Sample	Found in Sample: [S9] F9: Sample	Found in Sample: [S10] F10: Sample	Found in Sample: [S11] F11: Sample	Found in Sample: [S22] F22: Sample	Found in Sample: [S23] F23: Sample					Found in Sample: [S24] F24: Sample
1	High	15	15	1646	[Master Protein] Triosephosphate isomerase [OS=Mus musculus]	High	High	High	High	High	High	High	High	High	High	High	High	High					High
Q9CQ65	Mtap	S-methyl-5'-thioadenosine phosphorylase [OS=Mus musculus]	0	213.994	68	15	567	15	283	31	7.14	1529.84	15	metabolic process;response to stimulus	cytoplasm;cytosol;nucleus	catalytic activity	101.9	100.4	90.7	89.4	96.9	99.2	113.5	105.4	114.9	114.9	101.2	95.6	101.7	91.7	92	104.6	89.4	94.1
# Proteins	Found in Sample: [S14] F14: Sample	# Unique Peptides	# Peptides	# PSMs	Group Description	Found in Sample: [S1] F1: Sample	Found in Sample: [S2] F2: Sample	Found in Sample: [S3] F3: Sample	Found in Sample: [S4] F4: Sample	Found in Sample: [S5] F5: Sample	Found in Sample: [S6] F6: Sample	Found in Sample: [S7] F7: Sample	Found in Sample: [S8] F8: Sample	Found in Sample: [S9] F9: Sample	Found in Sample: [S10] F10: Sample	Found in Sample: [S11] F11: Sample	Found in Sample: [S22] F22: Sample	Found in Sample: [S23] F23: Sample					Found in Sample: [S24] F24: Sample
1	High	15	15	567	[Master Protein] S-methyl-5'-thioadenosine phosphorylase [OS=Mus musculus]	High	High	High	High	High	High	High	High	High	High	High	High	High					High
Q61937	Npm1	Nucleophosmin [OS=Mus musculus]	0	296.619	65	15	1550	15	292	32.5	4.77	5129.82	15	cell growth;cell organization and biogenesis;cellular homeostasis;metabolic process;regulation of biological process;response to stimulus;transport	cytoplasm;cytoskeleton;cytosol;membrane;nucleus	DNA binding;enzyme regulator activity;nucleotide binding;protein binding;RNA binding	88.3	90.1	110.7	119.1	103.2	108.7	89	82.4	98.6	92	101.9	104.8	95.6	101.1	108.5	101.5	109.1	110.8
# Proteins	Found in Sample: [S14] F14: Sample	# Unique Peptides	# Peptides	# PSMs	Group Description	Found in Sample: [S1] F1: Sample	Found in Sample: [S2] F2: Sample	Found in Sample: [S3] F3: Sample	Found in Sample: [S4] F4: Sample	Found in Sample: [S5] F5: Sample	Found in Sample: [S6] F6: Sample	Found in Sample: [S7] F7: Sample	Found in Sample: [S8] F8: Sample	Found in Sample: [S9] F9: Sample	Found in Sample: [S10] F10: Sample	Found in Sample: [S11] F11: Sample	Found in Sample: [S22] F22: Sample	Found in Sample: [S23] F23: Sample					Found in Sample: [S24] F24: Sample
1	High	15	15	1550	[Master Protein] Nucleophosmin [OS=Mus musculus]	High	High	High	High	High	High	High	High	High	High	High	High	High					High
Q9CVB6	Arpc2	Actin-related protein 2/3 complex subunit 2 [OS=Mus musculus]	0	129.981	64	15	566	15	300	34.3	7.36	893.8	15	cell organization and biogenesis;regulation of biological process;response to stimulus	cell surface;cytoplasm;cytoskeleton;endosome;membrane	protein binding;structural molecule activity	115.4	80.8	63	48.5	93.2	87.5	116.3	88.1	127.5	132.7	113.8	111.3	92.9	94.4	104.4	104.9	91.8	112.8
# Proteins	Found in Sample: [S14] F14: Sample	# Unique Peptides	# Peptides	# PSMs	Group Description	Found in Sample: [S1] F1: Sample	Found in Sample: [S2] F2: Sample	Found in Sample: [S3] F3: Sample	Found in Sample: [S4] F4: Sample	Found in Sample: [S5] F5: Sample	Found in Sample: [S6] F6: Sample	Found in Sample: [S7] F7: Sample	Found in Sample: [S8] F8: Sample	Found in Sample: [S9] F9: Sample	Found in Sample: [S10] F10: Sample	Found in Sample: [S11] F11: Sample	Found in Sample: [S22] F22: Sample	Found in Sample: [S23] F23: Sample					Found in Sample: [S24] F24: Sample
1	High	15	15	566	[Master Protein] Actin-related protein 2/3 complex subunit 2 [OS=Mus musculus]	High	High	High	High	High	High	High	High	High	High	High	High	High					High
P62270	Rps18	40S ribosomal protein S18 [OS=Mus musculus]	0	96.221	62	15	924	15	152	17.7	10.99	1472.42	15	metabolic process	cytoplasm;cytosol;membrane;nucleus;ribosome	protein binding;RNA binding;structural molecule activity	103.4	99.1	112.9	107.3	105.9	106.9	90.5	94.9	93.8	94.6	95.1	101.7	103.7	107.8	91.9	96	89.9	100.2
# Proteins	Found in Sample: [S14] F14: Sample	# Unique Peptides	# Peptides	# PSMs	Group Description	Found in Sample: [S1] F1: Sample	Found in Sample: [S2] F2: Sample	Found in Sample: [S3] F3: Sample	Found in Sample: [S4] F4: Sample	Found in Sample: [S5] F5: Sample	Found in Sample: [S6] F6: Sample	Found in Sample: [S7] F7: Sample	Found in Sample: [S8] F8: Sample	Found in Sample: [S9] F9: Sample	Found in Sample: [S10] F10: Sample	Found in Sample: [S11] F11: Sample	Found in Sample: [S22] F22: Sample	Found in Sample: [S23] F23: Sample					Found in Sample: [S24] F24: Sample
1	High	15	15	924	[Master Protein] 40S ribosomal protein S18 [OS=Mus musculus]	High	High	High	High	High	High	High	High	High	High	High	High	High					High
P14206	Rpsa; LOC100045332; LOC100505031; LOC102642689	40S ribosomal protein SA [OS=Mus musculus]	0	277.186	58	15	2147	15	295	32.8	4.87	5641.2	15	cell differentiation;cell organization and biogenesis;metabolic process;transport	cytoplasm;cytosol;membrane;nucleus;ribosome	protein binding;receptor activity;RNA binding;structural molecule activity	102.7	102.9	98.4	97.5	93.7	99.5	98.8	95.4	95.8	102.5	98.8	111.7	97.3	97.1	99.3	99.7	95.6	99.8
# Proteins	Found in Sample: [S14] F14: Sample	# Unique Peptides	# Peptides	# PSMs	Group Description	Found in Sample: [S1] F1: Sample	Found in Sample: [S2] F2: Sample	Found in Sample: [S3] F3: Sample	Found in Sample: [S4] F4: Sample	Found in Sample: [S5] F5: Sample	Found in Sample: [S6] F6: Sample	Found in Sample: [S7] F7: Sample	Found in Sample: [S8] F8: Sample	Found in Sample: [S9] F9: Sample	Found in Sample: [S10] F10: Sample	Found in Sample: [S11] F11: Sample	Found in Sample: [S22] F22: Sample	Found in Sample: [S23] F23: Sample					Found in Sample: [S24] F24: Sample
1	High	15	15	2147	[Master Protein] 40S ribosomal protein SA [OS=Mus musculus]	High	High	High	High	High	High	High	High	High	High	High	High	High					High
Q60766-2	Irgm1	Isoform 2 of Immunity-related GTPase family M protein 1 [OS=Mus musculus]	0	148.874	50	15	198	15	393	44.9	8.32	507.77	15	cell organization and biogenesis;defense response;metabolic process;regulation of biological process;response to stimulus	endoplasmic reticulum;endosome;Golgi;membrane;vacuole	catalytic activity;nucleotide binding	11.7	8.6	5.9	1.1	10.4	3.6	177.9	177.7	147.5	145.9	112.1	142.1	270.5	272	217.2	225	226.6	224.9
# Proteins	Found in Sample: [S14] F14: Sample	# Unique Peptides	# Peptides	# PSMs	Group Description	Found in Sample: [S1] F1: Sample	Found in Sample: [S2] F2: Sample	Found in Sample: [S3] F3: Sample	Found in Sample: [S4] F4: Sample	Found in Sample: [S5] F5: Sample	Found in Sample: [S6] F6: Sample	Found in Sample: [S7] F7: Sample	Found in Sample: [S8] F8: Sample	Found in Sample: [S9] F9: Sample	Found in Sample: [S10] F10: Sample	Found in Sample: [S11] F11: Sample	Found in Sample: [S22] F22: Sample	Found in Sample: [S23] F23: Sample					Found in Sample: [S24] F24: Sample
2	Peak Found	15	15	198	[Master Protein] Isoform 2 of Immunity-related GTPase family M protein 1 [OS=Mus musculus]	Peak Found	Peak Found	High	High	High	High	Peak Found	Peak Found	High	High	High	Peak Found	Peak Found					Peak Found
P48036	Anxa5	annexin A5 [OS=Mus musculus]	0	140.674	50	15	1052	15	319	35.7	4.96	1652.39	15	cell organization and biogenesis;coagulation;regulation of biological process;response to stimulus	cytoplasm;cytosol;endoplasmic reticulum;membrane;nucleus	catalytic activity;metal ion binding;protein binding;transporter activity	94.3	91.6	85.8	82.4	98.2	97	108	109.4	115.7	114.5	114.8	110.6	92.3	92	91.5	94.6	86.5	88.4
# Proteins	Found in Sample: [S14] F14: Sample	# Unique Peptides	# Peptides	# PSMs	Group Description	Found in Sample: [S1] F1: Sample	Found in Sample: [S2] F2: Sample	Found in Sample: [S3] F3: Sample	Found in Sample: [S4] F4: Sample	Found in Sample: [S5] F5: Sample	Found in Sample: [S6] F6: Sample	Found in Sample: [S7] F7: Sample	Found in Sample: [S8] F8: Sample	Found in Sample: [S9] F9: Sample	Found in Sample: [S10] F10: Sample	Found in Sample: [S11] F11: Sample	Found in Sample: [S22] F22: Sample	Found in Sample: [S23] F23: Sample					Found in Sample: [S24] F24: Sample
1	High	15	15	1052	[Master Protein] annexin A5 [OS=Mus musculus]	High	High	High	High	High	High	High	High	High	High	High	High	High					High
Q9QYJ0	Dnaja2	DnaJ homolog subfamily A member 2 [OS=Mus musculus]	0	98.588	49	15	420	15	412	45.7	6.48	1020.06	15	metabolic process;regulation of biological process;response to stimulus	cytosol;membrane;nucleus	enzyme regulator activity;metal ion binding;nucleotide binding;protein binding	94	99.5	111.8	105.7	91.7	92.1	88.8	94.5	110.1	105.9	96.4	102.1	97.7	105.8	96.7	100.6	100.3	99.6
# Proteins	Found in Sample: [S14] F14: Sample	# Unique Peptides	# Peptides	# PSMs	Group Description	Found in Sample: [S1] F1: Sample	Found in Sample: [S2] F2: Sample	Found in Sample: [S3] F3: Sample	Found in Sample: [S4] F4: Sample	Found in Sample: [S5] F5: Sample	Found in Sample: [S6] F6: Sample	Found in Sample: [S7] F7: Sample	Found in Sample: [S8] F8: Sample	Found in Sample: [S9] F9: Sample	Found in Sample: [S10] F10: Sample	Found in Sample: [S11] F11: Sample	Found in Sample: [S22] F22: Sample	Found in Sample: [S23] F23: Sample					Found in Sample: [S24] F24: Sample
1	High	15	15	420	[Master Protein] DnaJ homolog subfamily A member 2 [OS=Mus musculus]	High	High	High	High	High	High	High	High	High	High	High	High	High					High
Q9Z2I8	Suclg2	Succinate--CoA ligase [GDP-forming] subunit beta, mitochondrial [OS=Mus musculus]	0	142.498	45	15	494	15	433	46.8	7.02	1267.15	15	metabolic process	membrane;mitochondrion	catalytic activity;metal ion binding;nucleotide binding;protein binding	111.2	109.7	112.3	114.5	112.6	115.2	97.7	101	90.9	100.1	98.4	108.9	78.3	78.7	80.4	78.5	93.6	102.1
# Proteins	Found in Sample: [S14] F14: Sample	# Unique Peptides	# Peptides	# PSMs	Group Description	Found in Sample: [S1] F1: Sample	Found in Sample: [S2] F2: Sample	Found in Sample: [S3] F3: Sample	Found in Sample: [S4] F4: Sample	Found in Sample: [S5] F5: Sample	Found in Sample: [S6] F6: Sample	Found in Sample: [S7] F7: Sample	Found in Sample: [S8] F8: Sample	Found in Sample: [S9] F9: Sample	Found in Sample: [S10] F10: Sample	Found in Sample: [S11] F11: Sample	Found in Sample: [S22] F22: Sample	Found in Sample: [S23] F23: Sample					Found in Sample: [S24] F24: Sample
2	High	15	15	494	[Master Protein] Succinate--CoA ligase [GDP-forming] subunit beta, mitochondrial [OS=Mus musculus]	High	High	High	High	High	High	High	High	High	High	High	High	High					High
Q922R8	Pdia6	Protein disulfide-isomerase A6 [OS=Mus musculus]	0	201.86	44	15	1296	15	440	48.1	5.14	3717.5	15	cellular homeostasis;metabolic process;regulation of biological process;response to stimulus;transport	cytosol;endoplasmic reticulum;membrane;organelle lumen	catalytic activity	105.7	100.8	101.7	106.3	89	88	109.5	111.2	106.4	102.4	95.7	99.8	104.4	98.2	95.8	95.7	101.4	99
# Proteins	Found in Sample: [S14] F14: Sample	# Unique Peptides	# Peptides	# PSMs	Group Description	Found in Sample: [S1] F1: Sample	Found in Sample: [S2] F2: Sample	Found in Sample: [S3] F3: Sample	Found in Sample: [S4] F4: Sample	Found in Sample: [S5] F5: Sample	Found in Sample: [S6] F6: Sample	Found in Sample: [S7] F7: Sample	Found in Sample: [S8] F8: Sample	Found in Sample: [S9] F9: Sample	Found in Sample: [S10] F10: Sample	Found in Sample: [S11] F11: Sample	Found in Sample: [S22] F22: Sample	Found in Sample: [S23] F23: Sample					Found in Sample: [S24] F24: Sample
1	High	15	15	1296	[Master Protein] Protein disulfide-isomerase A6 [OS=Mus musculus]	High	High	High	High	High	High	High	High	High	High	High	High	High					High
Q8BWY3	Etf1	Eukaryotic peptide chain release factor subunit 1 [OS=Mus musculus]	0	117.81	44	15	468	15	437	49	5.71	756.63	15	cell organization and biogenesis;metabolic process	cytoplasm	RNA binding	97.9	101.2	63	71.7	88.1	104.1	85.7	99.4	106	105.3	94.4	97.9	104.2	108.7	99.4	110	101.9	96.5
# Proteins	Found in Sample: [S14] F14: Sample	# Unique Peptides	# Peptides	# PSMs	Group Description	Found in Sample: [S1] F1: Sample	Found in Sample: [S2] F2: Sample	Found in Sample: [S3] F3: Sample	Found in Sample: [S4] F4: Sample	Found in Sample: [S5] F5: Sample	Found in Sample: [S6] F6: Sample	Found in Sample: [S7] F7: Sample	Found in Sample: [S8] F8: Sample	Found in Sample: [S9] F9: Sample	Found in Sample: [S10] F10: Sample	Found in Sample: [S11] F11: Sample	Found in Sample: [S22] F22: Sample	Found in Sample: [S23] F23: Sample					Found in Sample: [S24] F24: Sample
1	High	15	15	468	[Master Protein] Eukaryotic peptide chain release factor subunit 1 [OS=Mus musculus]	High	High	High	High	High	High	High	High	High	High	High	High	High					High
Q9JIF0-1	Prmt1	protein arginine N-methyltransferase 1 [OS=Mus musculus]	0	120.936	44	15	528	15	371	42.4	5.43	1172.99	15	cell organization and biogenesis;metabolic process;regulation of biological process	cytoplasm;cytosol;membrane;nucleus	catalytic activity;DNA binding;nucleotide binding;protein binding;RNA binding	93	87	46.2	39.3	111	110.3	78.8	72.9	105	109.1	103.6	112.4	102.8	100	130.8	132.2	90.4	96.7
# Proteins	Found in Sample: [S14] F14: Sample	# Unique Peptides	# Peptides	# PSMs	Group Description	Found in Sample: [S1] F1: Sample	Found in Sample: [S2] F2: Sample	Found in Sample: [S3] F3: Sample	Found in Sample: [S4] F4: Sample	Found in Sample: [S5] F5: Sample	Found in Sample: [S6] F6: Sample	Found in Sample: [S7] F7: Sample	Found in Sample: [S8] F8: Sample	Found in Sample: [S9] F9: Sample	Found in Sample: [S10] F10: Sample	Found in Sample: [S11] F11: Sample	Found in Sample: [S22] F22: Sample	Found in Sample: [S23] F23: Sample					Found in Sample: [S24] F24: Sample
4	High	15	15	528	[Master Protein] protein arginine N-methyltransferase 1 [OS=Mus musculus]	High	High	High	High	High	High	High	High	High	High	High	High	High					High
Q62418	Dbnl	Drebrin-like protein [OS=Mus musculus]	0	135.292	42	15	290	15	436	48.7	4.92	705.62	15	cell organization and biogenesis;regulation of biological process;response to stimulus;transport	cytoplasm;cytoskeleton;cytosol;endosome;Golgi;membrane	protein binding	81.5	89.2	122.4	115.3	87.7	103.2	87.7	112.1	108.7	111	115.8	113.7	97.7	111.8	94.1	90.4	110.5	109.5
# Proteins	Found in Sample: [S14] F14: Sample	# Unique Peptides	# Peptides	# PSMs	Group Description	Found in Sample: [S1] F1: Sample	Found in Sample: [S2] F2: Sample	Found in Sample: [S3] F3: Sample	Found in Sample: [S4] F4: Sample	Found in Sample: [S5] F5: Sample	Found in Sample: [S6] F6: Sample	Found in Sample: [S7] F7: Sample	Found in Sample: [S8] F8: Sample	Found in Sample: [S9] F9: Sample	Found in Sample: [S10] F10: Sample	Found in Sample: [S11] F11: Sample	Found in Sample: [S22] F22: Sample	Found in Sample: [S23] F23: Sample					Found in Sample: [S24] F24: Sample
3	High	15	15	290	[Master Protein] Drebrin-like protein [OS=Mus musculus]	High	High	High	High	High	High	High	High	High	High	High	High	High					High
Q8BVY0	Rsl1d1	Ribosomal L1 domain-containing protein 1 [OS=Mus musculus]	0	167.212	41	15	296	15	452	50.4	9.98	724.09	15	cell differentiation;metabolic process;regulation of biological process	membrane;nucleus	protein binding;RNA binding	110.4	111.9	137	117.8	107.4	108.2	93.5	90.6	98.8	91.2	87.6	99.1	100.1	106.1	92.9	107.9	85.5	87.2
# Proteins	Found in Sample: [S14] F14: Sample	# Unique Peptides	# Peptides	# PSMs	Group Description	Found in Sample: [S1] F1: Sample	Found in Sample: [S2] F2: Sample	Found in Sample: [S3] F3: Sample	Found in Sample: [S4] F4: Sample	Found in Sample: [S5] F5: Sample	Found in Sample: [S6] F6: Sample	Found in Sample: [S7] F7: Sample	Found in Sample: [S8] F8: Sample	Found in Sample: [S9] F9: Sample	Found in Sample: [S10] F10: Sample	Found in Sample: [S11] F11: Sample	Found in Sample: [S22] F22: Sample	Found in Sample: [S23] F23: Sample					Found in Sample: [S24] F24: Sample
1	High	15	15	296	[Master Protein] Ribosomal L1 domain-containing protein 1 [OS=Mus musculus]	High	High	High	High	High	High	High	High	High	High	High	High	High					High
Q9CZ30-1	Ola1	obg-like ATPase 1 [OS=Mus musculus]	0	111.06	41	15	312	15	396	44.7	7.81	631.1	15	metabolic process	cytoplasm;cytosol;membrane;nucleus	catalytic activity;metal ion binding;nucleotide binding;protein binding	88.2	102	96.4	98.1	92.9	98.8	104.8	103.4	90.1	99.2	79	106.8	108	116.3	97	100.2	113.1	112.9
# Proteins	Found in Sample: [S14] F14: Sample	# Unique Peptides	# Peptides	# PSMs	Group Description	Found in Sample: [S1] F1: Sample	Found in Sample: [S2] F2: Sample	Found in Sample: [S3] F3: Sample	Found in Sample: [S4] F4: Sample	Found in Sample: [S5] F5: Sample	Found in Sample: [S6] F6: Sample	Found in Sample: [S7] F7: Sample	Found in Sample: [S8] F8: Sample	Found in Sample: [S9] F9: Sample	Found in Sample: [S10] F10: Sample	Found in Sample: [S11] F11: Sample	Found in Sample: [S22] F22: Sample	Found in Sample: [S23] F23: Sample					Found in Sample: [S24] F24: Sample
2	High	15	15	312	[Master Protein] obg-like ATPase 1 [OS=Mus musculus]	High	High	High	High	High	High	High	High	High	High	High	High	High					High
O08553	Dpysl2	Dihydropyrimidinase-related protein 2 [OS=Mus musculus]	0	157.546	41	16	550	15	572	62.2	6.38	1444.05	16	cell differentiation;cell organization and biogenesis;cellular component movement;development;regulation of biological process;response to stimulus;transport	cytoplasm;cytoskeleton;cytosol;membrane;mitochondrion	catalytic activity;protein binding	119.3	112.7	97.2	105.6	92.8	100.6	108.9	101.9	95.4	88	83	89.2	102.7	106.9	101.5	97.9	96	104
# Proteins	Found in Sample: [S14] F14: Sample	# Unique Peptides	# Peptides	# PSMs	Group Description	Found in Sample: [S1] F1: Sample	Found in Sample: [S2] F2: Sample	Found in Sample: [S3] F3: Sample	Found in Sample: [S4] F4: Sample	Found in Sample: [S5] F5: Sample	Found in Sample: [S6] F6: Sample	Found in Sample: [S7] F7: Sample	Found in Sample: [S8] F8: Sample	Found in Sample: [S9] F9: Sample	Found in Sample: [S10] F10: Sample	Found in Sample: [S11] F11: Sample	Found in Sample: [S22] F22: Sample	Found in Sample: [S23] F23: Sample					Found in Sample: [S24] F24: Sample
1	High	15	16	550	[Master Protein] Dihydropyrimidinase-related protein 2 [OS=Mus musculus]	High	High	High	High	High	High	High	High	High	High	High	High	High					High
Q9Z1G3	Atp6v1c1	V-type proton ATPase subunit C 1 [OS=Mus musculus]	0	104.267	41	15	274	15	382	43.9	7.46	520.96	15	transport	cytoplasm;membrane	catalytic activity;transporter activity	105.7	104.9	83.2	89.4	89.4	90.3	112.3	115	105.6	103.5	103.6	107.5	106.3	104.4	96.7	90.7	94.5	93.9
# Proteins	Found in Sample: [S14] F14: Sample	# Unique Peptides	# Peptides	# PSMs	Group Description	Found in Sample: [S1] F1: Sample	Found in Sample: [S2] F2: Sample	Found in Sample: [S3] F3: Sample	Found in Sample: [S4] F4: Sample	Found in Sample: [S5] F5: Sample	Found in Sample: [S6] F6: Sample	Found in Sample: [S7] F7: Sample	Found in Sample: [S8] F8: Sample	Found in Sample: [S9] F9: Sample	Found in Sample: [S10] F10: Sample	Found in Sample: [S11] F11: Sample	Found in Sample: [S22] F22: Sample	Found in Sample: [S23] F23: Sample					Found in Sample: [S24] F24: Sample
1	High	15	15	274	[Master Protein] V-type proton ATPase subunit C 1 [OS=Mus musculus]	High	High	High	High	High	High	High	High	High	High	High	High	High					High
P16460	Ass1	Argininosuccinate synthase [OS=Mus musculus]	0	103.131	40	15	194	15	412	46.6	8.22	296.09	15	metabolic process;regulation of biological process;response to stimulus	cytoplasm;cytosol;endoplasmic reticulum;membrane;mitochondrion;nucleus;vacuole	catalytic activity;nucleotide binding;protein binding;RNA binding	88.1	88.7	75.9	79.7	86.7	69.4	81.4	93.4	97.4	102.8	62.5	81.8	111.6	121.8	111.6	113.2	119.3	122.6
# Proteins	Found in Sample: [S14] F14: Sample	# Unique Peptides	# Peptides	# PSMs	Group Description	Found in Sample: [S1] F1: Sample	Found in Sample: [S2] F2: Sample	Found in Sample: [S3] F3: Sample	Found in Sample: [S4] F4: Sample	Found in Sample: [S5] F5: Sample	Found in Sample: [S6] F6: Sample	Found in Sample: [S7] F7: Sample	Found in Sample: [S8] F8: Sample	Found in Sample: [S9] F9: Sample	Found in Sample: [S10] F10: Sample	Found in Sample: [S11] F11: Sample	Found in Sample: [S22] F22: Sample	Found in Sample: [S23] F23: Sample					Found in Sample: [S24] F24: Sample
1	High	15	15	194	[Master Protein] Argininosuccinate synthase [OS=Mus musculus]	High	High	High	High	High	High	High	High	High	High	High	High	High					High
Q9JHW4	Eefsec	selenocysteine-specific elongation factor [OS=Mus musculus]	0	109.533	33	15	290	15	583	63.5	8.29	555.54	15	metabolic process;regulation of biological process	cytoplasm;cytosol;mitochondrion;nucleus	catalytic activity;nucleotide binding;protein binding;RNA binding	121	120.4	91.2	88.8	106.4	103.6	109.2	104.3	105.8	100.2	98.7	91.5	103.2	100.9	94.8	98.2	82	77.2
# Proteins	Found in Sample: [S14] F14: Sample	# Unique Peptides	# Peptides	# PSMs	Group Description	Found in Sample: [S1] F1: Sample	Found in Sample: [S2] F2: Sample	Found in Sample: [S3] F3: Sample	Found in Sample: [S4] F4: Sample	Found in Sample: [S5] F5: Sample	Found in Sample: [S6] F6: Sample	Found in Sample: [S7] F7: Sample	Found in Sample: [S8] F8: Sample	Found in Sample: [S9] F9: Sample	Found in Sample: [S10] F10: Sample	Found in Sample: [S11] F11: Sample	Found in Sample: [S22] F22: Sample	Found in Sample: [S23] F23: Sample					Found in Sample: [S24] F24: Sample
1	High	15	15	290	[Master Protein] selenocysteine-specific elongation factor [OS=Mus musculus]	High	High	High	High	High	High	High	High	High	High	High	High	High					High
Q8K2B3	Sdha	Succinate dehydrogenase [ubiquinone] flavoprotein subunit, mitochondrial [OS=Mus musculus]	0	142.907	33	15	305	15	664	72.5	7.37	690.73	15	metabolic process;transport	membrane;mitochondrion	catalytic activity;nucleotide binding	99.3	103.8	73.2	78.7	91.7	102.7	100.5	84.6	99.7	103.6	100.1	106.4	107.6	101	110.3	108.6	105.1	102.8
# Proteins	Found in Sample: [S14] F14: Sample	# Unique Peptides	# Peptides	# PSMs	Group Description	Found in Sample: [S1] F1: Sample	Found in Sample: [S2] F2: Sample	Found in Sample: [S3] F3: Sample	Found in Sample: [S4] F4: Sample	Found in Sample: [S5] F5: Sample	Found in Sample: [S6] F6: Sample	Found in Sample: [S7] F7: Sample	Found in Sample: [S8] F8: Sample	Found in Sample: [S9] F9: Sample	Found in Sample: [S10] F10: Sample	Found in Sample: [S11] F11: Sample	Found in Sample: [S22] F22: Sample	Found in Sample: [S23] F23: Sample					Found in Sample: [S24] F24: Sample
1	High	15	15	305	[Master Protein] Succinate dehydrogenase [ubiquinone] flavoprotein subunit, mitochondrial [OS=Mus musculus]	High	High	High	High	High	High	High	High	High	High	High	High	High					High
Q60598	Cttn	Src substrate cortactin [OS=Mus musculus]	0	97.628	32	15	313	15	546	61.2	5.4	661.72	15	cell organization and biogenesis;cellular component movement;regulation of biological process;transport	cytoplasm;cytoskeleton;cytosol;Golgi;membrane	protein binding	91.7	100.2	118.8	115.6	89.9	94.5	135.9	121.8	113.9	112.1	114.8	117.5	85.9	91.5	82.6	82	89.6	96.6
# Proteins	Found in Sample: [S14] F14: Sample	# Unique Peptides	# Peptides	# PSMs	Group Description	Found in Sample: [S1] F1: Sample	Found in Sample: [S2] F2: Sample	Found in Sample: [S3] F3: Sample	Found in Sample: [S4] F4: Sample	Found in Sample: [S5] F5: Sample	Found in Sample: [S6] F6: Sample	Found in Sample: [S7] F7: Sample	Found in Sample: [S8] F8: Sample	Found in Sample: [S9] F9: Sample	Found in Sample: [S10] F10: Sample	Found in Sample: [S11] F11: Sample	Found in Sample: [S22] F22: Sample	Found in Sample: [S23] F23: Sample					Found in Sample: [S24] F24: Sample
1	High	15	15	313	[Master Protein] Src substrate cortactin [OS=Mus musculus]	High	High	High	High	High	High	High	High	High	High	High	High	High					High
P26443	Glud1	Glutamate dehydrogenase 1, mitochondrial [OS=Mus musculus]	0	94.542	32	15	326	15	558	61.3	8	477.65	15	metabolic process;regulation of biological process;response to stimulus	cytoplasm;membrane;mitochondrion;organelle lumen	catalytic activity;nucleotide binding;protein binding	98.3	99.6	94.5	94	96.5	105.8	108.1	110.4	111.2	110.4	100.5	94.4	102.1	96.2	93.1	93.5	88.6	103.2
# Proteins	Found in Sample: [S14] F14: Sample	# Unique Peptides	# Peptides	# PSMs	Group Description	Found in Sample: [S1] F1: Sample	Found in Sample: [S2] F2: Sample	Found in Sample: [S3] F3: Sample	Found in Sample: [S4] F4: Sample	Found in Sample: [S5] F5: Sample	Found in Sample: [S6] F6: Sample	Found in Sample: [S7] F7: Sample	Found in Sample: [S8] F8: Sample	Found in Sample: [S9] F9: Sample	Found in Sample: [S10] F10: Sample	Found in Sample: [S11] F11: Sample	Found in Sample: [S22] F22: Sample	Found in Sample: [S23] F23: Sample					Found in Sample: [S24] F24: Sample
1	High	15	15	326	[Master Protein] Glutamate dehydrogenase 1, mitochondrial [OS=Mus musculus]	High	High	High	High	High	High	High	High	High	High	High	High	High					High
Q99LE6	Abcf2	ATP-binding cassette sub-family F member 2 [OS=Mus musculus]	0	104.887	28	15	356	15	628	71.7	7.05	567.21	15		membrane;mitochondrion	catalytic activity;nucleotide binding	115.9	116.7	97.8	100.3	105.9	98.6	95.2	96.1	89.3	89.3	80.3	76.1	116.6	115.6	112.2	111.8	93	95.6
# Proteins	Found in Sample: [S14] F14: Sample	# Unique Peptides	# Peptides	# PSMs	Group Description	Found in Sample: [S1] F1: Sample	Found in Sample: [S2] F2: Sample	Found in Sample: [S3] F3: Sample	Found in Sample: [S4] F4: Sample	Found in Sample: [S5] F5: Sample	Found in Sample: [S6] F6: Sample	Found in Sample: [S7] F7: Sample	Found in Sample: [S8] F8: Sample	Found in Sample: [S9] F9: Sample	Found in Sample: [S10] F10: Sample	Found in Sample: [S11] F11: Sample	Found in Sample: [S22] F22: Sample	Found in Sample: [S23] F23: Sample					Found in Sample: [S24] F24: Sample
1	High	15	15	356	[Master Protein] ATP-binding cassette sub-family F member 2 [OS=Mus musculus]	High	High	High	High	High	High	High	High	High	High	High	High	High					High
Q6P542	Abcf1	ATP-binding cassette sub-family F member 1 [OS=Mus musculus]	0	147.326	27	15	293	15	837	94.9	6.51	605.74	15	metabolic process;regulation of biological process	cytoplasm;cytosol;membrane;nucleus;ribosome	catalytic activity;nucleotide binding;RNA binding;translation regulator activity	108.9	113.9	108.9	113.8	101.6	110.2	111.5	120.2	104	105.7	97.6	100.3	90.6	91.9	90.6	93.4	89.2	92.6
# Proteins	Found in Sample: [S14] F14: Sample	# Unique Peptides	# Peptides	# PSMs	Group Description	Found in Sample: [S1] F1: Sample	Found in Sample: [S2] F2: Sample	Found in Sample: [S3] F3: Sample	Found in Sample: [S4] F4: Sample	Found in Sample: [S5] F5: Sample	Found in Sample: [S6] F6: Sample	Found in Sample: [S7] F7: Sample	Found in Sample: [S8] F8: Sample	Found in Sample: [S9] F9: Sample	Found in Sample: [S10] F10: Sample	Found in Sample: [S11] F11: Sample	Found in Sample: [S22] F22: Sample	Found in Sample: [S23] F23: Sample					Found in Sample: [S24] F24: Sample
1	High	15	15	293	[Master Protein] ATP-binding cassette sub-family F member 1 [OS=Mus musculus]	High	High	High	High	High	High	High	High	High	High	High	High	High					High
Q91VD9	Ndufs1	NADH-ubiquinone oxidoreductase 75 kDa subunit, mitochondrial [OS=Mus musculus]	0	128.616	25	15	258	15	727	79.7	5.72	549.77	15	cell organization and biogenesis;metabolic process;transport	membrane;mitochondrion	catalytic activity;metal ion binding	107.7	107	103.1	108.2	118.3	106.3	98	99.6	106.2	91.4	91.7	81.7	96.2	120	108.8	111	92.3	92.5
# Proteins	Found in Sample: [S14] F14: Sample	# Unique Peptides	# Peptides	# PSMs	Group Description	Found in Sample: [S1] F1: Sample	Found in Sample: [S2] F2: Sample	Found in Sample: [S3] F3: Sample	Found in Sample: [S4] F4: Sample	Found in Sample: [S5] F5: Sample	Found in Sample: [S6] F6: Sample	Found in Sample: [S7] F7: Sample	Found in Sample: [S8] F8: Sample	Found in Sample: [S9] F9: Sample	Found in Sample: [S10] F10: Sample	Found in Sample: [S11] F11: Sample	Found in Sample: [S22] F22: Sample	Found in Sample: [S23] F23: Sample					Found in Sample: [S24] F24: Sample
1	High	15	15	258	[Master Protein] NADH-ubiquinone oxidoreductase 75 kDa subunit, mitochondrial [OS=Mus musculus]	High	High	High	High	High	High	High	High	High	High	High	High	High					High
P14824	Anxa6	annexin A6 [OS=Mus musculus]	0	82.456	24	16	508	15	673	75.8	5.5	751.26	16	cell organization and biogenesis;cellular homeostasis;regulation of biological process;response to stimulus;transport	cytoplasm;cytosol;membrane;mitochondrion;nucleus	metal ion binding;nucleotide binding;protein binding;transporter activity	98.8	95.7	75	76.1	83.3	81.1	126	127.3	118.5	126.7	110.3	120.1	90.9	94.5	98.2	97.5	79.7	89.5
# Proteins	Found in Sample: [S14] F14: Sample	# Unique Peptides	# Peptides	# PSMs	Group Description	Found in Sample: [S1] F1: Sample	Found in Sample: [S2] F2: Sample	Found in Sample: [S3] F3: Sample	Found in Sample: [S4] F4: Sample	Found in Sample: [S5] F5: Sample	Found in Sample: [S6] F6: Sample	Found in Sample: [S7] F7: Sample	Found in Sample: [S8] F8: Sample	Found in Sample: [S9] F9: Sample	Found in Sample: [S10] F10: Sample	Found in Sample: [S11] F11: Sample	Found in Sample: [S22] F22: Sample	Found in Sample: [S23] F23: Sample					Found in Sample: [S24] F24: Sample
1	High	15	16	508	[Master Protein] annexin A6 [OS=Mus musculus]	High	High	High	High	High	High	High	High	High	High	High	High	High					High
Q9EQH3	Vps35	Vacuolar protein sorting-associated protein 35 [OS=Mus musculus]	0	115.526	23	15	391	15	796	91.7	5.44	834.58	15	cell organization and biogenesis;metabolic process;regulation of biological process;transport	cytoplasm;cytosol;endosome;membrane;mitochondrion;vacuole	protein binding;transporter activity	97.6	94.1	69.4	64.1	95.2	98.6	97.8	101.9	108.4	115.5	106.9	104.8	104.3	102.2	114.1	112.7	90.5	92.7
# Proteins	Found in Sample: [S14] F14: Sample	# Unique Peptides	# Peptides	# PSMs	Group Description	Found in Sample: [S1] F1: Sample	Found in Sample: [S2] F2: Sample	Found in Sample: [S3] F3: Sample	Found in Sample: [S4] F4: Sample	Found in Sample: [S5] F5: Sample	Found in Sample: [S6] F6: Sample	Found in Sample: [S7] F7: Sample	Found in Sample: [S8] F8: Sample	Found in Sample: [S9] F9: Sample	Found in Sample: [S10] F10: Sample	Found in Sample: [S11] F11: Sample	Found in Sample: [S22] F22: Sample	Found in Sample: [S23] F23: Sample					Found in Sample: [S24] F24: Sample
1	High	15	15	391	[Master Protein] Vacuolar protein sorting-associated protein 35 [OS=Mus musculus]	High	High	High	High	High	High	High	High	High	High	High	High	High					High
Q6ZQ73	Cand2	Cullin-associated NEDD8-dissociated protein 2 [OS=Mus musculus]	0	145.573	19	16	227	15	1235	135.5	5.58	397.53	16	cell organization and biogenesis;metabolic process	nucleus	protein binding	139.2	133.8	114.2	111.6	125.6	113.8	110.2	109.4	85.7	97.3	90	87.2	90.3	84.1	86.6	86.4	70.3	87
# Proteins	Found in Sample: [S14] F14: Sample	# Unique Peptides	# Peptides	# PSMs	Group Description	Found in Sample: [S1] F1: Sample	Found in Sample: [S2] F2: Sample	Found in Sample: [S3] F3: Sample	Found in Sample: [S4] F4: Sample	Found in Sample: [S5] F5: Sample	Found in Sample: [S6] F6: Sample	Found in Sample: [S7] F7: Sample	Found in Sample: [S8] F8: Sample	Found in Sample: [S9] F9: Sample	Found in Sample: [S10] F10: Sample	Found in Sample: [S11] F11: Sample	Found in Sample: [S22] F22: Sample	Found in Sample: [S23] F23: Sample					Found in Sample: [S24] F24: Sample
1	High	15	16	227	[Master Protein] Cullin-associated NEDD8-dissociated protein 2 [OS=Mus musculus]	High	High	High	High	High	High	High	High	High	High	High	High	High					High
A2AGT5	Ckap5	Cytoskeleton-associated protein 5 [OS=Mus musculus]	0	100.845	9	15	165	15	2032	225.5	7.96	323.91	15	cell division;cell organization and biogenesis;transport	chromosome;cytoplasm;cytoskeleton;membrane	protein binding	105.9	118	91.8	103.4	107.6	121.1	97.5	94.3	84.1	88.4	88.2	77.4	104.2	101.7	93.5	100.4	98.9	102.5
# Proteins	Found in Sample: [S14] F14: Sample	# Unique Peptides	# Peptides	# PSMs	Group Description	Found in Sample: [S1] F1: Sample	Found in Sample: [S2] F2: Sample	Found in Sample: [S3] F3: Sample	Found in Sample: [S4] F4: Sample	Found in Sample: [S5] F5: Sample	Found in Sample: [S6] F6: Sample	Found in Sample: [S7] F7: Sample	Found in Sample: [S8] F8: Sample	Found in Sample: [S9] F9: Sample	Found in Sample: [S10] F10: Sample	Found in Sample: [S11] F11: Sample	Found in Sample: [S22] F22: Sample	Found in Sample: [S23] F23: Sample					Found in Sample: [S24] F24: Sample
3	High	15	15	165	[Master Protein] Cytoskeleton-associated protein 5 [OS=Mus musculus]	High	High	High	High	High	High	High	High	High	High	High	High	High					High
F6ZDS4	Tpr	Nucleoprotein TPR [OS=Mus musculus]	0	76.69	6	15	162	15	2431	273.8	5.03	261.22	15	cell division;cell organization and biogenesis;metabolic process;regulation of biological process;response to stimulus;transport	chromosome;cytoplasm;cytoskeleton;Golgi;membrane;nucleus	catalytic activity;motor activity;protein binding;RNA binding;structural molecule activity;transporter activity	100.5	112.2	111.6	112.3	95.9	89.8	109.9	113	96.1	101.4	91.8	85	119.8	113.4	108	104.7	102	94.5
# Proteins	Found in Sample: [S14] F14: Sample	# Unique Peptides	# Peptides	# PSMs	Group Description	Found in Sample: [S1] F1: Sample	Found in Sample: [S2] F2: Sample	Found in Sample: [S3] F3: Sample	Found in Sample: [S4] F4: Sample	Found in Sample: [S5] F5: Sample	Found in Sample: [S6] F6: Sample	Found in Sample: [S7] F7: Sample	Found in Sample: [S8] F8: Sample	Found in Sample: [S9] F9: Sample	Found in Sample: [S10] F10: Sample	Found in Sample: [S11] F11: Sample	Found in Sample: [S22] F22: Sample	Found in Sample: [S23] F23: Sample					Found in Sample: [S24] F24: Sample
1	High	15	15	162	[Master Protein] Nucleoprotein TPR [OS=Mus musculus]	High	High	High	High	High	High	High	High	High	High	High	High	High					High
P35700	Prdx1	peroxiredoxin-1 [OS=Mus musculus]	0	176.909	75	16	2169	14	199	22.2	8.12	5197.47	16	cell proliferation;cellular homeostasis;defense response;metabolic process;regulation of biological process;response to stimulus	cytoplasm;cytosol;mitochondrion;nucleus;organelle lumen	antioxidant activity;catalytic activity;protein binding;RNA binding	100.8	99.7	90.8	87.6	94.4	96.3	122.3	122.6	116.7	119.8	109.6	106.4	94.6	92.2	95.6	99.1	87.3	87.7
# Proteins	Found in Sample: [S14] F14: Sample	# Unique Peptides	# Peptides	# PSMs	Group Description	Found in Sample: [S1] F1: Sample	Found in Sample: [S2] F2: Sample	Found in Sample: [S3] F3: Sample	Found in Sample: [S4] F4: Sample	Found in Sample: [S5] F5: Sample	Found in Sample: [S6] F6: Sample	Found in Sample: [S7] F7: Sample	Found in Sample: [S8] F8: Sample	Found in Sample: [S9] F9: Sample	Found in Sample: [S10] F10: Sample	Found in Sample: [S11] F11: Sample	Found in Sample: [S22] F22: Sample	Found in Sample: [S23] F23: Sample					Found in Sample: [S24] F24: Sample
1	High	14	16	2169	[Master Protein] peroxiredoxin-1 [OS=Mus musculus]	High	High	High	High	High	High	High	High	High	High	High	High	High					High
P63101	Ywhaz	14-3-3 protein zeta/delta [OS=Mus musculus]	0	228.28	66	18	2227	14	245	27.8	4.79	5338.83	18	cell organization and biogenesis;regulation of biological process;response to stimulus;transport	cytoplasm;cytosol;membrane;mitochondrion;nucleus	protein binding;RNA binding	108.4	95.7	99.3	102.7	86.6	95.5	91.5	94.4	112.4	111.5	92	100.4	105.9	104.2	110	103.4	87.9	92
# Proteins	Found in Sample: [S14] F14: Sample	# Unique Peptides	# Peptides	# PSMs	Group Description	Found in Sample: [S1] F1: Sample	Found in Sample: [S2] F2: Sample	Found in Sample: [S3] F3: Sample	Found in Sample: [S4] F4: Sample	Found in Sample: [S5] F5: Sample	Found in Sample: [S6] F6: Sample	Found in Sample: [S7] F7: Sample	Found in Sample: [S8] F8: Sample	Found in Sample: [S9] F9: Sample	Found in Sample: [S10] F10: Sample	Found in Sample: [S11] F11: Sample	Found in Sample: [S22] F22: Sample	Found in Sample: [S23] F23: Sample					Found in Sample: [S24] F24: Sample
4	High	14	18	2227	[Master Protein] 14-3-3 protein zeta/delta [OS=Mus musculus]	High	High	High	High	High	High	High	High	High	High	High	High	High					High
P62082	Rps7	40S ribosomal protein S7 [OS=Mus musculus]	0	147.311	62	14	454	14	194	22.1	10.1	1102.21	14	cell differentiation;metabolic process;regulation of biological process	cytoplasm;cytoskeleton;membrane;nucleus;ribosome	protein binding;RNA binding;structural molecule activity	98.1	95.2	100.8	104.2	103.7	107.2	93.9	96.7	92.4	94.2	94.2	103.2	94.1	100.6	98.1	93.5	102.3	97.7
# Proteins	Found in Sample: [S14] F14: Sample	# Unique Peptides	# Peptides	# PSMs	Group Description	Found in Sample: [S1] F1: Sample	Found in Sample: [S2] F2: Sample	Found in Sample: [S3] F3: Sample	Found in Sample: [S4] F4: Sample	Found in Sample: [S5] F5: Sample	Found in Sample: [S6] F6: Sample	Found in Sample: [S7] F7: Sample	Found in Sample: [S8] F8: Sample	Found in Sample: [S9] F9: Sample	Found in Sample: [S10] F10: Sample	Found in Sample: [S11] F11: Sample	Found in Sample: [S22] F22: Sample	Found in Sample: [S23] F23: Sample					Found in Sample: [S24] F24: Sample
1	High	14	14	454	[Master Protein] 40S ribosomal protein S7 [OS=Mus musculus]	High	High	High	High	High	High	High	High	High	High	High	High	High					High
P57784	Snrpa1	U2 small nuclear ribonucleoprotein A' [OS=Mus musculus]	0	127.455	62	14	387	14	255	28.3	8.62	749.98	14	metabolic process	nucleus;spliceosomal complex	protein binding;RNA binding	83	95.7	83.7	95.8	106.8	99.7	87.1	82.4	103.2	100.7	87.9	107.2	89.6	87.7	114.4	124.9	94.3	94.3
# Proteins	Found in Sample: [S14] F14: Sample	# Unique Peptides	# Peptides	# PSMs	Group Description	Found in Sample: [S1] F1: Sample	Found in Sample: [S2] F2: Sample	Found in Sample: [S3] F3: Sample	Found in Sample: [S4] F4: Sample	Found in Sample: [S5] F5: Sample	Found in Sample: [S6] F6: Sample	Found in Sample: [S7] F7: Sample	Found in Sample: [S8] F8: Sample	Found in Sample: [S9] F9: Sample	Found in Sample: [S10] F10: Sample	Found in Sample: [S11] F11: Sample	Found in Sample: [S22] F22: Sample	Found in Sample: [S23] F23: Sample					Found in Sample: [S24] F24: Sample
1	High	14	14	387	[Master Protein] U2 small nuclear ribonucleoprotein A' [OS=Mus musculus]	High	High	High	High	High	High	High	High	High	High	High	High	High					High
P49312-1	Hnrnpa1	Heterogeneous nuclear ribonucleoprotein A1 [OS=Mus musculus]	0	200.893	59	16	1357	14	320	34.2	9.23	3020.96	16	metabolic process;transport	cytoplasm;nucleus;spliceosomal complex	DNA binding;RNA binding	83.8	96.1	95.6	108.6	100.9	99.3	123.9	118.1	90.8	87.2	104.3	86.4	107.9	103.7	109.3	113.6	106.3	100.4
# Proteins	Found in Sample: [S14] F14: Sample	# Unique Peptides	# Peptides	# PSMs	Group Description	Found in Sample: [S1] F1: Sample	Found in Sample: [S2] F2: Sample	Found in Sample: [S3] F3: Sample	Found in Sample: [S4] F4: Sample	Found in Sample: [S5] F5: Sample	Found in Sample: [S6] F6: Sample	Found in Sample: [S7] F7: Sample	Found in Sample: [S8] F8: Sample	Found in Sample: [S9] F9: Sample	Found in Sample: [S10] F10: Sample	Found in Sample: [S11] F11: Sample	Found in Sample: [S22] F22: Sample	Found in Sample: [S23] F23: Sample					Found in Sample: [S24] F24: Sample
2	High	14	16	1357	[Master Protein] Heterogeneous nuclear ribonucleoprotein A1 [OS=Mus musculus]	High	High	High	High	High	High	High	High	High	High	High	High	High					High
P97371	Psme1	Proteasome activator complex subunit 1 [OS=Mus musculus]	0	161.682	55	14	344	14	249	28.7	5.97	886.41	14	regulation of biological process	cytoplasm;proteasome	enzyme regulator activity;protein binding	55.8	46.9	45.8	42.6	45.6	51.3	194.8	173	162.1	172.5	157.5	154.8	180.7	175	148.6	139.7	154.2	152.4
# Proteins	Found in Sample: [S14] F14: Sample	# Unique Peptides	# Peptides	# PSMs	Group Description	Found in Sample: [S1] F1: Sample	Found in Sample: [S2] F2: Sample	Found in Sample: [S3] F3: Sample	Found in Sample: [S4] F4: Sample	Found in Sample: [S5] F5: Sample	Found in Sample: [S6] F6: Sample	Found in Sample: [S7] F7: Sample	Found in Sample: [S8] F8: Sample	Found in Sample: [S9] F9: Sample	Found in Sample: [S10] F10: Sample	Found in Sample: [S11] F11: Sample	Found in Sample: [S22] F22: Sample	Found in Sample: [S23] F23: Sample					Found in Sample: [S24] F24: Sample
1	High	14	14	344	[Master Protein] Proteasome activator complex subunit 1 [OS=Mus musculus]	High	High	High	High	High	High	High	High	High	High	High	High	High					High
P45376	Akr1b3	aldose reductase [OS=Mus musculus]	0	132.443	54	15	791	14	316	35.7	7.18	1148.86	15	metabolic process;regulation of biological process;response to stimulus	cytoplasm;cytosol;vacuole	catalytic activity	113.1	117.2	106.7	110.6	111.1	105.4	107.5	107.3	108.8	103.2	107.3	100.8	91.7	89.7	89	88.9	84.8	82.1
# Proteins	Found in Sample: [S14] F14: Sample	# Unique Peptides	# Peptides	# PSMs	Group Description	Found in Sample: [S1] F1: Sample	Found in Sample: [S2] F2: Sample	Found in Sample: [S3] F3: Sample	Found in Sample: [S4] F4: Sample	Found in Sample: [S5] F5: Sample	Found in Sample: [S6] F6: Sample	Found in Sample: [S7] F7: Sample	Found in Sample: [S8] F8: Sample	Found in Sample: [S9] F9: Sample	Found in Sample: [S10] F10: Sample	Found in Sample: [S11] F11: Sample	Found in Sample: [S22] F22: Sample	Found in Sample: [S23] F23: Sample					Found in Sample: [S24] F24: Sample
2	High	14	15	791	[Master Protein] aldose reductase [OS=Mus musculus]	High	High	High	High	High	High	High	High	High	High	High	High	High					High
Q9JII6	Akr1a1	alcohol dehydrogenase [NADP(+)] [OS=Mus musculus]	0	129.331	54	15	575	14	325	36.6	7.39	1209.42	15	metabolic process	cytosol;membrane	catalytic activity	93.8	90.3	99.7	96.3	84.3	85.6	132.8	127.8	128.5	121.4	111.5	112.6	81.5	86.6	87.5	88.3	84.8	88
# Proteins	Found in Sample: [S14] F14: Sample	# Unique Peptides	# Peptides	# PSMs	Group Description	Found in Sample: [S1] F1: Sample	Found in Sample: [S2] F2: Sample	Found in Sample: [S3] F3: Sample	Found in Sample: [S4] F4: Sample	Found in Sample: [S5] F5: Sample	Found in Sample: [S6] F6: Sample	Found in Sample: [S7] F7: Sample	Found in Sample: [S8] F8: Sample	Found in Sample: [S9] F9: Sample	Found in Sample: [S10] F10: Sample	Found in Sample: [S11] F11: Sample	Found in Sample: [S22] F22: Sample	Found in Sample: [S23] F23: Sample					Found in Sample: [S24] F24: Sample
[truncated: 5,811 more rows]

## Sheet: gStub1 #1 vs gControl
Protein	Discovery? (Q = 5%)	P value	Log2(Mean of gStub1 #1)	Log2(Mean of gControl)	Difference	SE of difference	t ratio	df	Q value	-Log10(Q value)
[truncated: 2,293 more rows]

## Sheet: gStub1 #2 vs gControl
Protein	Discovery? (Q = 5%)	P value	Log2(Mean of gStub1 #2)	Log2(Mean of gControl)	Difference	SE of difference	t ratio	df	Q value	-Log10(Q value)
[truncated: 2,293 more rows]
