# Supplementary material for: STUB1 is an intracellular checkpoint for interferon gamma sensing
Source: Sci Rep. 2022 Aug 18;12:14087. doi: 10.1038/s41598-022-18404-4 (PMC9388626; doi:10.1038/s41598-022-18404-4)
Supplement: Supplementary file 11 — Supplementary Information 11. [file 41598_2022_18404_MOESM11_ESM.xlsx]

## Sheet: Supplementary Fig 1-source data
Supplementary Fig. 1d						Supplementary Fig. 1e
	Untreated	IFNg (24 h)	IFNg (48 h)				Untreated	IFNg (24 h)	IFNg (48 h)
Parental	273	371	515			Parental	1	1	1
1B9	336	503	736			1B9	1.23077	1.3558	1.42913
1G10	298	402	485			1G10	1.09158	1.08356	0.941748
2E8	282	279	395			2E8	1.03297	0.752022	0.76699
2F7	342	371	522			2F7	1.25275	1	1.01359
1H7	267	842	2848			1H7	0.978022	2.26954	5.5301
1D8	248	1544	6542			1D8	0.908425	4.16173	12.7029
1D10	266	1640	6789			1D10	0.974359	4.42049	13.1825
2E9	311	1522	5946			2E9	1.13919	4.10243	11.5456
2B11	231	992	4760			2B11	0.846154	2.67385	9.24272
1E6	236	3421	12478			1E6	0.864469	9.22102	24.2291
1G6	268	1554	6617			1G6	0.981685	4.18868	12.8485
1A12	216	1335	5877			1A12	0.791209	3.59838	11.4117
2H3	255	1322	6396			2H3	0.934066	3.56334	12.4194
Supplementary Fig. 1h
IFNg (ng/ml)	Parental	gControl	gStub1 #1	gStub1 #2		IRF1
Nil	4226	3350	13089	13078
0.01	6509	4075	7954	9318
0.03	6012	4805	21067	25338
0.1	26595	18238	35476	56997
0.3	46925	33890	80285	91485
1	81506	61633	112366	131539
IFNg (ng/ml)	Parental	gControl	gStub1 #1	gStub1 #2		STAT2
Nil	4453	4485	7384	5710
0.01	4146	4813	10287	7717
0.03	3531	4216	15521	12739
0.1	7172	6972	33535	54503
0.3	12903	10073	75171	92130
1	27924	23461	89081	79603
