# Supplementary material for: STUB1 is an intracellular checkpoint for interferon gamma sensing
Source: Sci Rep. 2022 Aug 18;12:14087. doi: 10.1038/s41598-022-18404-4 (PMC9388626; doi:10.1038/s41598-022-18404-4)
Supplement: Supplementary file 12 — Supplementary Information 12. [file 41598_2022_18404_MOESM12_ESM.xlsx]

## Sheet: Supplementary Fig 3-source data
Supplementary Fig. 3d
	gControl			gStub1 #1			gStub1 #2
Ifngr1-	1	1	0.872	1.066	0.903	0.901	1.292	1.375	1.307
Ifngr1+	0.868	0.877	0.815	1.04	0.912	0.911	1.022	1.303	1.197
Irf1-	1	1	1.024	0.845	0.752	0.843	1.455	1.705	1.728
Irf1+	8.093	15.895	13.763	50.084	65.427	61.526	40.635	82.786	69.985
Stat1-	1	1	0.873	1.727	0.78	0.76	1.494	1.588	1.615
Stat1+	6.772	7.78	6.551	30.413	25.328	23.801	36.769	54.411	48.749
