# Supplementary material for: STUB1 is an intracellular checkpoint for interferon gamma sensing
Source: Sci Rep. 2022 Aug 18;12:14087. doi: 10.1038/s41598-022-18404-4 (PMC9388626; doi:10.1038/s41598-022-18404-4)
Supplement: Supplementary file 13 — Supplementary Information 13. [file 41598_2022_18404_MOESM13_ESM.xlsx]

## Sheet: Supplementary Fig 4-source data
Supplementary Fig. 4b					Supplementary Fig. 4c					Supplementary Fig. 4d
	gStub1 #1					gStub1 #2					gControl
	Log2 (RNA counts), IFNg-untreated	Log2 (RNA counts), IFNg-treated, 6 h	Log2 (RNA counts), IFNg-treated, 24 h			Log2 (RNA counts), IFNg-untreated	Log2 (RNA counts), IFNg-treated, 6 h	Log2 (RNA counts), IFNg-treated, 24 h			Log2 (RNA counts), IFNg-untreated	Log2 (RNA counts), IFNg-treated, 6 h	Log2 (RNA counts), IFNg-treated, 24 h
Gbp2	6.26735	12.4647	11.0296		Gbp2	6.37816	13.4617	11.8068		Gbp2	6.46009	8.5643	6.92434
Tap1	6.96347	11.1509	11.0786		Tap1	5.62322	10.3069	10.5721		Tap1	6.20379	7.4733	6.20887
Irf1	8.04565	12.5	11.6207		Irf1	8.54218	12.3965	11.5161		Irf1	8.20872	10.538	9.71452
Gbp3	4.54844	8.04887	7.92908		Gbp3	4.79338	8.81676	8.37395		Gbp3	4.49313	5.77294	4.51286
Psmb10	7.18269	10.5367	11.2257		Psmb10	6.98083	10.9437	11.3247		Psmb10	7.37365	8.51956	8.07847
Irf9	7.19229	9.8649	9.79002		Irf9	6.22824	9.81676	9.72088		Irf9	6.2817	8.92733	8.10743
Nlrc5	5.66391	8.78254	8.86496		Nlrc5	5.94533	9.45914	9.39712		Nlrc5	5.76182	6.73064	6.34483
Trim21	6.92932	9.6097	8.83181		Trim21	7.00416	9.7471	9.02434		Trim21	6.67765	8.10586	7.30369
Tapbp	6.78372	9.34966	10.0689		Tapbp	6.18804	8.82994	9.44012		Tapbp	6.87934	7.82063	7.56255
Parp12	8.84307	11.1509	11.0189		Parp12	8.80983	11.3034	10.9581		Parp12	8.53364	9.74841	9.01878
Parp9	7.74483	10.5465	9.95733		Parp9	7.48953	10.4979	9.89691		Parp9	7.71328	8.5763	7.7879
Psmb9	7.51041	9.6209	10.7986		Psmb9	7.79325	9.37832	10.2136		Psmb9	7.61875	7.71631	7.47638
Ifi35	8.57452	10.7301	10.8219		Ifi35	8.47298	10.6368	10.6959		Ifi35	8.3692	9.2043	8.95117
Ifih1	7.33851	9.44725	9.16528		Ifih1	6.53013	9.31397	8.92905		Ifih1	6.94064	7.86034	7.53434
B2m	12.8911	13.7551	15.1996		B2m	12.5133	13.3217	15.3086		B2m	12.4643	12.6551	12.8254
Tapbpl	5.94087	7.80232	7.08566		Tapbpl	5.87135	7.98851	7.2318		Tapbpl	5.78869	6.20183	6.03892
Irf8	4.35614	4.72137	4.03386		Irf8	4.20789	7.40948	5.85748		Irf8	4.35544	4.46467	4.03914
H2-DMb1	7.33851	6.98675	7.48527		H2-DMb1	5.16752	5.40939	5.3505		H2-DMb1	4.94064	4.59574	4.56925
Kit	5.38991	5.66477	5.853		Kit	7.45623	7.98259	7.74638		Kit	5.55735	5.39438	5.03914
Cd274	6.70501	8.75906	7.68082		Cd274	6.73877	8.63684	7.88387		Cd274	6.74806	7.12774	6.82324
Dtx3l	8.39395	10.0308	9.62029		Dtx3l	7.83276	9.66475	9.26489		Dtx3l	8.14756	8.59208	8.59694
Ifi27	10.735	11.339	11.9194		Ifi27	10.1625	10.8504	11.9119		Ifi27	10.1358	10.2746	10.4179
Notch1	5.94087	6.72137	6.79155		Notch1	7.29572	7.65177	7.17931		Notch1	5.70625	5.24222	5.54133
Rsad2	8.04029	9.7472	9.7916		Rsad2	8.89633	10.4463	10.5172		Rsad2	8.7446	9.30367	9.37086
Socs1	6.53341	8.33387	7.32984		Socs1	5.84574	8.0798	6.84398		Socs1	6.35579	6.59604	6.29536
Tnfrsf14	5.38991	6.87897	6.61853		Tnfrsf14	5.62322	7.73139	6.77492		Tnfrsf14	5.76182	6.07253	5.19101
Stat2	6.99695	8.53275	8.15558		Stat2	6.43062	8.07425	7.78195		Stat2	6.854	6.90533	6.45401
Ifit3	7.82769	8.97808	8.65001		Ifit3	8.25267	9.6776	9.00034		Ifit3	7.86034	7.81391	7.92434
Isg15	8.0242	9.10313	9.35551		Isg15	8.07724	8.96777	9.06539		Isg15	7.88557	8.31565	7.91886
Stat3	9.51037	11.4314	10.4882		Stat3	10.2599	11.3923	10.7802		Stat3	9.83632	10.181	10.0289
Cxcl10	7.91767	9.45769	8.5423		Cxcl10	7.0607	9.82831	8.00338		Cxcl10	7.91648	8.42559	8.01369
Csf1	7.01881	8.81865	8.32549		Csf1	7.18814	8.63684	8.045		Csf1	7.30989	8.13314	7.41591
H2-D1	10.4543	10.7292	12.155		H2-D1	9.87598	10.1656	12.0912		H2-D1	10.3725	10.4626	10.521
Stat1	5.66391	6.9279	6.3036		Stat1	5.71067	6.87209	6.52873		Stat1	5.55735	5.32048	5.45385
Angpt2	9.65871	10.0025	9.74052		Angpt2	8.67133	9.09901	8.59033		Angpt2	8.43467	9.08927	8.33664
H2-K1	8.47525	9.04056	10.5645		H2-K1	7.76626	7.85281	10.5506		H2-K1	8.91031	9.04111	9.21332
Lgals9	8.69818	9.0294	9.48915		Lgals9	9.04117	9.15517	9.82359		Lgals9	8.44741	8.85381	8.70508
Dab2	9.91767	9.96642	9.87537		Dab2	9.07727	9.2293	8.9882		Dab2	8.66317	8.93664	8.50565
Deptor	8.32103	9.3384	8.91764		Deptor	9.31213	9.96477	9.55783		Deptor	8.66317	9.33691	8.7239
Rictor	10.4683	10.5984	10.5663		Rictor	10.6885	10.6518	10.7005		Rictor	9.83308	10.0047	10.0564
Tap2	7.58556	8.53275	8.47358		Tap2	7.63829	8.75926	8.48619		Tap2	7.78869	7.6499	7.33664
Il18bp	7.77083	8.45561	8.55344		Il18bp	7.96319	8.76268	8.39712		Il18bp	7.87301	7.88625	7.71452
Ifit1	6.00787	6.72137	6.72751		Ifit1	6.34216	6.88472	6.81673		Ifit1	6.12122	6.28188	5.97751
Eif2ak2	9.01332	9.89134	9.59537		Eif2ak2	8.65306	9.49689	9.2292		Eif2ak2	8.91645	9.04688	8.88585
Irf7	5.87036	6.65033	6.70099		Irf7	5.49793	6.09635	5.96047		Irf7	5.73417	5.11686	5.45385
Tgfb1	9.86586	10.0884	9.84244		Tgfb1	7.96907	8.26134	8.20579		Tgfb1	8.73772	8.77982	8.65367
Psmb8	7.46336	7.51286	8.07023		Psmb8	7.44774	8.13935	8.59033		Psmb8	7.54156	7.28188	7.19091
Bcl2	7.90014	8.59842	7.91767		Bcl2	7.5697	7.82668	7.4154		Bcl2	7.45162	7.88625	7.34474
Pecam1	5.96347	6.30634	6.33842		Pecam1	5.76633	5.85922	5.65707		Pecam1	5.52576	5.24222	5.65048
Ifitm2	12.7383	12.7232	12.7484		Ifitm2	12.1155	12.1233	12.1359		Ifitm2	11.9403	12.0479	12.0204
Herc6	8.74813	10.021	9.48333		Herc6	9.17535	10.3862	9.80639		Herc6	9.43894	9.67051	9.40818
Tlr3	8.46332	8.97519	8.76308		Tlr3	8.51408	9.14992	8.78898		Tlr3	8.42181	8.67235	8.29531
Relb	9.06676	8.99251	8.66377		Relb	8.0607	8.41819	7.87725		Relb	8.03941	8.14389	8.04396
Ripk3	5.87036	5.85375	6.07532		Ripk3	6.69655	6.44427	6.61029		Ripk3	5.78869	5.77294	5.36072
Jak1	10.016	10.1984	10.1322		Jak1	10.3284	10.5784	10.4244		Jak1	9.86511	10.3144	10.0352
C2	11.2232	11.3344	11.6181		C2	10.0649	10.218	10.5752		C2	10.5642	10.4882	10.5893
Nectin2	9.55781	9.40899	9.58997		Nectin2	8.8489	8.68124	8.61029		Nectin2	8.68843	8.55225	8.68282
Spp1	6.07211	5.66477	5.64645		Spp1	6.80658	6.65177	7.00944		Spp1	5.94064	6.13853	5.59694
Uba7	7.48704	7.90364	8.28151		Uba7	7.72485	8.14466	8.18997		Uba7	7.71328	7.37626	7.21772
Cdk6	8.47127	8.59842	8.53107		Cdk6	8.35125	8.03485	8.52034		Cdk6	8.03941	7.90533	8.2484
Maml2	6.91767	7.07628	7.15553		Maml2	7.58526	8.12872	7.98516		Maml2	7.2817	7.20173	7.44642
Mb21d1	6.19239	6.85387	6.54597		Mb21d1	6.56194	6.82005	6.68748		Mb21d1	6.35579	6.86691	6.34483
Tnfaip3	6.70501	6.72137	6.61853		Tnfaip3	6.10434	6.20163	6.52873		Tnfaip3	6.1631	5.90545	5.75168
H2-T23	7.83384	8.06539	8.48527		H2-T23	7.87123	8.06867	7.94169		H2-T23	7.79533	7.84065	7.88026
Ifit2	10.2066	10.2353	10.2522		Ifit2	10.2527	10.4676	10.1713		Ifit2	9.93466	10.0135	10.0302
Ikbkg	9.9719	10.083	9.93621		Ikbkg	9.86966	9.97373	9.8904		Ikbkg	9.63742	9.67423	9.73322
Cmtm4	11.1309	11.39	11.067		Cmtm4	10.2981	9.9944	10.1428		Cmtm4	10.4474	10.4998	10.5476
Tmem173	9.49486	9.69518	9.71263		Tmem173	9.16506	9.25401	9.29726		Tmem173	9.20122	9.33454	9.21111
Ghr	7.59283	7.66484	7.68755		Ghr	7.30515	7.52763	7.2724		Ghr	7.25295	7.29159	7.41591
Oas1a	6.66391	7.10842	7.20349		Oas1a	6.48123	6.85922	7.2724		Oas1a	6.8282	6.62702	6.65033
Egr1	8.00787	8.14512	8.06507		Egr1	8.05517	8.12335	8.0855		Egr1	7.81519	8.02663	7.75776
Fosl1	6.2114	6.43045	6.4219		Fosl1	6.20828	6.63691	6.2724		Fosl1	6.1631	6.30122	6.46891
Rbl2	10.2396	10.1347	10.207		Rbl2	9.97792	10.0292	10.0034		Rbl2	9.82171	9.76245	9.81154
Tpm1	13.4847	13.7007	13.6417		Tpm1	14.1669	14.2512	14.1808		Tpm1	13.6999	13.8007	13.767
Ccnd3	11.6695	11.433	11.6444		Ccnd3	10.5392	10.2867	10.5319		Ccnd3	10.8168	10.6991	10.8449
Cmtm6	8.84307	9.01251	8.95172		Cmtm6	9.4199	9.54174	9.34327		Cmtm6	8.96454	8.97633	8.96443
Kat2b	10.3782	10.7616	10.7591		Kat2b	10.2575	10.616	10.5833		Kat2b	10.4154	10.5653	10.6155
Ms4a6b	6.99695	6.95175	7.03353		Ms4a6b	7.29572	7.24174	6.97281		Ms4a6b	6.78869	6.91791	6.82324
Rad51c	8.41058	8.56014	8.69766		Rad51c	9.17278	9.40943	9.26992		Rad51c	8.76852	8.85053	8.79977
Tnfrsf10b	8.85527	8.91277	8.70099		Tnfrsf10b	7.73877	7.67391	7.8029		Tnfrsf10b	8.11593	7.83403	8.04396
Epm2aip1	8.49097	8.62088	8.43396		Epm2aip1	8.65675	8.76268	8.62998		Epm2aip1	8.36023	8.1114	8.17737
Rad50	10.5295	10.6218	10.8157		Rad50	10.6849	10.7488	10.7535		Rad50	10.4819	10.6508	10.4984
Apc	7.18269	7.16058	7.23151		Apc	7.33298	7.14995	7.18992		Apc	6.92861	7.20173	7.19997
Ncam1	5.98596	6.0433	5.87676		Ncam1	6.32373	6.1811	6.38785		Ncam1	5.89191	6.20183	6.22651
Hif1a	9.81834	10.0378	9.88127		Hif1a	9.24048	9.42691	9.39481		Hif1a	9.47052	9.56832	9.49655
Col5a1	5.35579	5.23036	5.33842		Col5a1	6.36019	6.24165	6.29223		Col5a1	5.61883	5.9305	5.59694
Fzd9	7.23965	7.1808	7.42181		Fzd9	7.5775	7.62928	7.78195		Fzd9	7.2817	7.15987	7.21772
Pik3r1	9.06151	9.1631	9.2476		Pik3r1	9.35123	9.28549	9.28983		Pik3r1	9.01394	9.15992	9.04144
Ly96	10.0837	10.396	10.1928		Ly96	9.72485	9.84631	9.7925		Ly96	9.85239	10.0569	9.86197
Bid	8.48704	9.54259	9.3168		Bid	8.82299	9.78319	9.30463		Bid	9.27459	9.6328	9.54498
Birc3	6.78372	6.76248	6.76633		Birc3	7.0607	7.08534	6.90989		Birc3	6.6632	6.61162	6.42358
Brd3	8.99138	8.92184	8.94328		Brd3	8.98085	9.17859	9.01539		Brd3	8.79536	8.94281	8.94049
Apoe	14.4507	14.5437	14.4714		Apoe	14.1337	14.1821	14.1611		Apoe	14.1328	14.2082	14.1392
Tgfbr2	8.28993	8.56788	8.30807		Tgfbr2	8.6044	8.46553	8.51613		Tgfbr2	8.25295	8.54821	8.33253
Irf2	9.83692	10.1451	9.80874		Irf2	9.63825	10.0659	9.77668		Irf2	9.74804	9.6423	9.53613
Jak3	6.42291	6.62088	6.68762		Jak3	6.32373	6.59111	6.93534		Jak3	6.50954	6.48188	6.68916
Notch2	7.82146	8.09244	8.24532		Notch2	7.7037	7.85922	7.87067		Notch2	7.8282	7.81391	7.58331
Pf4	7.24888	7.3156	7.46964		Pf4	7.42206	7.53566	7.46883		Pf4	7.25295	7.45615	6.97751
Itgav	12.11	12.2677	12.1737		Itgav	11.2551	11.0749	11.1304		Itgav	11.572	11.4744	11.5969
Itga4	10.1717	10.2462	9.80874		Itga4	10.5785	10.7575	10.3107		Itga4	10.1239	10.6193	10.2581
Atm	7.41473	8.02098	7.66718		Atm	7.80652	8.2318	8.2318		Atm	7.86034	7.82063	7.84631
Mki67	12.4113	12.5485	12.6588		Mki67	12.9781	12.9993	13.0892		Mki67	12.6508	12.712	12.7092
Ccl6	6.75796	6.99831	6.74052		Ccl6	6.93322	7.20163	6.76075		Ccl6	6.74806	6.89263	6.54148
Map3k5	9.98168	10.0238	10.0559		Map3k5	9.61767	9.69031	9.75712		Map3k5	9.70091	9.74488	9.65202
Brca1	9.5708	9.48247	9.69262		Brca1	9.60058	9.63309	9.67804		Brca1	9.43469	9.57429	9.4708
Tnks	10.95	10.965	11.0625		Tnks	11.176	11.4012	11.1659		Tnks	10.969	10.9559	11.0383
Parp4	8.36864	8.71795	8.66722		Parp4	8.18299	8.77982	8.40169		Parp4	8.46426	8.63089	8.33664
Flnb	9.10559	9.29244	9.21055		Flnb	8.80323	8.69213	8.73549		Flnb	8.82496	8.55225	8.75776
Arid1a	8.75465	8.88518	8.99322		Arid1a	9.21327	9.10174	9.11372		Arid1a	8.84436	8.80378	8.92973
Ikbkb	9.23728	9.34516	9.32764		Ikbkb	9.33067	9.54174	9.38789		Ikbkb	9.22115	9.19658	9.20442
Zeb2	10.0655	10.2108	10.1384		Zeb2	10.2405	10.3636	10.2836		Zeb2	10.0714	10.2856	10.1705
Sox10	10.9393	11.0756	10.9489		Sox10	11.0433	11.3665	11.0805		Sox10	10.9489	11.0781	10.8499
Dusp5	6.56346	6.46385	6.46972		Dusp5	6.37816	6.28077	6.52873		Dusp5	6.26266	6.59604	6.15441
Brca2	9.21614	9.24255	9.22687		Brca2	9.63454	9.60455	9.53085		Brca2	9.24082	9.25734	9.19771
Serpina1a	6.45533	6.77584	7.14578		Serpina1a	6.84574	7.08534	6.49474		Serpina1a	6.7343	6.89263	6.59694
Lck	7.87639	8.05989	8.07023		Lck	8.13638	8.45278	8.28239		Lck	8.06172	8.12774	7.92434
Brip1	9.76276	9.80071	9.78689		Brip1	10.0171	10.1734	10.1095		Brip1	9.81516	9.91323	9.86054
Ripk1	8.61095	8.79905	8.90029		Ripk1	8.78653	9.00899	8.90983		Ripk1	8.7446	8.83731	8.58669
Myc	11.0316	11.5128	10.8333		Myc	11.7832	11.8844	11.627		Myc	11.3529	11.7694	11.4009
Irf3	9.90746	9.96789	9.89594		Irf3	9.73532	9.59878	9.65709		Irf3	9.62999	9.75193	9.55727
Spry4	7.33851	7.72833	6.58991		Spry4	5.16752	4.80684	4.85748		Spry4	6.35579	6.90533	6.17273
Ltb	7.3644	7.34287	7.10601		Ltb	7.53823	7.55964	7.13597		Ltb	7.14231	7.21199	7.00854
Taf3	8.19229	8.2971	8.3427		Taf3	8.38707	8.55968	8.52877		Taf3	8.28174	8.31565	8.40041
Casp8	11.0733	11.1104	11.2176		Casp8	10.7414	10.8365	10.8253		Casp8	10.854	10.9148	10.9243
Tnfsf18	7.59283	7.5601	7.853		Tnfsf18	7.72485	8.00607	7.47752		Tnfsf18	7.58841	7.87338	7.26134
Prkca	7.60014	7.25937	7.48527		Prkca	7.3512	7.52763	7.40625		Prkca	7.27221	7.30131	7.3285
Itga1	6.87036	6.95175	6.779		Itga1	6.73877	7.06307	6.83036		Itga1	6.76168	6.84059	6.72697
Rps6kb1	10.0079	10.0817	10.0933		Rps6kb1	10.1715	10.2454	10.1235		Rps6kb1	9.98945	9.97031	9.82902
Hdac11	7.76441	7.59081	7.91187		Hdac11	7.31452	7.34651	7.33128		Hdac11	7.41752	7.41227	7.40037
Thbs1	7.57818	7.78254	7.62556		Thbs1	7.85854	8.33727	8.02137		Thbs1	7.82171	7.89263	7.70826
Ptpn11	11.2244	11.2219	11.1994		Ptpn11	11.3069	11.2789	11.1919		Ptpn11	11.0789	11.0382	11.1122
Dusp1	8.96347	9.25219	8.97954		Dusp1	8.8197	8.64061	8.69495		Dusp1	8.76852	8.76593	8.7301
Bcl2l1	10.0215	10.3653	10.052		Bcl2l1	9.59869	9.86245	9.70427		Bcl2l1	9.87458	10.1862	9.85913
Havcr2	6.37295	6.19081	6.43796		Havcr2	6.20828	6.44427	6.51191		Havcr2	6.26266	6.24241	6.34483
Dusp2	7.62885	7.99825	7.48527		Dusp2	8.07178	8.20672	7.9163		Dusp2	7.78869	8.10586	7.59014
Ccl27a	6.89421	7.08704	6.95733		Ccl27a	7.07178	7.1914	6.84398		Ccl27a	6.89178	6.6872	6.73944
Chd9	9.03763	8.87584	9.04149		Chd9	9.04958	8.72785	8.94483		Chd9	8.76852	8.77291	8.92701
H2-Q2	7.60733	7.63568	7.77268		H2-Q2	7.68937	7.97671	7.80986		H2-Q2	7.67044	7.75195	7.35288
Pfkfb3	8.72836	9.02378	8.79786		Pfkfb3	8.78319	9.02915	8.84059		Pfkfb3	8.79536	8.7199	8.96443
Glul	11.823	11.6885	11.8195		Glul	11.5785	11.6485	11.5726		Glul	11.5564	11.6779	11.5884
Ccl5	7.75141	7.75569	7.52356		Ccl5	7.71081	7.83977	7.66477		Ccl5	7.57297	7.14924	7.10748
Blm	9.05623	9.05989	9.04415		Blm	9.29101	9.45063	9.43342		Blm	9.13448	9.10313	9.24405
Bax	11.103	11.136	11.0349		Bax	11.1178	11.0976	11.0509		Bax	10.9549	10.9891	11.1802
Sbno2	8.02956	8.17577	8.20349		Sbno2	7.95722	8.37382	8.11374		Sbno2	8.0945	8.09482	7.90244
Il18	7.56339	7.62834	7.81647		Il18	8.03271	8.13402	8.09117		Il18	7.80858	7.78673	7.26987
Cdh2	10.2114	10.2546	10.2658		Cdh2	10.8254	10.6284	10.6348		Cdh2	10.3353	10.505	10.4389
Cxcl11	7.85829	7.981	7.91187		Cxcl11	7.93923	8.21174	7.85069		Cxcl11	7.87301	7.7449	7.56255
Ror2	7.41473	7.32472	7.41371		Ror2	7.55405	7.74537	7.59432		Ror2	7.40888	7.33923	6.97751
Dpp4	6.67779	6.52873	6.33842		Dpp4	6.59291	6.89736	6.626		Dpp4	6.4933	6.67243	6.20887
Bbc3	7.75141	7.90971	7.72744		Bbc3	7.80652	7.95878	7.83042		Bbc3	7.74113	7.93664	7.49105
Dtx4	7.59283	7.48856	7.57546		Dtx4	7.71781	7.82005	7.46001		Dtx4	7.47679	7.63467	7.13586
Fgfr1	7.072	6.77584	7.21286		Fgfr1	6.93322	7.31868	6.89688		Fgfr1	6.95268	7.181	6.73944
Rela	9.79636	9.8586	9.89447		Rela	10.0635	9.88319	10.0625		Rela	9.81189	9.78498	9.86479
Srp54a	9.64997	9.65033	9.65347		Srp54a	9.60631	9.56955	9.55371		Srp54a	9.49733	9.49452	9.52724
Tnfsf13b	7.81526	7.81538	7.93481		Tnfsf13b	7.92101	8.07425	7.65707		Tnfsf13b	7.76852	7.88625	7.81154
Lag3	8.04029	8.09777	7.91767		Lag3	8.1205	8.2998	8.1193		Lag3	8.00534	8.08927	7.91343
Chuk	10.2695	10.2842	10.2624		Chuk	10.1111	10.1863	10.0683		Chuk	10.0945	10.2561	10.1625
Sfrp1	7.67772	7.76242	7.71431		Sfrp1	7.93923	7.97671	7.81673		Sfrp1	7.71328	7.77288	7.55551
Clec4e	7.68461	7.66484	7.71431		Clec4e	7.83927	8.04056	7.73186		Clec4e	7.69202	7.54821	7.40037
Pold1	9.88681	9.82026	9.88422		Pold1	10.0841	10.0963	10.2356		Pold1	9.91797	9.92732	9.91888
Axl	7.1632	7.38733	7.43796		Axl	6.73877	6.90989	6.93534		Axl	7.08905	7.01502	6.76381
Rnls	5.48704	5.06523	5.26791		Rnls	6.24774	6.09635	6.36929		Rnls	5.70625	5.42995	5.36072
Trat1	7.54844	7.57554	7.33842		Trat1	7.49777	7.77301	7.49482		Trat1	7.46009	7.22217	7.13586
Il1b	7.50263	7.35191	7.50835		Il1b	7.53021	7.65177	7.70984		Il1b	7.46842	7.72349	7.36089
Mlana	15.7083	15.621	15.6733		Mlana	15.8714	15.8091	15.8698		Mlana	15.6544	15.5999	15.6256
Ptcd2	10.2431	10.3895	10.2993		Ptcd2	10.4499	10.4602	10.4523		Ptcd2	10.3099	10.3579	10.3478
Cd68	7.20193	7.11904	7.13597		Cd68	6.73877	6.9222	6.88387		Cd68	6.92861	6.61162	6.77597
Nfkbia	9.60914	9.80561	9.43194		Nfkbia	9.26716	9.33033	9.05669		Nfkbia	9.34441	9.5723	9.2974
Jak2	8.55593	8.72833	8.71098		Jak2	8.37821	8.80009	8.65324		Jak2	8.63742	8.74487	8.55903
Eif2b4	8.98308	8.93089	9.13594		Eif2b4	9.28628	9.08531	9.30216		Eif2b4	9.03381	8.98234	9.11933
Pik3ca	10.6956	10.6134	10.6256		Pik3ca	10.6092	10.4645	10.4655		Pik3ca	10.459	10.6097	10.5255
Vegfc	9.69139	9.93686	9.59895		Vegfc	9.71077	9.82337	9.59234		Vegfc	9.66317	9.74841	9.6189
Ifngr1	8.64295	8.56014	8.52352		Ifngr1	8.76626	8.59876	8.70981		Ifngr1	8.51763	8.7199	8.5129
Cd163	7.87036	7.61346	7.79786		Cd163	7.96319	8.02918	7.81673		Cd163	7.74113	7.93664	7.64378
Nbn	10.6412	10.8547	10.7979		Nbn	10.8963	10.8101	10.8012		Nbn	10.736	10.6555	10.7425
Cxcr2	6.80903	7.19091	6.67398		Cxcr2	7.07178	7.30925	6.90989		Cxcr2	6.96451	7.09487	6.72697
Ctss	7.10308	7.30643	6.97957		Ctss	7.12578	7.34651	6.88387		Ctss	7.06727	7.02669	6.67638
Ccl25	7.85829	7.62088	7.73403		Ccl25	8.32373	8.12335	8.1632		Ccl25	7.854	7.75896	8.06872
Tbx21	7.56339	7.56788	7.55344		Tbx21	7.68937	7.64436	7.65707		Tbx21	7.53364	7.77979	7.26134
Siglecf	7.94075	7.88515	7.853		Siglecf	8.07178	8.10716	7.89694		Siglecf	7.86672	7.73782	7.73938
Smad5	11.7163	11.7506	11.6273		Smad5	11.6818	11.6944	11.5732		Smad5	11.5922	11.5548	11.5867
Rpl7a	16.1827	16.1114	16.1993		Rpl7a	16.4115	16.3137	16.3808		Rpl7a	16.1848	16.0933	16.2365
Rpl23	11.2882	11.2329	11.1827		Rpl23	11.4636	11.3454	11.3937		Rpl23	11.2255	11.1888	11.33
Rptor	9.20188	9.36971	9.27477		Rptor	9.40686	9.43559	9.30216		Rptor	9.28172	9.20945	9.19994
Nod2	5.96347	6.46385	5.87676		Nod2	5.96901	6.33735	6.25229		Nod2	6.18349	5.87971	5.7271
Ccnb1	5.94087	6.36089	6.38905		Ccnb1	6.26716	6.26134	6.36929		Ccnb1	6.2817	6.39438	6.24413
Rad51	10.9372	10.7378	10.85		Rad51	11.137	11.0645	11.031		Rad51	10.8643	10.8669	10.9795
Nfkb1	9.02688	9.05441	8.99868		Nfkb1	8.76967	8.84953	8.6182		Nfkb1	8.82823	8.94898	8.70193
Itgb3	8.77083	8.96936	9.06245		Itgb3	7.72485	7.71012	7.70238		Itgb3	8.44741	8.73067	8.48374
Ptprc	8.00242	8.10842	8.12102		Ptprc	8.17278	8.43125	8.02137		Ptprc	8.12127	8.05545	8.0289
Api5	12.441	12.5372	12.4216		Api5	12.498	12.4802	12.398		Api5	12.4056	12.4231	12.505
Vcam1	7.06156	7.11904	7.32112		Vcam1	7.18814	7.55175	7.15775		Vcam1	7.24327	7.13853	6.82324
Ifnar1	11.0349	11.1151	11.116		Ifnar1	11.0718	11.0659	11.0603		Ifnar1	11.0352	11.0767	11.1211
Cntfr	7.95786	7.82833	7.91187		Cntfr	9.2839	9.20923	9.29971		Cntfr	8.67044	8.6347	8.50926
Twf1	11.7944	11.9911	11.7896		Twf1	12.2377	12.2202	12.1753		Twf1	12.0017	12.0682	12.052
Igf2r	10.2256	10.1256	10.228		Igf2r	10.4371	10.2986	10.3751		Igf2r	10.2087	10.0837	10.2133
Fanca	8.99966	9.03499	8.89739		Fanca	9.1098	9.13668	8.99124		Fanca	8.96749	8.86037	8.98017
Tnfaip6	8.04565	8.09244	8.22222		Tnfaip6	8.27198	8.18115	8.39712		Tnfaip6	8.17847	7.99729	8.01876
Tnfsf12	8.38974	8.4763	8.35548		Tnfsf12	8.38707	8.58327	8.32166		Tnfsf12	8.39137	8.29646	8.11218
Syk	7.60733	7.48043	7.32984		Syk	7.48132	7.80006	7.72451		Syk	7.54952	7.67976	7.4082
Zc3h12a	7.72506	7.78254	7.81031		Zc3h12a	7.99836	7.92226	7.73186		Zc3h12a	7.76852	7.80716	7.46891
Stat4	7.75789	7.63568	7.68082		Stat4	7.92101	7.92837	7.9034		Stat4	7.74806	7.7449	7.59014
H2-Aa	8.07724	8.09777	8.01759		H2-Aa	8.14685	8.35107	8.0855		H2-Aa	8.09987	8.11686	7.89694
Dnmt1	9.6412	9.78087	9.75507		Dnmt1	10.2946	10.2528	10.2497		Dnmt1	9.988	10.1359	10.183
Bmp2	7.54844	7.46393	7.60429		Bmp2	7.71081	7.87209	7.40625		Bmp2	7.55735	7.6872	7.61051
Cxcr6	7.70494	7.58323	7.59716		Cxcr6	7.88387	7.94667	7.85069		Cxcr6	7.71328	7.81391	7.50565
Rock1	8.79002	8.6756	8.80096		Rock1	8.9691	8.83652	8.94483		Rock1	8.77864	8.81391	8.84056
Cd8b1	6.17293	6.43045	6.01212		Cd8b1	6.18804	6.16048	6.25229		Cd8b1	6.18349	5.82731	5.75168
Myd88	7.657	8.02098	8.02292		Myd88	7.92101	8.29503	8.15234		Myd88	8.08911	8.18621	8.09302
Ccl8	7.10308	7.25937	7.16531		Ccl8	7.28623	7.28068	7.09117		Ccl8	7.1631	6.90533	7.05886
Ripk2	7.2114	7.25937	7.21286		Ripk2	7.40463	7.71012	7.80986		Ripk2	7.48502	7.22217	7.72076
Cdk2	11.9883	11.9979	12.0145		Cdk2	11.6115	11.7007	11.6889		Cdk2	11.8221	11.8017	11.6836
Fadd	8.9969	9.09513	9.02827		Fadd	9.37374	9.47184	9.16589		Fadd	9.16566	9.22728	9.07604
Fcgr4	5.98596	6.37851	6.05463		Fcgr4	6.12578	6.05181	5.1469		Fcgr4	5.94064	6.07253	5.89142
Cd86	7.62885	7.72833	7.58999		Cd86	7.58526	7.97671	7.35984		Cd86	7.64854	7.6499	7.29526
Mfge8	9.10559	8.98675	8.93478		Mfge8	8.67497	8.7764	8.52034		Mfge8	8.78535	8.74487	8.56598
H2-Q10	7.98584	8.01536	7.93481		H2-Q10	8.24294	8.40062	8.07975		H2-Q10	8.08911	8.11686	7.9618
Tslp	7.69822	7.52082	7.48527		Tslp	7.66042	7.92837	7.64162		Tslp	7.62629	7.67235	7.6037
Gimap4	8.2396	8.06539	8.14578		Gimap4	8.24294	8.12872	8.0273		Gimap4	8.06722	8.29646	8.05393
Smap1	11.2695	11.2612	11.2821		Smap1	11.612	11.5833	11.5314		Smap1	11.3974	11.3745	11.4101
Ren1	6.6359	7.06534	6.46972		Ren1	6.77979	7.05192	6.56194		Ren1	6.78869	6.5803	6.59694
Col17a1	6.05094	6.23036	6.13586		Col17a1	6.16772	6.60644	6.49474		Col17a1	6.35579	5.95513	6.15441
Hdac5	9.38345	9.31789	9.46181		Hdac5	9.16247	9.08805	9.1873		Hdac5	9.24812	9.32749	9.19545
Klrg1	7.74483	7.72144	7.53107		Klrg1	7.74571	8.00607	7.65707		Klrg1	7.72028	7.82737	7.48374
Mtor	8.98308	8.99251	9.18691		Mtor	8.96018	9.02915	8.95736		Mtor	9.02533	8.65743	8.94316
Cd3g	5.71836	6.44725	5.9905		Cd3g	5.76633	6.05181	5.59425		Cd3g	6.03386	5.80038	5.59694
Olr1	8.0242	8.12428	7.94046		Olr1	8.06625	8.15517	8.045		Olr1	8.05061	8.03826	7.89694
Kir3dl2	7.82769	7.61346	7.64652		Kir3dl2	7.75261	7.86567	7.47752		Kir3dl2	7.64111	7.54821	7.48374
Rasal1	8.00242	7.95169	8.09587		Rasal1	8.02137	8.25644	8.0332		Rasal1	8.07275	8.0091	7.7699
Hdac4	9.00515	9.05164	8.82263		Hdac4	8.41337	8.36475	8.34567		Hdac4	8.66317	8.82066	8.6339
Cx3cl1	7.1632	7.26894	7.03353		Cx3cl1	7.01558	7.66661	7.06824		Cx3cl1	7.27221	7.15987	6.7879
Cd44	8.45533	8.48043	8.38491		Cd44	7.99254	7.93452	7.96665		Cd44	8.20374	7.90533	8.03392
Cxcl16	7.32984	7.50478	7.24992		Cxcl16	7.29572	7.40062	7.42442		Cxcl16	7.39137	7.12774	7.08821
Wnt2b	5.96347	6.08704	6.50064		Wnt2b	6.18804	6.44427	6.2317		Wnt2b	6.31922	5.82731	6.11686
Itga6	8.59649	8.48043	8.61143		Itga6	10.2575	10.2118	10.1686		Itga6	9.58646	9.59798	9.72077
Ifngr2	10.9522	10.7842	10.862		Ifngr2	10.5717	10.4655	10.4775		Ifngr2	10.654	10.5693	10.5485
Trem2	7.54094	7.48856	7.08566		Trem2	7.48132	7.65921	7.46001		Trem2	7.43471	7.57228	7.2266
Aph1b	7.82146	7.80232	8.04412		Aph1b	8.13109	8.15517	8.0332		Aph1b	8.01106	7.98533	7.89142
Cdkn1c	7.62169	7.49673	7.53854		Cdkn1c	7.59291	7.5988	7.44236		Cdkn1c	7.51759	7.65743	7.12639
Flt1	7.62169	7.6792	7.58271		Flt1	7.81314	7.86567	7.46883		Flt1	7.65585	7.64234	7.59014
Ces3a	6.84612	6.9279	6.67398		Ces3a	6.73877	7.07425	6.70238		Ces3a	6.854	6.61162	6.79973
Il2rb	6.09276	6.37851	5.82883		Il2rb	5.92101	5.90977	6.12495		Il2rb	6.0781	6.24241	5.97751
Prdm1	7.1334	7.11904	7.41371		Prdm1	7.15725	7.62928	7.10245		Prdm1	7.33762	7.22217	7.1819
Ifna1	7.67772	7.37851	7.18448		Ifna1	7.5697	7.67391	7.29232		Ifna1	7.40011	7.58819	7.27845
Pten	8.29889	8.27366	8.22689		Pten	8.29103	8.22183	8.28239		Pten	8.25781	8.03826	8.13581
Angpt1	7.43921	7.53667	7.34696		Angpt1	7.41337	7.69572	7.26238		Angpt1	7.47679	7.42122	7.27845
Samsn1	6.77083	6.81545	6.67398		Samsn1	6.81967	6.84624	6.61029		Samsn1	6.74806	6.71631	6.51286
Il11	7.72506	7.8219	7.853		Il11	7.85212	7.98851	7.61029		Il11	7.83472	7.89899	7.74557
Fut4	7.79636	7.76242	7.75989		Fut4	8.02137	8.16043	7.51191		Fut4	7.8282	7.78673	7.49841
Myct1	6.05094	6.2878	6.48527		Myct1	5.73877	6.1811	6.00944		Myct1	6.26266	6.09487	6.22651
Tnfsf10	7.78365	7.9279	7.52356		Tnfsf10	7.60822	7.74537	7.87067		Tnfsf10	7.78869	7.52364	7.53434
Oasl1	7.2114	7.59842	7.65349		Oasl1	7.5697	7.71012	7.40625		Oasl1	7.61125	7.26228	7.14517
Ppargc1b	8.77726	9.05989	8.92911		Ppargc1b	8.90872	8.92226	8.88056		Ppargc1b	8.96454	8.93664	8.82902
Mdm2	9.82922	9.74549	9.66035		Mdm2	9.54019	9.3069	9.42893		Mdm2	9.56129	9.39889	9.53792
Cenpf	10.0336	10.0938	10.1821		Cenpf	10.3782	10.3568	10.4006		Cenpf	10.2794	10.1196	10.243
Magea4	7.33851	7.33387	7.38076		Magea4	7.63829	7.71012	7.31198		Magea4	7.46009	7.29159	7.04898
Glud1	11.0973	11.0877	11.1047		Glud1	11.0936	11.0596	11.0079		Glud1	11.0823	11.0106	11.111
Fyn	9.29439	9.24015	9.20114		Fyn	9.82299	9.67027	9.59234		Fyn	9.45798	9.40561	9.42553
Exo1	9.52572	9.43037	9.37447		Exo1	9.74744	9.6776	9.63387		Exo1	9.55344	9.64422	9.5002
Pik3cg	7.89421	7.82833	7.8226		Pik3cg	8.0607	8.14466	8.045		Pik3cg	7.988	7.89899	7.72076
Pfkm	8.29439	8.2546	8.37239		Pfkm	8.49366	8.42694	8.66853		Pfkm	8.46009	8.23735	8.42362
Foxp3	6.57818	6.44725	6.43796		Foxp3	6.32373	6.29976	6.49474		Foxp3	6.44328	6.46483	6.6372
Nos2	8.28091	8.34292	8.24532		Nos2	8.22323	8.31397	8.44232		Nos2	8.36023	8.17048	7.92434
Tgfbr1	10.1409	10.0898	10.1359		Tgfbr1	10.4414	10.3045	10.2749		Tgfbr1	10.2273	10.2222	10.2656
Fcgr2b	8.79954	9.07898	8.77264		Fcgr2b	8.81314	8.94064	9.02137		Fcgr2b	8.98217	8.70908	8.70822
H2-Ab1	7.54094	7.35191	7.58271		H2-Ab1	7.38707	7.75922	7.51191		H2-Ab1	7.58841	7.181	7.19091
Pms2	8.85829	8.85387	8.84696		Pms2	8.91794	8.90364	8.6837		Pms2	8.86034	8.84065	8.74248
Melk	10.0941	9.96789	10.0256		Melk	10.5977	10.3431	10.4312		Melk	10.2433	10.0554	10.2089
Palmd	8.2396	8.11899	8.12102		Palmd	8.33298	8.45701	8.18997		Palmd	8.26744	7.96728	7.91343
Pkp3	6.45533	6.51286	6.90026		Pkp3	6.72479	6.9222	6.56194		Pkp3	6.77531	6.64227	6.29536
Ccnd1	12.2176	12.8388	12.3531		Ccnd1	11.2779	11.3676	11.3902		Ccnd1	12.1663	12.5293	12.2498
Aldoc	9.73826	9.77587	9.79316		Aldoc	9.66952	9.56363	9.93696		Aldoc	9.81516	9.83067	9.93108
Tnfrsf8	7.1334	7.1808	7.07543		Tnfrsf8	7.25748	7.40062	7.11374		Tnfrsf8	7.24327	7.02669	6.8802
Wdr76	9.30111	9.32247	9.33197		Wdr76	9.66222	9.47184	9.63192		Wdr76	9.49119	9.51333	9.5308
Itgam	8.08242	8.07628	8.0068		Itgam	8.04396	8.11795	7.81673		Itgam	8.05615	7.91163	7.84059
Tnfsf9	7.9969	8.04887	8.02292		Tnfsf9	8.04958	8.21174	8.13042		Tnfsf9	8.15274	8.23735	8.06377
Cebpb	9.05623	9.38293	9.15069		Cebpb	9.13373	9.13404	9.09685		Cebpb	9.24325	8.9551	9.16136
Map3k7	11.5357	11.5143	11.5235		Map3k7	11.5901	11.5174	11.5182		Map3k7	11.5662	11.5288	11.6071
Spib	8.1533	8.03221	7.92339		Spib	8.16249	8.22183	8.00338		Spib	8.09987	7.79357	7.72704
Hmgb1	13.0034	13.0102	13.0043		Hmgb1	13.2169	13.1511	13.151		Hmgb1	13.133	13.0485	13.1786
Prkx	10.4683	10.3938	10.4014		Prkx	10.2624	10.1953	10.2836		Prkx	10.3737	10.2598	10.3699
Ube2t	9.88829	9.88516	9.88127		Ube2t	10.1638	10.1017	10.0406		Ube2t	10.0352	9.89742	9.90932
Casp3	11.4618	11.2034	11.326		Casp3	11.6186	11.4296	11.5838		Casp3	11.4474	11.3204	11.5366
Cxcl12	7.78365	7.78914	7.82877		Cxcl12	8.08821	8.06867	7.78195		Cxcl12	7.92861	7.84725	7.63059
Fzd8	7.90599	7.97516	8.10596		Fzd8	8.20325	8.33727	7.85736		Fzd8	8.13709	8.02081	7.87467
Tyms	8.6359	8.36527	8.19879		Tyms	8.76285	8.62172	8.49049		Tyms	8.48502	8.27212	8.21776
Gpr160	8.16315	7.89748	7.90611		Gpr160	8.02702	8.23678	8.01536		Gpr160	8.0782	8.18621	7.91886
Il22ra1	7.52576	7.59081	7.74698		Il22ra1	7.65306	7.91606	7.43338		Il22ra1	7.74113	7.48188	7.3285
Rb1	8.5409	8.36527	8.42589		Rb1	8.21325	8.33727	8.2674		Rb1	8.40884	8.42559	8.52724
Got1	12.7597	13.071	12.9189		Got1	12.7301	12.6732	12.8748		Got1	12.9515	12.811	13.0397
Jag1	7.70494	8.07628	7.13597		Jag1	7.38707	7.20163	7.22139		Jag1	7.52568	7.4475	7.50565
Mx1	7.69139	7.61346	7.40557		Mx1	7.66768	8.05186	7.73186		Mx1	7.78202	7.62702	7.53434
Hes1	8.32544	8.42614	8.25446		Hes1	8.64569	8.71723	8.51187		Hes1	8.54952	8.65743	8.26992
Prkacb	10.1107	10.2486	10.1604		Prkacb	9.7999	9.83652	9.88222		Prkacb	10.1053	10.0091	10.0809
Casp9	8.84307	8.62088	8.7663		Casp9	8.99546	8.83324	8.89039		Casp9	8.84436	8.66864	8.7849
Otoa	6.60733	6.82833	6.2681		Otoa	6.66775	7.02912	6.49474		Otoa	6.74806	6.75902	6.31198
Trp53	10.519	10.4514	10.4188		Trp53	10.4221	10.3906	10.3983		Trp53	10.4799	10.2904	10.3233
Pik3r2	10.7497	10.4865	10.7348		Pik3r2	10.7483	10.4028	10.7328		Pik3r2	10.6623	10.419	10.7394
A2m	7.4949	7.50478	7.25899		A2m	7.56194	7.75922	7.52034		A2m	7.58841	7.48188	7.13586
Nf1	9.94219	9.93087	9.91477		Nf1	9.79658	9.55373	9.6818		Nf1	9.84598	9.61741	9.73166
Hells	9.92782	10.0613	9.91045		Hells	10.1111	9.97223	10.1373		Hells	10.0918	10.0654	10.093
Fgf18	7.90599	7.87897	7.9905		Fgf18	7.83276	8.12872	8.0273		Fgf18	8.0782	7.9913	7.70826
Elob	13.1595	13.1256	13.1291		Elob	12.955	12.9011	12.9119		Elob	13.0918	13.0363	13.0969
Ccr2	7.84612	8.02658	7.91187		Ccr2	8.18299	8.24665	7.9163		Ccr2	8.10528	7.87983	7.85773
Ulbp1	6.85835	7.21082	6.91193		Ulbp1	7.1152	7.17083	6.90989		Ulbp1	7.13186	6.94287	6.72697
Sgk1	7.53333	7.86016	7.66035		Sgk1	7.5697	7.34651	7.58631		Sgk1	7.69912	7.51538	7.75168
Ms4a4a	7.46336	7.3608	7.64652		Ms4a4a	7.40463	8.00607	7.54543		Ms4a4a	7.73424	7.57228	7.40037
Pias4	8.45133	8.43883	8.4814		Pias4	8.67497	8.61412	8.65707		Pias4	8.62626	8.51956	8.59694
Col4a5	8.1875	7.90971	7.92908		Col4a5	8.37821	7.99441	8.1025		Col4a5	8.06172	7.80716	7.90244
Ccl4	8.61813	8.50076	8.54975		Ccl4	8.58523	8.68124	8.33132		Ccl4	8.59988	8.64609	8.31198
Arg2	8.52572	8.59462	8.51598		Arg2	8.72485	8.86567	8.49909		Arg2	8.70622	8.54411	8.29948
Tlr1	7.32103	7.59081	7.54605		Tlr1	7.60822	7.72431	7.52034		Tlr1	7.67765	7.46475	7.12639
Runx3	7.83384	7.84756	7.88277		Runx3	7.90869	7.91606	7.73186		Runx3	7.92861	7.72349	7.43888
Fbp1	7.59283	7.4219	7.268		Fbp1	7.54612	7.73836	7.35984		Fbp1	7.54156	7.58022	7.17283
Cblc	7.79006	7.52082	7.62556		Cblc	7.84568	8.0119	7.84398		Cblc	7.84756	7.62702	7.40037
Kif2c	9.19229	9.03779	9.158		Kif2c	9.3915	9.2879	9.23434		Kif2c	9.26742	9.15193	9.26348
Lilrb4a	7.89421	7.8219	7.68755		Lilrb4a	7.82623	7.94064	7.73186		Lilrb4a	7.88557	7.82737	7.41591
Mrc1	6.1534	6.9279	6.33842		Mrc1	6.69655	6.63691	6.2317		Mrc1	6.64847	6.13853	6.59694
H2afx	11.1545	11.0661	11.0857		H2afx	11.4672	11.4713	11.3034		H2afx	11.3324	11.4707	11.4178
Neil1	6.92932	6.84122	7.13597		Neil1	6.88387	7.25153	7.06824		Neil1	7.17333	6.64227	6.82324
Fpr1	7.58556	7.50478	7.51594		Fpr1	7.61574	7.84631	7.67235		Fpr1	7.73424	7.53185	7.38474
Bad	9.61633	9.44093	9.55898		Bad	9.76286	9.53972	9.67804		Bad	9.65035	9.45183	9.49655
Siglec1	6.02967	6.32481	5.779		Siglec1	6.24774	6.05181	5.88387		Siglec1	6.12122	5.87971	5.70183
Nras	10.8764	10.9525	10.7381		Nras	10.6503	10.8109	10.5277		Nras	10.8619	10.9187	10.9223
Slamf7	7.73829	7.88515	7.779		Slamf7	8.0607	8.16043	7.73911		Slamf7	7.99961	8.03826	7.59694
Psmb5	12.1784	12.0596	12.1393		Psmb5	12.1728	12.048	12.1472		Psmb5	12.1997	12.0886	12.1161
Trem1	7.30332	7.24982	7.23151		Trem1	7.39592	7.62928	7.00944		Trem1	7.40011	7.28188	7.25276
Brd4	11.7016	11.7442	11.8299		Brd4	11.5397	11.4591	11.6363		Brd4	11.7765	11.7511	11.7661
Got2	13.8795	13.7704	13.8591		Got2	13.9374	13.763	13.8815		Got2	13.9221	13.7529	13.9808
Nfkb2	8.18264	8.02658	7.9629		Nfkb2	7.76626	7.90364	7.57826		Nfkb2	7.9822	7.81391	7.74557
Mlh1	8.62527	8.69342	8.54975		Mlh1	9.23802	9.40723	9.29232		Mlh1	9.13709	9.02375	8.98277
Cxcr3	8.47127	8.55236	8.40552		Cxcr3	7.99836	8.31868	7.98516		Cxcr3	8.43467	8.41232	7.9618
Tlr9	8.36864	8.38293	8.29039		Tlr9	8.38707	8.27104	8.39712		Tlr9	8.44319	8.23232	8.06872
Sfxn1	10.425	10.327	10.4259		Sfxn1	10.7849	10.6453	10.7445		Sfxn1	10.6522	10.6452	10.8969
Pik3cd	8.54844	8.70397	8.45787		Pik3cd	8.56583	8.52356	8.49909		Pik3cd	8.6595	8.70908	8.50204
Cep55	9.4188	9.38511	9.33412		Cep55	9.50595	9.37832	9.38789		Cep55	9.48295	9.36017	9.44834
Ncr1	7.64997	7.36973	7.58271		Ncr1	7.71781	7.82005	7.4154		Ncr1	7.67044	7.64234	7.35288
Bcl6b	7.91187	7.6792	7.86499		Bcl6b	7.87756	7.98259	7.83719		Bcl6b	7.95861	7.90533	7.66342
Gmip	7.35579	6.98675	7.20349		Gmip	7.1152	7.0177	7.36929		Gmip	7.27221	6.78673	6.77597
Clec5a	7.42291	7.61346	6.93475		Clec5a	7.36028	7.26134	7.30214		Clec5a	7.41752	7.09487	7.23534
Birc5	13.1636	13.0923	13.1574		Birc5	13.483	13.42	13.4186		Birc5	13.3997	13.2819	13.4943
Il18r1	5.94087	6.19081	5.87676		Il18r1	5.76633	6.05181	6.33128		Il18r1	6.24317	5.90545	5.7271
Cd244	7.40642	7.79578	7.41371		Cd244	7.61574	7.46972	7.83042		Cd244	7.76175	7.67235	7.46148
Pgpep1	9.92348	9.83637	9.99459		Pgpep1	9.59869	9.66842	9.66473		Pgpep1	9.92254	9.94897	9.95913
Ccl19	7.60014	7.62834	7.8226		Ccl19	7.81973	7.69572	7.70238		Ccl19	7.84116	7.62702	7.56255
Ido1	7.81526	7.58323	7.72089		Ido1	7.85212	8.0575	7.74638		Ido1	7.91648	7.84065	7.68278
Nfil3	7.47127	7.51286	7.65349		Nfil3	7.69655	7.1914	7.68748		Nfil3	7.65585	6.9913	7.7699
Ctnnb1	14.6659	14.6624	14.6106		Ctnnb1	15.3566	15.2426	15.225		Ctnnb1	15.0977	15.077	15.1678
Ms4a1	7.95216	7.97516	7.97401		Ms4a1	8.07724	8.15517	7.80986		Ms4a1	8.11593	7.77288	7.81154
Lif	6.30342	6.52873	6.43796		Lif	5.39575	5.83314	5.68734		Lif	6.30067	5.62702	5.75168
Prkaa2	7.71836	7.5601	7.61147		Prkaa2	7.81314	7.56758	7.92267		Prkaa2	7.80858	7.82737	7.85773
Oas2	6.24888	6.69335	6.3036		Oas2	6.20828	6.37382	6.2724		Oas2	6.55735	6.07253	6.01881
Cd28	8.01876	8.12949	8.04941		Cd28	8.18299	8.16561	8.2318		Cd28	8.28647	7.9913	7.79973
Ihh	7.38974	7.24982	7.20349		Ihh	7.47298	7.60644	7.05669		Ihh	7.43471	7.49873	7.05886
Gpc4	8.43921	8.2546	8.21757		Gpc4	8.44348	8.51542	8.1025		Gpc4	8.42181	8.38081	8.05393
Msh6	11.6394	11.5445	11.6357		Msh6	11.3004	11.0498	11.186		Msh6	11.5156	11.4717	11.4634
Casp1	7.64299	7.43879	7.38076		Casp1	7.58526	7.54373	7.32166		Casp1	7.56522	7.6499	7.39258
Twist2	6.30342	6.34287	6.46972		Twist2	6.12578	6.26134	6.51191		Twist2	6.54164	5.9305	6.05875
Tdo2	7.657	7.30643	7.48527		Tdo2	7.77979	7.79338	7.48623		Tdo2	7.67044	7.43003	7.49105
Rrm2	13.9726	13.981	13.9665		Rrm2	14.2595	14.2496	14.2581		Rrm2	14.2626	14.3346	14.2837
Cdkn1a	12.3312	12.3744	12.0962		Cdkn1a	11.0405	10.8422	10.8707		Cdkn1a	11.852	11.2868	11.7797
Epcam	6.37295	6.36089	6.05463		Epcam	6.26716	6.54381	6.57818		Epcam	6.54164	6.39438	6.29536
Sox11	8.70494	8.35191	8.31678		Sox11	8.53419	7.83977	7.95425		Sox11	8.28174	7.94895	8.36488
Vegfb	11.5494	11.5073	11.5534		Vegfb	11.7714	11.6652	11.8081		Vegfb	11.7879	11.6742	11.7593
Cxcr4	6.1334	6.49665	5.779		Cxcr4	6.39592	6.22188	6.36929		Cxcr4	6.39129	6.42995	6.03892
Serpinh1	15.2862	15.1836	15.2081		Serpinh1	15.5176	15.3189	15.3558		Serpinh1	15.4202	15.3256	15.4282
Cxcl13	7.19229	7.0433	6.94615		Cxcl13	7.36929	7.41819	7.17931		Cxcl13	7.30989	7.36711	6.94579
Slc11a1	6.84612	6.86641	6.72751		Slc11a1	6.60822	6.66661	6.57818		Slc11a1	6.86666	6.56438	6.67638
Fcgrt	8.27184	8.10313	8.22689		Fcgrt	8.27198	8.328	8.00338		Fcgrt	8.32382	8.29163	8.04892
Ikzf2	6.60733	6.59081	6.94615		Ikzf2	6.54612	6.65177	6.68748		Ikzf2	6.87934	6.48188	6.68916
Ccl21a	7.79636	7.86648	7.64652		Ccl21a	7.85212	8.10171	7.77492		Ccl21a	8.01106	7.76593	7.40037
H2-Ob	7.23026	7.44725	7.16531		H2-Ob	7.23802	7.53566	7.35984		H2-Ob	7.54156	7.33923	7.38474
Cd276	8.28091	8.22067	8.33842		Cd276	8.13638	7.94667	8.35988		Cd276	8.38694	8.27212	8.07847
Tymp	7.80271	7.45557	7.25899		Tymp	7.5775	7.56758	7.46001		Tymp	7.60363	7.24241	7.28688
Fcer1a	5.66391	6.30634	6.07532		Fcer1a	5.87135	6.40939	6.00944		Fcer1a	6.37365	6.02658	5.70183
Pdgfb	7.9465	7.78254	7.88277		Pdgfb	8.1573	8.31397	7.86406		Pdgfb	8.14231	7.89263	7.7019
Col6a3	7.44733	7.25937	7.34696		Col6a3	7.66768	7.86567	7.55367		Col6a3	7.69202	7.66491	7.23534
Ctsw	6.24888	6.99831	6.56087		Ctsw	6.95722	6.87209	6.76075		Ctsw	6.97636	6.91791	6.72697
Anln	10.7007	10.7101	10.6309		Anln	11.5121	11.3034	11.354		Anln	11.2125	11.0675	11.1977
Pdk1	10.3887	10.1164	10.446		Pdk1	10.8123	10.2843	10.9798		Pdk1	10.6722	10.4562	10.7789
Sirpa	12.2966	12.2573	12.2734		Sirpa	12.495	12.3616	12.4298		Sirpa	12.5113	12.4979	12.4849
Ms4a2	5.74497	5.90352	5.90038		Ms4a2	6.39592	6.1179	6.0798		Ms4a2	6.18349	6.1809	5.91337
Tbxas1	6.69139	7.02092	6.86493		Tbxas1	6.93322	6.85922	7.09117		Tbxas1	7.14231	6.87983	6.65033
Axin1	9.7932	9.80561	9.80253		Axin1	9.46671	9.31397	9.43342		Axin1	9.78535	9.6232	9.64052
Tnfsf13	9.31442	9.51082	9.31461		Tnfsf13	9.4583	9.48442	9.38094		Tnfsf13	9.60934	9.32749	9.16594
Tlr4	10.1069	10.0871	9.98914		Tlr4	9.79823	9.45703	9.66283		Tlr4	10.0053	10.0002	9.99572
Il1r2	8.28993	8.28776	8.28596		Il1r2	8.36479	8.47816	8.4289		Il1r2	8.55735	8.26721	8.1498
Hdac3	9.072	8.80561	8.88273		Hdac3	9.19822	9.02054	9.11093		Hdac3	9.14754	9.03823	9.14514
Clec7a	7.46336	7.59842	7.39729		Clec7a	7.58526	7.83327	7.44236		Clec7a	7.76852	7.49873	7.19091
Mre11a	9.81679	9.82833	9.87092		Mre11a	10.4414	10.3465	10.3971		Mre11a	10.3273	10.2536	10.3387
Tnfrsf1a	10.6315	11.0592	10.6141		Tnfrsf1a	10.709	10.8982	10.7436		Tnfrsf1a	11.0317	11.0969	10.91
Tlr7	7.70494	7.59081	7.33842		Tlr7	7.63081	7.68853	7.16862		Tlr7	7.65585	7.31089	7.1819
Fgf9	7.91767	8.00966	7.81647		Fgf9	8.10983	8.20163	7.73186		Fgf9	8.14756	8.02081	7.80568
H2-Eb1	5.87036	6.15036	5.94603		H2-Eb1	5.84574	6.29976	6.21101		H2-Eb1	6.35579	5.74497	5.95652
Ccne1	10.6438	10.4753	10.5386		Ccne1	10.7697	10.7349	10.789		Ccne1	10.8404	10.9289	10.9789
Akt1	12.766	12.6682	12.7273		Akt1	12.7853	12.7203	12.6877		Akt1	12.9044	12.8675	12.9184
C1qb	8.01876	8.07082	7.82877		C1qb	8.10983	8.0575	7.99124		C1qb	8.19367	7.95513	7.75168
Cdc20	10.1434	10.0991	10.1009		Cdc20	10.511	10.428	10.3433		Cdc20	10.4548	10.1665	10.3336
Tgfb3	9.15084	8.93387	9.17253		Tgfb3	8.8197	8.74886	8.95736		Tgfb3	9.16566	8.93664	8.85203
Cdc25c	8.72836	8.52877	8.72748		Cdc25c	9.22323	8.98559	9.1025		Cdc25c	9.05894	8.61934	8.93511
Thy1	6.48704	6.59081	6.23151		Thy1	6.08279	6.66661	6.40633		Thy1	6.69195	6.24241	6.31198
Cmklr1	6.2854	6.17073	6.24982		Cmklr1	6.48123	6.79338	6.49474		Cmklr1	6.6632	6.5803	6.22651
Sfrp4	8.27184	8.17577	7.99594		Sfrp4	8.28151	8.33727	8.30706		Sfrp4	8.42614	8.25734	7.97229
Gpsm3	9.45131	9.34065	9.56632		Gpsm3	8.47298	8.57543	8.7172		Gpsm3	9.32843	9.36017	9.43698
E2f3	8.56339	8.53275	8.41371		E2f3	8.56974	8.40062	8.34092		E2f3	8.64483	8.40786	8.28267
Col11a1	7.58556	7.54458	7.45393		Col11a1	7.81973	7.83327	7.69495		Col11a1	7.86034	7.66491	7.51286
Cd84	6.07211	6.12949	5.9905		Cd84	5.89627	6.09635	6.40633		Cd84	6.39129	5.80038	5.36072
Il6ra	5.84624	6.39609	5.94603		Il6ra	6.28633	5.98254	5.90977		Il6ra	6.30067	5.62702	5.99842
Cxcl3	7.52576	7.30643	7.40557		Cxcl3	7.48953	7.26134	7.24203		Cxcl3	7.53364	7.30131	6.97751
Cd47	9.60733	9.5543	9.55898		Cd47	9.92557	9.96926	10.0855		Cd47	10.0408	10.0002	10.0785
Comp	7.47921	7.35191	7.38076		Comp	7.52215	7.77979	7.28244		Comp	7.69202	7.50708	7.03892
Cd200r1	6.30342	6.34287	5.804		Cd200r1	6.46467	6.51128	6.16852		Cd200r1	6.46009	6.26228	5.91337
Esr1	6.05094	5.749	6.09592		Esr1	6.20828	6.33735	6.31198		Esr1	6.37365	6.20183	6.43896
Nfatc2	10.6082	10.8121	10.6016		Nfatc2	10.6457	10.7471	10.4927		Nfatc2	10.9026	11.2758	10.9324
Icos	7.4949	7.69342	7.41371		Icos	7.73186	7.74537	7.46883		Icos	7.82171	7.43003	7.28688
Tgfb2	9.06676	8.76245	9.05202		Tgfb2	9.46041	9.2417	9.34567		Tgfb2	9.35799	9.24738	9.29529
Serpinb5	6.74483	6.7075	6.56087		Serpinb5	6.88387	6.55964	6.51191		Serpinb5	6.8282	6.28188	6.67638
Ccl22	6.82146	6.606	6.51602		Ccl22	6.32373	6.84624	6.65707		Ccl22	6.90412	6.90533	6.43896
Il7r	7.90599	7.8219	8.02824		Il7r	8.27198	8.18115	7.9034		Il7r	8.23348	8.02663	7.84059
Ube2c	13.0149	12.9732	12.9101		Ube2c	13.6275	13.4978	13.4061		Ube2c	13.4705	13.2388	13.4675
Msh2	10.1259	10.0406	10.0997		Msh2	9.85212	9.69573	9.76605		Msh2	10.1631	9.98983	10.0797
Nfkbie	7.34722	7.5601	7.59716		Nfkbie	7.13638	7.48647	7.24203		Nfkbie	7.73424	7.87338	7.56255
Bnip3l	11.014	10.9774	11.1229		Bnip3l	11.2251	10.9558	11.2401		Bnip3l	11.341	11.0976	11.4121
Gzme	7.33851	7.37851	7.268		Gzme	7.50597	7.55964	7.48623		Gzme	7.69202	7.41227	7.32021
Tcf3	6.42291	6.72137	6.15563		Tcf3	6.68215	6.59111	6.56194		Tcf3	6.78869	6.70183	6.51286
Vtcn1	7.26725	7.34287	7.20349		Vtcn1	7.3512	7.41819	7.25219		Vtcn1	7.57297	7.03826	7.15441
Ezh2	11.4285	11.4383	11.4107		Ezh2	11.7435	11.7971	11.7337		Ezh2	11.8754	11.9226	11.9508
Pvr	9.59283	9.79742	9.73074		Pvr	9.41773	9.29744	9.514		Pvr	9.86986	9.69084	9.80271
Cd80	6.32103	6.62088	6.19397		Cd80	6.43062	6.33735	6.31198		Cd80	6.64847	6.20183	6.17273
Il33	7.31225	7.36973	7.30369		Il33	7.49777	7.59104	7.15775		Il33	7.64111	7.59604	7.4082
Srebf1	9.94075	9.85387	9.85601		Srebf1	10.4636	10.4323	10.4086		Srebf1	10.4453	10.2399	10.2678
Map3k12	8.5892	8.2546	8.50454		Map3k12	8.14685	7.82668	8.09117		Map3k12	8.47675	8.46479	8.3407
Jag2	6.42291	6.21082	6.19397		Jag2	6.20828	6.57546	6.77492		Jag2	6.74806	6.70183	6.4082
Atf3	7.43112	7.45557	7.51594		Atf3	7.77979	7.56758	7.86406		Atf3	7.89797	7.38534	7.62388
Tnf	6.95222	6.84122	6.76633		Tnf	6.83276	6.71012	6.68748		Tnf	7.04505	6.71631	6.66349
Ddb2	6.02967	6.0433	5.87676		Ddb2	6.30506	6.00607	6.29223		Ddb2	6.35579	5.53201	6.01881
Nlrp3	5.94087	6.06544	5.82883		Nlrp3	6.46467	6.09635	6.29223		Nlrp3	6.37365	6.1809	6.27836
Ticam1	8.61453	8.65033	8.58635		Ticam1	8.3915	8.25158	8.35988		Ticam1	8.76514	8.42118	8.49109
Ccl9	6.90605	7.3608	6.90026		Ccl9	7.0607	7.05192	7.10245		Ccl9	7.40888	6.85387	6.75168
Batf3	6.17293	5.97522	6.15563		Batf3	6.43062	6.54381	6.3505		Batf3	6.57289	6.20183	6.01881
Kras	9.4188	9.25219	9.28817		Kras	9.14425	9.01767	9.21364		Kras	9.49937	9.39438	9.41977
Cx3cr1	6.54844	6.41329	6.19397		Cx3cr1	6.43062	6.31868	6.3505		Cx3cr1	6.63372	6.04963	6.36089
Tnfrsf25	6.26735	6.5601	6.66035		Tnfrsf25	6.56194	6.3918	6.626		Tnfrsf25	6.87934	6.67243	6.27836
Ly6c1	6.45533	6.49665	6.17493		Ly6c1	6.26716	6.13935	6.3505		Ly6c1	6.61883	6.04963	6.03892
Eno1	16.5387	16.4038	16.4645		Eno1	16.7672	16.577	16.6735		Eno1	16.8597	16.6956	16.7948
Lyz1	6.57818	6.44725	6.19397		Lyz1	6.48123	6.3918	5.90977		Lyz1	6.58841	6.51538	6.29536
Wnt5a	6.26735	6.41329	6.40548		Wnt5a	6.24774	6.29976	6.46009		Wnt5a	6.7343	6.37626	6.31198
Ldha	15.9025	15.7114	15.8929		Ldha	16.1258	15.8301	16.1492		Ldha	16.2537	16.0442	16.3079
Aldoa	15.5092	15.4587	15.5538		Aldoa	15.65	15.47	15.6966		Aldoa	15.9005	15.7844	15.8128
Rorc	8.73826	8.36085	8.79474		Rorc	8.21825	8.28549	8.44232		Rorc	8.84116	8.41676	8.76082
Met	14.9824	15.099	15.097		Met	14.7164	14.7653	14.8097		Met	15.3207	15.5897	15.4565
Pck2	9.96347	9.46393	9.75829		Pck2	9.70368	9.07425	9.53504		Pck2	9.85398	9.9006	9.92431
Klrk1	6.91767	6.72137	6.71425		Klrk1	6.51412	6.72424	6.33128		Klrk1	7.01112	6.41227	6.51286
Sox2	7.6359	7.70044	7.51594		Sox2	7.79993	7.92837	7.61817		Sox2	8.0782	7.61934	7.41591
P4ha1	10.9278	10.6153	10.8702		P4ha1	10.6858	10.1991	10.7337		P4ha1	11.0132	10.4935	10.8189
Pcdhb11	6.48704	6.5601	6.4219		Pcdhb11	6.98083	6.73836	6.56194		Pcdhb11	6.97636	6.48188	6.6372
Prr5	9.90453	9.74037	9.72911		Prr5	9.6101	9.11257	9.44012		Prr5	9.93768	9.64611	9.84343
Pkm	10.9628	10.8412	10.882		Pkm	11.367	11.3045	11.3534		Pkm	11.5297	11.3694	11.3684
Slc1a5	8.91184	8.81215	9.02558		Slc1a5	8.53021	8.42694	8.74994		Slc1a5	9.21123	8.96728	8.99574
Irf5	5.96347	5.97522	5.9905		Irf5	6.24774	6.20163	6.05658		Irf5	6.50954	5.97934	5.84624
Hmga1	11.4603	11.4613	11.3416		Hmga1	10.7577	10.6265	10.6695		Hmga1	11.5302	11.538	11.4241
Ly6g	5.66391	6.12949	5.92339		Ly6g	5.84574	6.28077	6.0798		Ly6g	6.57289	6.24241	5.91337
Stc1	5.98596	5.69349	6.4219		Stc1	6.0607	6.07425	6.36929		Stc1	6.63372	6.54813	6.62395
Pcx	7.05094	7.09782	6.71425		Pcx	7.18814	7.22178	7.04505		Pcx	7.54156	7.26228	7.33664
Wnt5b	6.30342	6.74886	6.40548		Wnt5b	6.69655	6.77979	6.0332		Wnt5b	7.03375	6.51538	6.48382
Cd2	6.53341	6.23036	6.01212		Cd2	6.03826	6.13935	5.96047		Cd2	6.60363	6.13853	6.17273
Eif4ebp1	12.66	12.4415	12.6214		Eif4ebp1	12.92	12.2695	12.778		Eif4ebp1	13.055	12.8944	13.0836
P4ha2	10.4209	9.96934	10.4127		P4ha2	10.6383	9.83815	10.66		P4ha2	10.782	10.194	10.7856
Vhl	8.27636	8.27836	8.3298		Vhl	8.08273	8.0798	8.11374		Vhl	8.7446	8.4475	8.57637
Mxi1	9.89274	9.57749	9.73564		Mxi1	10.238	9.69213	10.1551		Mxi1	10.367	9.73601	10.3295
Itpk1	9.01332	8.85069	9.20821		Itpk1	9.3535	9.25401	9.61226		Itpk1	9.84277	9.38534	9.86338
Tpi1	7.99141	7.9279	8.08055		Tpi1	8.28151	8.08529	8.34092		Tpi1	8.70622	8.59208	8.8174
Loxl2	7.80896	7.84756	7.96849		Loxl2	7.20828	6.84624	7.32166		Loxl2	8.1631	7.82063	8.08821
Ldhb	12.2515	12.1831	12.2231		Ldhb	11.9332	11.7768	11.8347		Ldhb	12.6342	12.5616	12.6584
Pdgfrb	6.2854	5.60585	5.70099		Pdgfrb	6.10434	6.24165	6.29223		Pdgfrb	6.63372	6.51538	6.29536
Slc7a5	11.7485	11.6302	11.7192		Slc7a5	12.1038	11.5522	11.9825		Slc7a5	12.372	11.9711	12.2562
Ccnd2	13.3055	13.3367	13.1347		Ccnd2	13.0111	12.6953	12.8756		Ccnd2	13.7166	13.6169	13.6423
Plod2	10.7497	10.4876	10.6629		Plod2	11.3318	10.9406	11.2452		Plod2	11.5865	11.2254	11.566
Bcat1	12.0323	11.8412	12.001		Bcat1	12.291	11.9207	12.1766		Bcat1	12.7255	12.5817	12.7881
Slc2a1	10.8058	10.5669	10.7607		Slc2a1	11.0178	10.6274	11.0926		Slc2a1	11.5186	11.0851	11.4966
Il1rn	6.73173	6.36089	6.63256		Il1rn	6.63822	6.83327	6.81673		Il1rn	7.4261	6.74483	6.93511
Cd38	7.23026	7.2878	7.09582		Cd38	6.56194	6.80671	6.65707		Cd38	7.76175	7.80716	7.68278
Hk2	7.95786	7.8089	7.95175		Hk2	7.98088	7.65177	8.0855		Hk2	8.68485	8.42559	8.56598
Bnip3	12.4772	12.0749	12.5998		Bnip3	12.6061	11.8051	12.7149		Bnip3	13.2543	12.6591	13.3462
Hk1	9.2899	9.05715	9.26353		Hk1	8.98962	8.77982	8.99732		Hk1	9.98509	9.77982	9.95781
Snca	11.0556	11.0857	11.1353		Snca	10.952	10.6921	11.0805		Snca	11.962	11.93	12.0213
Vegfa	8.69818	8.30177	8.64656		Vegfa	8.48957	7.51948	8.4289		Vegfa	9.23838	8.50708	8.97493
Adm	6.92932	6.69335	7.04418		Adm	7.16762	6.69572	7.1469		Adm	8.02818	7.78673	7.89142
Ero1l	11.3729	11.3911	11.4564		Ero1l	11.3909	10.9856	11.5444		Ero1l	12.6316	12.2339	12.7722
Crabp2	6.4065	6.21082	6.46972		Crabp2	7.82623	7.65177	7.63387		Crabp2	8.43467	8.13853	8.38474
Adam12	6.89421	6.81545	6.68762		Adam12	7.6233	7.7172	7.20056		Adam12	8.52564	8.49454	8.37682
Gls	8.86134	7.95762	7.9629		Gls	9.21327	7.92837	8.20051		Gls	9.41534	9.01497	9.28478
Ier3	9.90011	9.35861	9.81956		Ier3	9.66589	8.84953	9.70612		Ier3	10.9096	10.0135	10.8427
Cdh5	6.24888	6.23036	6.3036		Cdh5	6.03826	6.31868	6.12495		Cdh5	6.31922	6.09487	6.17273
Dkk1	5.79649	6.10852	5.94603		Dkk1	5.99254	6.31868	5.85748		Dkk1	6.24317	5.9305	5.95652
Wnt4	6.02967	5.85375	5.75355		Wnt4	5.94533	6.29976	5.98504		Wnt4	6.0781	5.97934	5.65048
Hey1	5.94087	5.9279	5.72738		Hey1	6.22824	6.24165	6.29223		Hey1	6.24317	5.68706	5.91337
Cdh1	6.24888	6.02104	6.11603		Cdh1	5.99254	5.98254	6.10245		Cdh1	6.2817	6.1809	5.48382
Clec14a	5.57833	6.0433	5.61853		Clec14a	5.76633	6.28077	5.74631		Clec14a	6.0781	5.74497	6.01881
Dsc3	6.02967	5.97522	5.53107		Dsc3	5.92101	6.28077	5.71727		Dsc3	5.86666	6.15987	5.36072
Fstl3	6.02967	5.85375	6.2681		Fstl3	5.71067	5.66647	6.0332		Fstl3	6.011	5.95513	6.27836
Cdh11	5.69153	6.26885	5.64645		Cdh11	5.65306	5.77979	6.0332		Cdh11	6.18349	6.00315	5.82324
Gng4	6.07211	6.26885	5.804		Gng4	5.89627	6.24165	6.21101		Gng4	6.26266	6.22226	5.91337
Cd40lg	5.87036	5.90352	5.75355		Cd40lg	5.81967	5.75221	6.05658		Cd40lg	6.26266	5.39438	5.84624
Shc2	6.17293	5.9982	6.09592		Shc2	5.94533	6.02923	6.16852		Shc2	6.26266	5.85375	5.89142
Arg1	5.77083	5.9279	6.07532		Arg1	5.99254	5.63691	6.05658		Arg1	6.05615	6.26228	6.01881
Cd3d	5.84624	6.23036	6.24982		Cd3d	6.03826	6.13935	5.96047		Cd3d	6.18349	5.80038	5.59694
Tnfrsf11b	6.17293	6.24982	6.13586		Tnfrsf11b	5.73877	5.75221	5.49474		Tnfrsf11b	6.0781	5.85375	5.48382
Cd209e	6.00787	6.0433	5.56071		Cd209e	6.24774	5.83314	5.83036		Cd209e	6.12122	6.02658	5.54133
Il10ra	5.66391	5.60585	5.5008		Il10ra	5.65306	5.88484	5.59425		Il10ra	6.24317	5.65735	5.07852
Erbb2	5.84624	5.66477	5.53107		Erbb2	6.22824	6.02923	5.93546		Erbb2	6.20379	5.9305	5.95652
Mill2	6.2114	6.08704	6.07532		Mill2	5.76633	5.80684	6.19002		Mill2	5.91648	5.97934	5.86913
Cd247	5.77083	5.9279	5.59006		Cd247	5.59305	6.00607	6.21101		Cd247	6.1631	5.87971	5.39266
Ccl1	5.45549	5.749	5.853		Ccl1	5.94533	6.09635	5.96047		Ccl1	6.20379	5.82731	5.54133
Pdgfa	5.77083	5.82833	5.46956		Pdgfa	5.84574	5.66647	5.93546		Pdgfa	6.20379	5.77294	5.86913
Gm5150	6.1534	6.19081	5.96855		Gm5150	5.81967	5.69572	6.05658		Gm5150	6.011	5.9305	6.01881
Snai1	5.48704	6.02104	5.43796		Snai1	6.18804	5.83314	5.49474		Snai1	5.84122	5.56438	5.39266
Il24	6.17293	5.97522	5.67412		Il24	6.08279	6.02923	5.98504		Il24	6.12122	5.74497	6.07852
Pdcd1lg2	6.09276	6.17073	5.87676		Pdcd1lg2	5.84574	5.95884	5.88387		Pdcd1lg2	5.73417	6.13853	5.99842
Marco	5.71836	5.60585	5.67412		Marco	6.16772	6.07425	6.12495		Marco	5.988	5.77294	6.11686
Edn1	5.94087	5.77584	5.779		Edn1	5.46467	6.16048	5.65707		Edn1	5.94064	5.82731	5.62381
Kdr	5.77083	5.95163	6.15563		Kdr	5.39575	6.07425	5.96047		Kdr	6.0781	5.68706	5.62381
Hras	6.1534	6.15036	6.01212		Hras	5.92101	5.88484	5.3505		Hras	6.011	5.87971	5.65048
Gimap6	6.00787	5.69349	5.46956		Gimap6	5.84574	6.09635	6.1469		Gimap6	5.76182	5.65735	5.39266
Gli1	5.91767	5.80245	5.59006		Gli1	5.59305	5.75221	5.88387		Gli1	6.14241	5.42995	5.26153
Irf4	5.66391	5.60585	5.67412		Irf4	5.94533	5.98254	5.90977		Irf4	6.14241	5.65735	5.79986
Tmem140	5.82146	5.48027	5.56071		Tmem140	5.62322	5.85922	5.52888		Tmem140	6.14241	5.71644	5.54133
Ccna1	5.91767	5.9982	5.70099		Ccna1	5.53013	5.75221	5.68734		Ccna1	5.988	6.13853	5.54133
Wnt7b	5.57833	5.60585	5.5008		Wnt7b	5.62322	5.63691	5.65707		Wnt7b	6.12122	5.39438	5.70183
Dll1	5.71836	6.08704	5.87676		Dll1	5.59305	6.1179	5.96047		Dll1	5.78869	5.39438	5.59694
Eomes	6.00787	6.10852	6.05463		Eomes	6.08279	6.02923	6.0798		Eomes	5.61883	5.71644	6.05875
Mageb4	5.66391	5.90352	5.779		Mageb4	6.10434	6.00607	5.83036		Mageb4	5.73417	5.71644	5.65048
Arnt2	5.54844	5.9279	5.37226		Arnt2	5.62322	6.09635	5.56194		Arnt2	5.46009	5.46467	5.39266
Tlr8	5.57833	5.57561	5.94603		Tlr8	5.89627	5.93452	5.52888		Tlr8	6.0781	5.53201	5.39266
Cd14	5.69153	5.77584	5.67412		Cd14	5.89627	6.07425	5.62615		Cd14	6.05615	5.53201	5.36072
Il15	6.07211	6.06544	5.92339		Il15	5.53013	5.63691	5.52888		Il15	5.94064	5.42995	5.32841
Cxcl2	5.77083	5.749	5.56071		Cxcl2	5.89627	5.83314	6.05658		Cxcl2	5.84122	5.24222	5.36072
Il2rg	5.82146	5.48027	5.70099		Il2rg	5.87135	5.60644	6.05658		Il2rg	5.55735	5.59604	5.67638
C1qa	5.87036	6.0433	5.779		C1qa	5.79312	6.00607	5.98504		C1qa	5.76182	5.56438	5.95652
Gata3	5.60733	5.90352	5.59006		Gata3	5.99254	6.02923	5.71727		Gata3	6.03386	5.80038	5.59694
Magea3	5.63604	5.749	5.61853		Magea3	5.68229	5.60644	6.0332		Magea3	5.49313	5.39438	5.07852
Vcan	6.02967	5.749	5.779		Vcan	5.73877	5.51128	5.68734		Vcan	5.67779	5.87971	5.51286
Nt5e	5.69153	5.9982	5.26791		Nt5e	5.79312	5.69572	5.74631		Nt5e	5.70625	6.02658	5.45385
Klra1	5.87036	6.02104	5.90038		Klra1	5.43062	5.63691	5.90977		Klra1	5.67779	5.42995	5.59694
P2ry13	5.57833	5.749	5.82883		P2ry13	6.01569	5.69572	5.77479		P2ry13	6.011	5.82731	5.75168
Inhba	6.00787	5.60585	5.56071		Inhba	5.68229	5.69572	5.85748		Inhba	5.84122	5.77294	5.79986
Icam2	5.35579	5.80245	5.56071		Icam2	4.43095	6.00607	5.74631		Icam2	5.35579	4.97957	5.19101
Tcl1	5.54844	5.90352	5.61853		Tcl1	5.81967	5.85922	5.98504		Tcl1	5.61883	6.00315	5.11686
Lair1	5.71836	5.9982	5.72738		Lair1	5.94533	5.80684	5.65707		Lair1	5.89191	5.71644	5.75168
Pvrig	5.60733	5.9982	5.37226		Pvrig	5.43062	5.85922	5.59425		Pvrig	5.73417	5.85375	5.36072
Map3k8	5.74497	5.77584	5.9905		Map3k8	5.65306	5.69572	5.93546		Map3k8	5.49313	5.87971	5.89142
Reln	5.54844	5.85375	5.9905		Reln	5.53013	5.80684	5.68734		Reln	5.76182	5.68706	5.36072
Nkg7	5.57833	5.63575	5.33842		Nkg7	5.79312	5.66647	5.46009		Nkg7	5.988	5.68706	5.15462
Zeb1	4.71864	5.57561	5.30378		Zeb1	5.79312	5.1811	5.71727		Zeb1	5.988	5.32048	5.48382
Ccr5	5.63604	5.85375	5.96855		Ccr5	5.65306	5.85922	5.85748		Ccr5	5.67779	5.80038	5.54133
Fcgr1	5.71836	5.41346	5.33842		Fcgr1	5.94533	5.75221	5.59425		Fcgr1	5.96463	5.42995	5.67638
Ppl	5.54844	5.48027	5.30378		Ppl	5.68229	5.51128	5.77479		Ppl	5.96463	5.56438	5.26153
Mmp7	5.96347	5.48027	5.64645		Mmp7	5.49793	5.60644	5.49474		Mmp7	5.58826	5.71644	5.19101
Nectin1	5.74497	5.48027	5.11603		Nectin1	5.76633	5.95884	5.52888		Nectin1	5.70625	5.49857	5.22651
Tnfsf8	5.77083	5.10852	5.90038		Tnfsf8	5.16752	5.95884	5.62615		Tnfsf8	5.94064	5.53201	5.07852
Wnt3a	5.63604	5.95163	5.40565		Wnt3a	5.20828	5.60644	5.56194		Wnt3a	5.78869	5.20163	5.22651
Ccl3	5.48704	5.66477	5.779		Ccl3	5.94533	5.26115	4.9607		Ccl3	5.91648	5.28207	5.67638
Kir3dl1	5.82146	5.749	5.87676		Kir3dl1	5.71067	5.57531	5.68734		Kir3dl1	5.94064	5.68706	5.22651
Col11a2	5.63604	5.66477	5.43796		Col11a2	5.68229	5.33735	5.68734		Col11a2	5.67779	5.9305	5.75168
Mfng	5.57833	5.44725	5.56071		Mfng	5.92101	5.66647	5.71727		Mfng	5.55735	5.77294	5.56955
Robo4	5.91767	5.54442	5.5008		Robo4	5.68229	5.1811	5.1469		Robo4	5.84122	5.62702	5.32841
Cybb	5.38991	5.41346	5.07553		Cybb	5.53013	5.90977	4.90977		Cybb	5.35579	5.11686	5.45385
Pdzk1ip1	5.66391	5.69349	5.43796		Pdzk1ip1	5.59305	5.60644	5.90977		Pdzk1ip1	5.46009	5.46467	4.91361
H2-M3	5.42291	5.90352	5.70099		H2-M3	5.53013	5.72438	5.88387		H2-M3	5.67779	5.87971	5.51286
Tlr2	5.54844	5.90352	5.33842		Tlr2	5.79312	5.478	5.46009		Tlr2	5.89191	5.68706	5.54133
Cd48	5.69153	5.85375	5.56071		Cd48	5.89627	5.80684	5.18982		Cd48	5.64847	5.71644	5.15462
4930578C19Rik	5.35579	4.9279	5.33842		4930578C19Rik	5.56194	5.37365	5.49474		4930578C19Rik	5.70625	5.87971	4.86888
Cd36	5.87036	5.749	5.37226		Cd36	5.62322	5.75221	5.49474		Cd36	5.81506	5.65735	5.51286
Cd8a	5.2114	5.37851	5.33842		Cd8a	5.84574	5.05181	5.42459		Cd8a	5.86666	5.42995	5.42358
Mgmt	5.74497	5.02104	5.23151		Mgmt	5.53013	5.85922	5.62615		Mgmt	5.52576	5.28207	5.26153
Adgre1	5.38991	5.60585	5.53107		Adgre1	5.68229	5.33735	5.31179		Adgre1	5.42626	5.85375	5.11686
Tnfrsf11a	5.2114	5.30634	5.40565		Tnfrsf11a	5.84574	5.72438	5.56194		Tnfrsf11a	5.73417	5.82731	5.32841
Prom1	5.38991	5.749	5.23151		Prom1	5.24793	5.63691	5.80297		Prom1	5.84122	5.46467	5.42358
Ttc30a1	5.2114	5.41346	5.46956		Ttc30a1	5.73877	5.83314	5.38785		Ttc30a1	5.61883	5.42995	5.26153
Olfml2b	5.24907	5.54442	5.82883		Olfml2b	5.20828	5.63691	5.38785		Olfml2b	5.55735	5.65735	5.19101
Btla	5.74497	5.82833	5.07553		Btla	5.08279	5.75221	5.1469		Btla	5.67779	5.24222	5.42358
Mmp13	5.63604	5.82833	5.19417		Mmp13	5.56194	5.72438	5.71727		Mmp13	5.67779	5.53201	5.48382
Adora2a	5.48704	5.15015	5.26791		Adora2a	5.53013	5.40939	5.23189		Adora2a	5.78869	5.59604	5.29536
C5ar1	5.63604	5.77584	5.46956		C5ar1	5.65306	5.478	5.65707		C5ar1	5.78869	5.74497	5.11686
Il2	5.66391	5.26903	5.33842		Il2	5.43062	5.72438	5.68734		Il2	5.78869	5.32048	5.15462
Ccno	5.57833	5.26903	5.33842		Ccno	5.46467	5.77979	5.3505		Ccno	5.64847	5.46467	5.03914
Bbs1	5.35579	5.23036	5.779		Bbs1	5.53013	5.44427	5.05658		Bbs1	5.24336	4.65764	5.07852
Ccl26	5.1334	5.77584	5.61853		Ccl26	5.53013	5.54381	5.62615		Ccl26	5.49313	5.62702	5.29536
Hck	5.48704	5.51286	5.33842		Hck	5.39575	5.54381	5.77479		Hck	5.61883	5.71644	5.32841
Il4	5.48704	5.57561	5.59006		Il4	5.73877	5.09635	5.77479		Il4	5.58826	5.56438	5.70183
Csf1r	5.42291	5.02104	5.40565		Csf1r	5.46467	5.54381	5.68734		Csf1r	5.55735	5.77294	5.36072
Bambi	5.1334	5.19101	5.43796		Bambi	5.24793	5.29976	5.49474		Bambi	5.76182	5.3579	5.45385
Cd70	5.24907	5.41346	5.75355		Cd70	5.65306	5.66647	5.1469		Cd70	5.67779	5.42995	5.39266
Fgf13	5.71836	5.54442	5.46956		Fgf13	5.59305	5.75221	5.23189		Fgf13	5.64847	5.32048	5.48382
Tnfrsf17	5.00809	4.72137	4.9905		Tnfrsf17	5.16752	5.75221	5.49474		Tnfrsf17	4.84097	4.77294	5.11686
Wnt11	4.77083	5.749	5.07553		Wnt11	5.24793	5.22188	5.18982		Wnt11	5.52576	5.28207	5.03914
Itgb2	5.00809	5.41346	5.5008		Itgb2	5.43062	5.51128	5.3505		Itgb2	5.55735	5.74497	5.11686
Gzmb	5.38991	5.48027	5.30378		Gzmb	5.68229	5.44427	5.31179		Gzmb	5.73417	5.15987	5.42358
Icam1	5.05094	5.15015	4.64674		Icam1	5.36036	4.80684	5.23189		Icam1	5.73417	4.87971	5.22651
Pdcd1	5.2114	5.26903	5.19417		Pdcd1	5.12598	5.72438	5.71727		Pdcd1	5.31904	5.0268	5.26153
Cxcl14	5.48704	5.72137	5.46956		Cxcl14	5.65306	5.66647	5.05658		Cxcl14	5.20359	4.59574	5.65048
Mmp9	5.57833	4.9279	5.37226		Mmp9	5.43062	5.66647	5.71727		Mmp9	5.42626	4.93026	3.86888
Lama1	5.38991	5.19101	5.43796		Lama1	5.03826	5.33735	5.3505		Lama1	5.70625	5.65735	5.39266
Aqp9	4.54844	4.72137	5.03342		Aqp9	5.12598	5.69572	5.1469		Aqp9	5.67779	4.97957	5.11686
Ccl17	5.17313	5.69349	4.94626		Ccl17	5.08279	5.44427	5.2724		Ccl17	5.61883	5.20163	5.36072
Tnfsf4	5.69153	5.54442	5.33842		Tnfsf4	5.68229	5.66647	5.52888		Tnfsf4	5.67779	5.39438	5.54133
Icosl	5.1334	5.19101	5.30378		Icosl	4.89627	5.60644	5.68734		Icosl	5.35579	4.97957	5.32841
Fam124b	5.24907	5.26903	5.19417		Fam124b	5.68229	5.478	5.46009		Fam124b	5.20359	4.97957	5.36072
Sh2d1a	5.05094	5.06523	5.61853		Sh2d1a	5.43062	5.51128	5.3505		Sh2d1a	5.67779	5.07253	5.19101
Il12rb2	4.96347	5.06523	5.11603		Il12rb2	5.32373	5.66647	4.80271		Il12rb2	5.46009	4.77294	5.15462
Rasgrf1	5.00809	5.26903	5.26791		Rasgrf1	5.12598	5.66647	5.49474		Rasgrf1	4.55766	5.07253	4.6241
Egfr	5.45549	5.19101	4.9905		Egfr	5.32373	5.51128	5.65707		Egfr	5.24336	5.0268	4.6241
Il23r	5.09297	5.26903	5.40565		Il23r	5.53013	5.33735	5.65707		Il23r	5.58826	5.39438	5.15462
Cd7	5.2854	5.48027	4.33842		Cd7	5.65306	4.90977	5.00944		Cd7	5.12143	5.11686	4.72683
Nid2	5.2854	4.87873	5.03342		Nid2	5.65306	5.63691	4.62585		Nid2	5.0781	4.82731	5.11686
Gas1	4.71864	5.19101	5.11603		Gas1	5.03826	5.05181	5.62615		Gas1	5.2817	4.71644	4.9982
Il2ra	4.66391	4.9279	4.64674		Il2ra	4.49761	4.30012	4.90977		Il2ra	5.61883	3.87971	4.82324
Csf2rb	5.60733	4.97499	5.26791		Csf2rb	5.20828	4.95884	5.05658		Csf2rb	5.52576	5.32048	4.91361
Hsd11b1	4.87036	4.7761	4.33842		Hsd11b1	5.43062	5.60644	5.38785		Hsd11b1	4.89191	4.32048	4.91361
Ikzf3	5.05094	5.10852	4.853		Ikzf3	5.49793	5.60644	5.3505		Ikzf3	5.31904	4.46467	5.29536
Ly9	5.05094	5.60585	5.07553		Ly9	5.36036	5.40939	4.90977		Ly9	5.03386	5.07253	5.11686
Ptgs2	5.00809	5.60585	5.15543		Ptgs2	4.73877	4.37365	5.00944		Ptgs2	4.73444	4.87971	4.86888
Sele	5.38991	5.60585	4.9905		Sele	5.32373	5.51128	5.42459		Sele	5.42626	4.93026	4.9982
Tpsab1	5.48704	5.44725	5.30378		Tpsab1	5.56194	5.478	5.18982		Tpsab1	5.49313	5.59604	5.03914
Il16	5.35579	5.15015	5.40565		Il16	5.49793	5.29976	5.59425		Il16	5.2817	5.39438	5.15462
Cd6	5.09297	4.82833	4.80426		Cd6	5.20828	5.0063	4.68762		Cd6	5.58826	5.15987	4.67638
Zap70	5.38991	5.44725	5.30378		Zap70	4.89627	4.85947	5.1469		Zap70	5.58826	4.93026	5.03914
C7	5.1334	5.57561	5.03342		C7	4.94533	5.22188	4.85748		C7	5.12143	5.20163	4.95652
Ngfr	5.35579	5.57561	5.30378		Ngfr	5.36036	5.54381	5.00944		Ngfr	5.55735	5.07253	5.26153
Egf	5.2114	5.02104	4.58976		Egf	5.03826	5.57531	5.10266		Egf	5.49313	4.65764	4.95652
Nfam1	4.91791	5.34305	5.03342		Nfam1	5.24793	5.33735	5.23189		Nfam1	5.55735	5.07253	4.9982
Tnfrsf4	5.54844	5.10852	5.37226		Tnfrsf4	4.94533	5.09635	4.90977		Tnfrsf4	5.39129	5.0268	4.51286
Ccr4	4.71864	5.54442	5.5008		Ccr4	5.12598	5.1811	5.18982		Ccr4	4.78869	5.11686	4.67638
Jup	5.48704	5.54442	5.23151		Jup	5.08279	4.95884	4.90977		Jup	4.67751	4.93026	5.07852
Mapk10	5.42291	5.54442	5.19417		Mapk10	4.94533	5.13914	5.52888		Mapk10	5.03386	5.15987	5.26153
Cdkn2a	5.2854	5.15015	4.94626		Cdkn2a	5.24793	5.54381	5.42459		Cdkn2a	5.2817	4.65764	4.86888
Gzma	4.60763	5.19101	5.30378		Gzma	5.39575	5.54381	5.31179		Gzma	5.2817	5.32048	5.45385
Ccl12	5.17313	5.23036	5.46956		Ccl12	5.53013	5.22188	5.10266		Ccl12	5.2817	4.97957	4.39232
H2-DMa	5.09297	4.7761	5.43796		H2-DMa	5.24793	5.37365	5.52888		H2-DMa	5.03386	4.65764	4.72683
Ccl11	4.71864	5.15015	4.33842		Ccl11	5.16752	5.09635	4.80271		Ccl11	5.52576	4.87971	4.56925
Ccl28	5.05094	4.82833	5.15543		Ccl28	5.39575	5.0063	4.49506		Ccl28	5.52576	5.15987	4.86888
Lilra5	5.2854	5.23036	5.23151		Lilra5	5.32373	5.44427	5.31179		Lilra5	5.52576	5.11686	5.36072
Ifi203	5.05094	5.19101	5.26791		Ifi203	4.94533	5.40939	4.80271		Ifi203	5.42626	4.82731	5.51286
Cd79a	5.48704	4.9279	5.43796		Cd79a	5.24793	5.13914	4.74631		Cd79a	5.1631	4.77294	5.15462
Dll4	5.48704	4.97499	5.33842		Dll4	5.16752	5.44427	5.10266		Dll4	5.1631	5.3579	5.03914
Areg	4.66391	5.26903	4.80426		Areg	5.32373	5.478	4.68762		Areg	4.84097	5.28207	4.67638
Cd19	5.35579	5.19101	5.37226		Cd19	5.16752	5.478	5.38785		Cd19	5.42626	5.07253	5.32841
Cxcl1	5.00809	5.02104	5.03342		Cxcl1	5.24793	5.478	4.68762		Cxcl1	4.89191	4.97957	4.82324
Icam5	5.35579	5.26903	5.07553		Icam5	5.39575	5.478	4.90977		Icam5	5.0781	5.07253	5.39266
Cd1d1	5.38991	5.41346	5.46956		Cd1d1	4.89627	5.0063	4.42425		Cd1d1	4.89191	5.3579	5.03914
Ccl24	5.2854	4.72137	5.33842		Ccl24	5.08279	5.05181	5.46009		Ccl24	5.42626	5.46467	4.95652
Cd74	4.82171	5.41346	5.43796		Cd74	5.16752	5.44427	5.38785		Cd74	5.42626	5.46467	4.86888
Il17a	5.1334	4.87873	4.94626		Il17a	4.94533	4.90977	5.1469		Il17a	5.35579	5.46467	4.72683
Cxcl15	4.82171	4.54473	5.43796		Cxcl15	5.24793	5.26115	5.23189		Cxcl15	5.46009	5.11686	5.11686
Magea1	5.45549	4.7761	4.90014		Magea1	5.28614	5.26115	4.90977		Magea1	5.46009	4.97957	4.7761
Tigit	5.45549	5.15015	5.07553		Tigit	5.16752	5.1811	4.49506		Tigit	5.24336	5.15987	4.82324
Id4	4.66391	5.15015	4.70099		Id4	4.49761	5.44427	4.90977		Id4	5.20359	4.53169	4.51286
Ptger4	4.71864	5.15015	4.70099		Ptger4	4.89627	5.44427	5.2724		Ptger4	5.2817	5.39438	5.19101
Traf1	4.96347	5.15015	4.53107		Traf1	4.89627	5.44427	4.80271		Traf1	5.20359	4.77294	4.56925
Twist1	4.66391	4.7761	5.30378		Twist1	4.94533	5.44427	4.80271		Twist1	5.03386	4.59574	4.6241
Itgal	5.09297	5.34305	4.64674		Itgal	5.43062	5.05181	5.31179		Itgal	5.1631	4.93026	4.95652
Selp	5.2854	4.66505	4.53107		Selp	5.43062	4.95884	5.23189		Selp	5.1631	4.53169	4.82324
S100a9	5.09297	5.19101	5.19417		S100a9	5.28614	5.0063	5.05658		S100a9	5.24336	5.42995	5.11686
Blk	4.77083	5.06523	4.75328		Blk	4.99277	5.09635	4.42425		Blk	5.42626	5.32048	4.91361
Cxcr5	5.00809	5.23036	4.853		Cxcr5	4.56194	4.75221	4.74631		Cxcr5	5.42626	5.20163	5.22651
Ikzf1	5.32121	5.23036	4.94626		Ikzf1	5.32373	5.1811	5.42459		Ikzf1	5.35579	5.11686	4.51286
Itga2	4.96347	5.10852	5.33842		Itga2	5.24793	4.90977	5.42459		Itga2	5.20359	4.53169	5.32841
Il6	5.00809	5.41346	5.03342		Il6	5.03826	4.69599	5.1469		Il6	4.55766	4.59574	4.95652
Fas	4.87036	5.37851	5.19417		Fas	4.89627	5.40939	5.18982		Fas	5.39129	4.65764	4.86888
Il1a	5.32121	4.54473	5.11603		Il1a	5.12598	5.40939	4.49506		Il1a	5.20359	4.32048	5.03914
Itgb8	4.54844	4.60585	4.853		Itgb8	5.16752	5.40939	5.1469		Itgb8	5.20359	4.97957	3.86888
Cxcl5	5.24907	4.41346	4.33842		Cxcl5	5.39575	4.90977	4.68762		Cxcl5	5.31904	4.93026	4.32841
Cd40	4.48736	5.26903	5.33842		Cd40	4.73877	5.37365	5.10266		Cd40	5.31904	4.93026	4.95652
Ceacam3	4.91791	4.87873	4.94626		Ceacam3	5.12598	5.37365	4.56194		Ceacam3	5.03386	5.0268	4.51286
Il11ra1	4.77083	4.87873	4.64674		Il11ra1	5.36036	4.80684	4.68762		Il11ra1	4.78869	4.32048	4.9982
Oas3	5.05094	5.34305	4.853		Oas3	4.49761	4.44427	4.85748		Oas3	4.98778	5.3579	4.82324
Cd3e	4.87036	5.02104	4.64674		Cd3e	4.84549	4.95884	4.3505		Cd3e	5.35579	4.16027	3.67694
Hnf1a	5.1334	5.10852	5.19417		Hnf1a	4.94533	5.09635	5.00944		Hnf1a	5.35579	5.11686	5.15462
Tnfrsf18	4.42291	4.9279	5.15543		Tnfrsf18	4.84549	4.85947	3.68706		Tnfrsf18	5.35579	4.65764	3.32912
Aplnr	5.32121	5.26903	4.75328		Aplnr	4.62352	5.26115	5.3505		Aplnr	5.24336	5.11686	5.19101
Pparg	5.2114	5.34305	4.9905		Pparg	5.24793	4.63691	4.74631		Pparg	5.24336	4.77294	4.95652
Fasl	5.24907	5.10852	5.03342		Fasl	4.43095	5.33735	4.9607		Fasl	4.73444	4.39438	4.9982
Cd69	4.71864	4.7761	4.90014		Cd69	5.32373	5.1811	5.00944		Cd69	5.12143	4.39438	4.72683
Cdkn2b	4.82171	4.7761	4.80426		Cdkn2b	5.32373	4.22188	4.90977		Cdkn2b	5.03386	4.82731	5.07852
F2rl1	3.96347	4.72137	4.46989		F2rl1	5.32373	5.0063	4.80271		F2rl1	4.78869	4.65764	4.6241
Ndufa4l2	5.32121	5.10852	4.26828		Ndufa4l2	4.56194	5.26115	5.31179		Ndufa4l2	5.20359	5.11686	5.19101
Csf3r	4.42291	4.9279	4.94626		Csf3r	4.62352	5.05181	5.31179		Csf3r	5.03386	3.65764	4.6241
Itgax	4.71864	5.30634	4.80426		Itgax	4.94533	5.22188	4.85748		Itgax	5.24336	5.11686	4.67638
Pik3r5	5.17313	5.30634	4.853		Pik3r5	4.68201	4.57531	5.00944		Pik3r5	4.98778	4.65764	4.6241
Cd5	4.2854	4.48027	3.94579		Cd5	4.20789	5.29976	4.42425		Cd5	4.12102	4.07211	4.6241
Fcnb	5.1334	4.9279	5.26791		Fcnb	4.89627	5.29976	4.9607		Fcnb	4.84097	5.0268	4.67638
Mmp12	4.60763	4.9279	4.75328		Mmp12	5.16752	5.29976	4.74631		Mmp12	5.0781	4.87971	4.72683
Ccl7	5.00809	4.7761	4.90014		Ccl7	4.89627	5.1811	4.62585		Ccl7	5.2817	4.77294	5.26153
Cd300a	4.54844	4.9279	4.58976		Cd300a	4.89627	5.05181	4.42425		Cd300a	5.2817	4.16027	4.72683
Tlr5	4.91791	5.26903	4.853		Tlr5	3.94486	4.95884	5.00944		Tlr5	4.61883	4.71644	4.82324
Xcl1	4.91791	4.26903	4.80426		Xcl1	4.79338	5.26115	5.18982		Xcl1	4.84097	4.97957	4.51286
S100a8	5.24907	4.97499	4.46989		S100a8	4.73877	4.95884	4.68762		S100a8	4.73444	4.71644	4.91361
Ccl2	4.42291	4.66505	5.23151		Ccl2	4.79338	5.09635	5.23189		Ccl2	5.0781	4.87971	4.51286
Ccl20	4.82171	4.72137	4.853		Ccl20	4.89627	5.22188	5.00944		Ccl20	5.12143	4.87971	4.9982
Cd27	4.96347	5.15015	4.94626		Cd27	5.20828	5.22188	5.00944		Cd27	4.84097	4.53169	5.03914
Thbd	5.09297	4.66505	4.26828		Thbd	4.89627	5.22188	4.62585		Thbd	5.1631	4.65764	4.45418
Il34	4.87036	4.60585	4.26828		Il34	5.20828	4.95884	5.10266		Il34	4.78869	5.15987	4.6241
Mmp1a	4.71864	4.19061	5.15543		Mmp1a	5.20828	4.80684	5.00944		Mmp1a	4.67751	4.82731	4.6241
Tie1	5.05094	4.9279	4.9905		Tie1	5.20828	4.95884	4.90977		Tie1	4.98778	4.97957	4.32841
Tnfrsf9	4.2854	4.7761	4.75328		Tnfrsf9	4.94533	4.90977	4.74631		Tnfrsf9	5.20359	5.07253	4.45418
Wnt10a	4.54844	4.3427	4.26828		Wnt10a	4.56194	4.13914	4.10266		Wnt10a	5.20359	4.93026	4.39232
H2-DMb2	4.71864	5.15015	4.26828		H2-DMb2	4.73877	5.1811	4.74631		H2-DMb2	4.42626	4.97957	4.6241
Hc	5.17313	4.7761	4.58976		Hc	5.03826	5.09635	4.42425		Hc	5.03386	4.87971	4.67638
Hdc	5.17313	5.02104	5.11603		Hdc	4.94533	5.05181	4.68762		Hdc	5.12143	4.65764	4.32841
Angptl4	4.60763	5.10852	4.70099		Angptl4	5.16752	5.0063	4.62585		Angptl4	5.12143	4.97957	4.95652
Fcrlb	4.35614	4.87873	5.07553		Fcrlb	4.73877	4.85947	4.56194		Fcrlb	5.03386	5.15987	4.67638
Itgae	5.09297	5.15015	4.40531		Itgae	4.43095	4.69599	4.62585		Itgae	4.89191	4.46467	4.82324
Mmrn2	4.96347	4.72137	4.94626		Mmrn2	4.73877	5.09635	5.1469		Mmrn2	4.61883	4.97957	4.7761
Pnoc	5.00809	4.54473	4.80426		Pnoc	4.94533	5.0063	5.1469		Pnoc	5.03386	4.82731	4.39232
H2-Pa	4.2854	4.9279	4.64674		H2-Pa	4.49761	5.13914	4.85748		H2-Pa	4.42626	4.32048	3.19061
Lamb3	4.54844	4.54473	4.853		Lamb3	5.12598	4.13914	4.18982		Lamb3	4.73444	4.77294	4.26153
Cd96	4.82171	4.87873	4.90014		Cd96	4.94533	4.80684	4.42425		Cd96	5.12143	4.71644	4.95652
Wnt2	4.48736	5.10852	4.19377		Wnt2	4.89627	5.0063	4.62585		Wnt2	5.12143	4.93026	4.51286
Prlr	4.87036	4.72137	4.03386		Prlr	4.36036	4.75221	4.9607		Prlr	4.73444	5.11686	4.7761
Acvr1c	4.96347	4.72137	4.46989		Acvr1c	4.84549	4.57531	5.10266		Acvr1c	4.61883	4.59574	4.32841
Pla2g2a	4.05137	5.06523	4.70099		Pla2g2a	4.03826	5.0063	4.49506		Pla2g2a	4.67751	4.07211	4.51286
Ctla4	4.35614	4.48027	4.53107		Ctla4	4.28614	5.05181	4.42425		Ctla4	4.78869	4.2426	4.19061
Tnfrsf1b	4.96347	4.9279	4.75328		Tnfrsf1b	4.99277	5.05181	4.90977		Tnfrsf1b	4.98778	4.46467	4.72683
Cd79b	4.66391	4.19061	4.64674		Cd79b	4.43095	4.22188	4.49506		Cd79b	5.03386	4.16027	4.26153
Pirb	4.2854	4.72137	4.40531		Pirb	4.43095	4.90977	4.00899		Pirb	5.03386	4.39438	4.82324
Apol6	4.60763	5.02104	4.80426		Apol6	4.49761	4.37365	4.74631		Apol6	4.61883	4.59574	4.32841
Il10	4.82171	3.34341	4.11603		Il10	4.99277	4.30012	3.56194		Il10	4.89191	4.46467	3.67694
Cpa3	4.96347	4.9279	4.53107		Cpa3	4.36036	4.95884	4.80271		Cpa3	4.78869	4.59574	4.26153
Cd4	4.1334	4.66505	4.40531		Cd4	4.28614	4.95884	4.80271		Cd4	4.2817	4.53169	4.45418
H2-Q1	4.60763	4.72137	3.26754		H2-Q1	4.62352	4.95884	4.56194		H2-Q1	4.35544	4.39438	4.39232
Sell	4.48736	4.9279	4.94626		Sell	4.79338	4.57531	4.80271		Sell	4.84097	4.32048	4.6241
Gbp2b	4.2854	4.66505	4.03386		Gbp2b	4.94533	4.37365	4.85748		Gbp2b	4.35544	3.97911	4.56925
Il21r	4.82171	4.9279	4.64674		Il21r	4.94533	4.37365	4.49506		Il21r	4.78869	4.46467	4.03914
Lamc2	4.91791	4.54473	4.853		Lamc2	4.49761	4.30012	4.3505		Lamc2	4.84097	4.65764	4.26153
Prf1	4.54844	4.48027	4.26828		Prf1	4.89627	4.75221	3.90977		Prf1	4.61883	4.2426	4.32841
Fap	4.48736	4.66505	4.26828		Fap	4.49761	4.13914	4.68762		Fap	4.84097	4.87971	4.67638
Fpr3	4.35614	4.10852	4.46989		Fpr3	4.79338	4.85947	4.74631		Fpr3	4.2817	4.59574	4.72683
Klrd1	4.60763	4.26903	4.33842		Klrd1	4.43095	4.85947	4.74631		Klrd1	4.73444	4.59574	4.67638
Csf2	3.2854	4.72137	4.11603		Csf2	4.12598	4.63691	4.80271		Csf2	4.55766	4.32048	4.82324
Fcgr3	4.60763	3.48027	4.03386		Fcgr3	4.49761	3.85898	3.56194		Fcgr3	4.73444	4.32048	1.45418
Entpd1	4.05137	4.48027	3.75382		Entpd1	4.56194	4.05224	4.42425		Entpd1	4.67751	4.53169	4.03914
Klrb1	4.66391	4.10852	4.26828		Klrb1	3.84599	4.30012	4.56194		Klrb1	4.35544	3.77294	4.6241
Vsir	4.66391	3.72137	4.19377		Vsir	4.62352	4.22188	4.27277		Vsir	4.03386	3.53232	3.86888
Csf3	4.1334	3.9279	3.94579		Csf3	3.62293	4.13914	4.62585		Csf3	4.42626	4.16027	3.56925
Cxcl9	3.54844	4.02059	4.53107		Cxcl9	4.28614	4.51159	4.56194		Cxcl9	3.94111	3.77294	4.39232
Ifitm1	4.21179	4.41346	4.40531		Ifitm1	4.56194	4.37365	4.18982		Ifitm1	4.55766	4.39438	3.95606
Ccr9	4.21179	3.9279	4.26828		Ccr9	4.20789	4.13914	3.10266		Ccr9	3.84097	4.53169	4.39232
Slc16a1	3.87086	3.82883	3.64616		Slc16a1	4.36036	4.22188	4.3505		Slc16a1	4.35544	3.53232	3.95606
Pla1a	4.21179	3.72137	4.26828		Pla1a	4.20789	4.13914	4.27277		Pla1a	4.2817	4.32048	4.11686
Ifng	3.66448	3.48027	3.40599		Ifng	3.94486	2.63691	4.10266		Ifng	3.94111	3.65764	2.86987
