# Supplementary material for: STUB1 is an intracellular checkpoint for interferon gamma sensing
Source: Sci Rep. 2022 Aug 18;12:14087. doi: 10.1038/s41598-022-18404-4 (PMC9388626; doi:10.1038/s41598-022-18404-4)
Supplement: Supplementary file 14 — Supplementary Information 14. [file 41598_2022_18404_MOESM14_ESM.xlsx]

## Sheet: Supplementary Fig 7-source data
Supplementary Fig. 7a
	DU145
	Parental			control sgRNA			PTPN2 sgRNA			STUB1 sgRNA
Mock	-0.0351079	0.0698729	-0.0373887	0.0565675	-0.0469073	0.00291636	0.0108026	0.0659605	0.14018	-0.0769448	-0.0180453	0.178641
TNFα	-0.0321757	0.080863	-0.0522888	-0.0255886	-0.0066626	-0.0248401	0.0723378	0.132624	-0.00707319	0.00560112	0.0106398	0.160751
IFNγ	-0.0279901	-0.0441282	0.0694802	0.0363875	0.129625	0.0662877	-0.0918045	-0.0242041	0.132681	-0.676767	-0.649099	-0.521044
IFNγ + TNFα	0.0398656	-0.0239818	-0.0167345	0.152195	0.0943287	0.0595463	-0.506505	-0.414646	-0.416923	-0.588968	-0.591858	-0.548629
Supplementary Fig. 7b
	PC-3
	Parental			control sgRNA			PTPN2 sgRNA			STUB1 sgRNA
Mock	0.125531	-0.02864	-0.106643	0.0759489	0.110834	-0.02864	0.125531	-0.0671142	-0.100929	0.149697	0.110834	-0.0504995
TNFα	0.111865	-0.047681	-0.0711399	0.187947	0.0260287	-0.0593628	0.0802718	-0.0593628	0.132549	0.197795	0.00374726	-0.0245974
IFNγ	0.0193653	-0.113529	0.087004	0.0759489	-0.0156816	-0.152003	-0.904212	-0.394903	-0.44498	-0.567907	-0.733072	-0.719525
IFNγ + TNFα	-0.0487032	0.150506	-0.115228	-0.0317754	-0.113608	-0.203806	-1.01504	-1.18157	-1.25111	-0.725537	-0.745471	-1.06114
Supplementary Fig. 7c
	MCF7
	Parental			control sgRNA			PTPN2 sgRNA			STUB1 sgRNA
Mock	-0.0405744	0.0100959	0.0295727	-0.0665929	-0.0430619	-0.0457875	-0.079501	-0.100276	-0.0339878	-0.0292409	-0.135925	-0.0552893
TNFα	0.00519204	-0.0100323	0.00478814	-0.139432	-0.158361	-0.181789	-0.289495	-0.312527	-0.318074	-0.180582	-0.3857	-0.362717
IFNγ	0.0178673	0.017907	-0.0364537	-0.0449347	0.0500795	0.0103396	-0.233306	-0.320571	-0.342282	-1.30812	-1.17693	-1.16083
IFNγ + TNFα	0.00630205	0.0749803	-0.0857791	-0.239627	-0.199677	-0.252306	-1.37955	-1.37937	-1.45899	-1.46178	-1.49802	-1.38236
