# Supplementary material for: STUB1 is an intracellular checkpoint for interferon gamma sensing
Source: Sci Rep. 2022 Aug 18;12:14087. doi: 10.1038/s41598-022-18404-4 (PMC9388626; doi:10.1038/s41598-022-18404-4)
Supplement: Supplementary file 15 — Supplementary Information 15. [file 41598_2022_18404_MOESM15_ESM.xlsx]

## Sheet: Supplementary Fig 8a and 8e
Supplementary Fig. 8a
Time (hr:min:sec)	Parental B16-F10			2E8 (gControl)			1D10 (gStub1 #1)			1A12 (gStub1 #2)
0:00:00	10.4605	11.6661	10.4591	12.6707	9.19799	11.098	12.6477	13.978	11.3152	14.4085	12.5052	15.7877
4:00:00	13.8799	15.0808	14.5543	14.9973	11.4299	13.2527	15.3517	16.1866	13.6764	17.8742	15.9407	19.6639
8:00:00	16.134	17.6891	16.8865	18.8332	14.1386	16.1614	17.7134	19.6812	15.5193	21.557	19.4215	24.4782
12:00:00	20.1245	22.4288	20.6715	24.0009	17.2946	20.5305	21.458	22.6554	18.3536	27.727	24.3791	30.2033
16:00:00	24.7469	27.7438	25.5622	31.2857	21.8749	26.226	26.586	26.2131	21.3783	35.9416	31.2699	38.8022
20:00:00	30.6404	34.8591	31.8373	40.4827	28.1663	33.7346	31.6919	32.5711	25.9898	45.2466	39.9414	48.6306
24:00:00	39.3137	43.2154	39.393	51.642	37.0529	43.5525	38.2353	38.5613	31.4072	55.2701	49.0822	59.1258
28:00:00	49.4653	53.933	50.8845	63.9746	46.8477	54.0815	47.3606	46.4752	36.4197	68.7991	59.7947	71.7429
32:00:00	63.1463	68.5934	63.497	76.8122	57.4309	65.3278	57.442	55.5301	44.6273	82.3423	70.6096	84.3343
36:00:00	78.2983	83.8157	78.2167	89.188	67.0761	75.0862	68.8927	67.9755	50.248	92.2976	84.8885	93.4232
40:00:00	90.2238	94.4924	89.3511	96.66	75.9703	83.2378	78.1674	77.4526	59.383	98.2163	91.933	97.8735
44:00:00	97.4703	99.6415	96.153	99.5884	83.9634	88.07	86.1988	88.6696	68.9608	99.4196	98.3584	99.383
48:00:00	99.8844	99.9974	98.8898	99.8757	89.2802	90.0216	94.2656	93.1222	78.6746	99.6285	98.8516	99.8495
52:00:00	99.9936	100	99.9583	99.9664	91.6346	91.5946	96.5326	95.9656	85.8216	99.8152	99.5462	99.995
56:00:00	100	100	100	99.9686	93.576	93.3693	98.7028	96.2751	86.651	99.9937	99.9803	99.9962
60:00:00	100	100	100	99.9966	94.6273	95.4178	99.0551	97.1412	91.18	99.9951	99.9953	99.9908
Supplementary Fig. 8e
Time (hr:min:sec)	CT26 (parental, sorted)			control sgRNA			Stub1 sgRNA1			Stub1 sgRNA2
0:00:00	18.9445	17.2894	17.9658	16.1326	16.9714	17.1895	14.9563	15.1261	14.8798	14.9766	14.8176	15.7798
4:00:00	23.2718	20.8033	21.4391	19.7943	21.2687	20.179	18.7894	18.185	18.0086	18.4553	18.6188	19.1153
8:00:00	28.3339	25.2019	26.5861	24.8498	25.5181	25.8793	23.4527	22.6125	22.2823	23.0217	22.7806	23.8675
12:00:00	34.698	31.2655	33.0877	31.115	32.6831	31.8405	29.3932	28.2301	27.1707	29.0507	28.8319	30.3598
16:00:00	41.5697	36.8121	38.2165	36.3193	38.399	37.4013	34.9471	33.3489	31.9263	34.2244	34.063	35.5258
20:00:00	49.0872	44.8252	46.3737	43.6845	47.0213	45.7838	42.5301	39.9976	38.7553	41.5	41.1454	43.0208
24:00:00	58.8189	54.573	56.551	54.8604	56.6247	55.2724	52.1906	49.1911	48.4404	51.7899	50.2394	52.3929
28:00:00	70.0392	67.0665	67.0972	66.0384	69.5644	66.1912	62.4667	60.1533	58.5628	62.0149	60.2235	63.4161
32:00:00	82.1242	77.9792	79.5898	77.4759	80.9642	76.1112	73.6641	70.6577	69.0601	73.2775	70.3048	74.4166
36:00:00	90.2241	88.9679	89.8632	88.9142	89.4176	85.4156	82.1419	81.0676	80.7756	83.4167	79.142	83.2349
40:00:00	95.3443	95.9662	95.4535	95.4121	95.7452	92.5113	89.3453	89.4304	87.4007	90.2605	86.8729	90.85
44:00:00	98.3541	98.6333	97.8726	98.4851	98.6142	95.7102	95.1256	95.5215	94.5411	95.0199	91.4441	94.882
48:00:00	99.4741	99.5331	98.6578	99.418	99.4961	97.3386	97.1016	97.9127	97.5466	97.4777	94.9428	96.5395
52:00:00	99.5105	99.7352	99.1497	99.6226	99.6654	97.8737	98.1839	98.9127	98.9706	98.6033	96.9519	97.4502
56:00:00	99.4288	99.6468	99.3593	99.767	99.6641	98.2057	98.7796	99.3852	99.3067	99.3075	98.1077	98.4326
60:00:00	99.287	99.6672	99.1932	99.6847	99.6862	98.6495	98.9822	99.766	99.6419	99.5723	98.817	98.8461

## Sheet: Supplementary Fig 8b, 8c and 8d
Supplementary Fig. 8b
	gControl (2E8)
Days	810	812	813	814	816	817	823	840	843	846	850	854	855	858	860
5	39.8	69.8	53.6	49.5	44.3	74.6	27.4	72.8	29.3	25.1	30.2	57.9	36.9	42.2	37.5
8	202.3	375.4	208.5	310.6	231	353.9	156.7	321.1	140.7	180	189.5	271.7	231.9	146.3	79.9
10	399.9	789	361.7	409.9	444.3	505	162.4	557.5	207.7	397.9	330.8	412.7	317.6	182.1	233
12	473.2	1176.4	393.4	413.7	972.3	575.6	201.8	717.6	177.8	551.8	554.9	429.6	401.8	220.4	254.6
14	673.7	1382.3	320.8	351.5	1147.4	522.3	167.9	802.9	182.6	692.5	833.3	509.6	497.5	266.9	347.3
16	844.2	1490.1	206.9	205	1146.8	368.7	121	851	152.2	729.1	1216.1	411.5	397.9	265.3	357.2
18	1044.7	1752	183.7	174.9	1176.6	328	118.6	941.2	140.9	746.9	1722.4	356.9	388.9	264.8	405.2
20	1983.7	1879	216.8	168	1369.8	280.1	211.6	1358.5	222.7	1296.4	2020.6	334.4	556.9	374.8	771.1
22			207.5	170.9	1576.1	254.9	329.1	1623.4	283.7	1806.5		339.1	754.9	528.5	1187.2
24			175.5	188.4	1664.1	235.6	343.2	1811.8	297.7			315.6	899.5	765.5	1618.7
26			185.3	100.1	1847.2	260.1	434.1		364.9			293	1408	1374.9	1912
28			130.9	104.4		214.2	579.1		479.4			201.8	1850.4	1918.8
30			127.8	61.1		215.5	637.2		636.9			159.7
32			146.5	55.2		206.1	1094.5		1170			169.8
34			278.9	33.1		194.1	1533.6		1567.1			124.8
36			455.4	32.2		294.4	1976		2020.6			129.5
38			616.2	27.2		488.2						147.1
40			1083.9	23.8		643.7						169.4
42			1186.1	18.9		852.3						289.1
44			1959.4	27.8		1709.4						328
46				26.8		2080.3						546.2
48				25.6								569
51				23.6								921.5
53				23.3								1095.2
55				23.2								1951.6
58				19.4
60				18.8
70				0
Supplementary Fig. 8c
	gStub1 #1 (1D10)
Days	807	815	820	822	825	826	827	828	831	834	842	847	848	853	856
5	56.7	23.6	49.9	80.3	75.5	37.1	23.5	56.2	43.2	48.7	45.9	84.2	68.1	33.5	27.8
8	188.3	176.2	358.3	442.9	400.2	164.6	152.7	303.9	100.9	271.9	265.2	297.8	229.5	176	239.3
10	395.1	362.5	796.6	792.5	653.4	164.7	178.2	511	163.8	498.5	536.3	615.4	468.7	234.3	488.8
12	504	704	1277	955.4	947.5	232.9	228.1	936.2	245.1	599.8	845	972.6	739.3	365	655.3
14	613.3	1456.2	1549.8	1011.9	1492.4	368.7	232.2	1065.9	298.4	617.2	910.7	1091.4	1062.8	374.1	845.4
16	714.2	1891.5	1692.8	997.6	1774	488.2	197.8	1186.1	299.6	576.1	846.1	1100.8	1214	343	849.6
18	825.5		1703.9	1124.5		646.4	154	1561	320.8	543.1	849.7	1387.7	1287.2	324.6	922.6
20	1120.8		1819	1438		1238.3	214.6	1979	465.8	828.8	1259.2	1808.3	1820.5	532.7	1367.9
22	1623.9			1791.5		1831.9	299.7		648.1	1245	1621.5			660.6	1695.7
24	1835						360.4		918.2	1336	1947.8			850.2	1845.2
26							575.5		1187.3	2091.3				915
28							751.5		1903.5					1455.8
30							1008.7							1968.2
32							1545.1
34							2082.7
Supplementary Fig. 8d
	gStub1 #2 (1A12)
Days	802	803	804	806	808	819	821	824	833	836	838	844	845	849	859
5	14.7	53.9	26.5	7.8	41.8	32.5	32	40	18.9	65.8	71.3	21.8	36	16.4	39.4
8	149.6	237.5	190.7	97.5	264.4	198.8	187	188.2	126.2	329.4	212.5	18.5	256.7	156.3	278.4
10	141.1	619.3	257.7	174.7	311.4	297.1	227.8	237.9	152.2	631.5	658	12.8	367.6	307.5	585.2
12	178.4	917.5	318.5	279.6	570.8	522.6	245.5	190	104.5	773.2	907.1	27.5	292.7	374.2	740.7
14	257.7	1264.5	337	282.4	977.8	902.7	366.5	138.4	113.1	1114.5	1053.4	16	220.7	467.5	928.1
16	253.3	1613.5	358.6	197.1	1315.8	1122.3	471.4	83	56.2	1155.5	1051.3	14.4	165.5	474.8	1005.4
18	296.5		337.6	192.9	1775.2	1531.8	552	78.1	42.6	1221	1207.4	13.9	135	484	1182.4
20	523.8		501	249.3	2099.7	1848.5	777.6	87.5	38.4	1660	1513.7	13.9	110.1	764.8	1489.9
22	930.9		717.7	426.2			1299.7	74.5	19.7	2038.7	1675.3	10.5	96.6	898.9	1815.1
24	1374.5		790.3	453			1674.2	65.2	13.9		1819.1	10.2	77.6	1087.5
26	1910		907.6	694.8			2001.7	63.7	16			12.7	70.4	1516.8
28			930.7	906.4				45.2	19.9			12.8	62.2	1994
30			1137.1	1372.7				44.9	18.5			11.5	58.4
32			1181.3	1965				24	17.8			10.8	27.4
34			1633.3					18.2	17.4			7.1	25.3
36			1950					15.4	16.5			6	16.2
38								14.9	16.7			6.1	16
40								14.7	15.3			6.3	33.1
42								14.7	16			6.2	32.4
44								15.5	15.5			6.6	31.7
46								16.1	15.1			6.7	30.6
48								16	16.3			7.1	30.5
51								22.5	16.2			6.7	26.3
53								22.2	16.2			7.4	25.5
55								21.1	15.9			7.2	22.8
58								0	0			0	0
60								0	0			0	0
70								0	0			0	0

## Sheet: Supplementary Fig 8f-h and 8j-l
Supplementary Fig. 8f												Supplementary Fig. 8j
	control sgRNA (control IgG treated)												control sgRNA (anti-PD-1 IgG treated)
Days	1	4	6	8	9	10	12	15	16	17			2	3	5	7	11	13	14	18	19	20
0	99.7	135.6	85	129.4	99.1	122.9	98	116.1	112.1	104.4		0	142.3	124.8	123.2	90.9	114.6	99.4	108.2	98.5	102.4	97.6
3	142.9	262.8	262.7	277.1	215.9	230.1	237.7	251.7	260.7	222		3	213.1	255.7	209.2	220.2	235.6	242.8	207.5	200	249	219.5
7	397.5	751	730.3	630.6	708	690.3	557.5	460.2	699.9	476.6		7	426.1	479.1	512.7	627.8	762	442.2	482.8	425.1	664.8	539.7
10	660.257	1921.69	1331.57	1373.35	1736.95	1718.9	1144.32	843.877	1326.42	1038.71		10	1486.2	1223.8	1135.1	1511.1	1885.1	702.1	1385.4	1434.8	1093.4	974.8
11	1251.3		1897.3	1588.8	2349.4	2570.3	1229	1111.3	1573.8	1477.9		11	1913.6	1653.6	1897.5	2096.1		576.7	1410.4	1660.8	1745.7	811.1
12	1609.6		2352	2168.2			1479.4	1357.2	2358	1666.9		12		1709	1976.5			627.3	1922.2	2063.7	2075.6	1014.2
13	1923.8						1709.6	1204.3		2521.1		13		2091.5				566.7				1110.1
14							1962.8	1221.6				14						744.3				1271.8
15								1917.5				15						722				1325.5
16												16						811.1				1542.3
Supplementary Fig. 8g												Supplementary Fig. 8k
	Stub1 sgRNA1 (control IgG treated)												Stub1 sgRNA1 (anti-PD-1 IgG treated)
Days	25	26	28	29	30	32	34	37	38	39			21	22	23	24	27	31	33	35	36	40
0	103.6	105.3	119.5	95.2	133.3	115.7	98.9	127	159.5	108.8		0	111.1	108	102.5	116.4	95.3	128.1	123.4	98.2	111.1	170.8
3	230.8	198.7	224.4	175.2	240.4	237.6	243.8	194.5	310.4	208		3	193.9	373	257.4	259.4	229.4	354.9	302.8	266.7	363.7	380.1
7	633.9	487.7	747.8	452.2	632.5	753	648	546.7	957.6	523.8		7	366.1	565.1	564.3	696.2	448.8	884.4	715.1	501.3	951.2	995.6
10	1946.4	1145.4	1630.3	1263.6	1681.9	2139.3	1786.5	1202.1	1990.2	1581.7		10	549.2	1408.6	1095.6	1505.8	724.3	1381.2	1475.7	1000.6	1734.2	1973.2
11		1533.3	1913.5	1886.9	1902.7		1879.2	1219.2		1836.4		11	699.7	1961	1427.1	2410.6	949.4	1531.7	2148.8	1542.1	1809.8
12		2054.7		2200.5			2238.8	1570.3		2238.8		12	740.7		1601.1		1070.7	1974.1		2083.6	2123.2
13								1632.3				13	791.4		1513.4		1190.8
14								1904.9				14	810.4		1824		1660.8
15												15	889.5
16												16	894.4
Supplementary Fig. 8h												Supplementary Fig. 8l
	Stub1 sgRNA2 (control IgG treated)												Stub1 sgRNA2 (anti-PD-1 IgG treated)
Days	41	45	46	47	49	52	53	54	59	60			42	43	44	48	50	51	55	56	57	58
0	119.9	124	121.6	125.8	130.6	163.4	106.4	109	54.9	83.4		0	129.1	106.3	124.7	115.2	136.4	63.8	121	140.5	80.5	122.3
3	227.3	241.2	249.3	217.6	230.2	244.7	210	237.2	144.9	251.4		3	217.3	276.3	274.6	255.5	254.4	115	261	255.7	179.4	242.6
7	589.9	805	525.7	682.6	682.6	662.6	627.1	783.5	310.2	663.5		7	536.4	338.9	463.6	683.5	653.4	420.8	621.8	672.3	223.9	548.7
10	2177.3	1725.6	1714.7	2018.9	1711.1	2206.2	1929.5	1672.1	1053.7	1626.2		10	1111.2	678.9	969.3	1452.1	1489.5	1386.7	1496.5	1126.7	355	1078.4
11		1988.2	2087.6		2449.8			1823.2	1343.5	1880.6		11	1248.6	1023.2	990.8	1780	2138.4	1930.2	2018.9	1444.3	435.4	1455.8
12								2441.7	1712.8	2056.8		12	1319.2	1272.5	1534.4	2239.8				1814.2	479.7	1671.1
13									2297.9			13	1332.9	1190.7	1418.2					1934.9	614.8	2194.7
14												14	1739.8	1750.7	1701.5						728.2
15												15	1785	1831.3	1787.5						857.7
16												16	1784.5	2784.3	2246.1						937.3

## Sheet: Supplementary Fig 8i and 8m
Supplementary Fig. 8i							Supplementary Fig. 8m
Identifier	Days	control sgRNA	Stub1 sgRNA1	Stub1 sgRNA2				control sgRNA										Stub1 sgRNA1										Stub1 sgRNA2
1	13	1					control IgG	660.257	1921.69	1331.57	1373.35	1736.95	1718.9	1144.32	843.877	1326.42	1038.71	1946.4	1145.4	1630.3	1263.6	1681.9	2139.3	1786.5	1202.1	1990.2	1581.7	2177.3	1725.6	1714.7	2018.9	1711.1	2206.2	1929.5	1672.1	1053.7	1626.2
4	10	1					anti-PD-1	1486.2	1223.8	1135.1	1511.1	1885.1	702.1	1385.4	1434.8	1093.4	974.8	549.2	1408.6	1095.6	1505.8	724.3	1381.2	1475.7	1000.6	1734.2	1973.2	1111.2	678.9	969.3	1452.1	1489.5	1386.7	1496.5	1126.7	355	1078.4
6	12	1
8	12	1
9	11	1
10	11	1
12	14	1
15	15	1
16	12	1
17	13	1
25	10		1
26	12		1
28	11		1
29	12		1
30	11		1
32	10		1
34	12		1
37	14		1
38	10		1
39	12		1
41	10			1
45	11			1
46	11			1
47	10			1
49	11			1
52	10			1
53	10			1
54	12			1
59	13			1
60	12			1
